# Supplementary material for: Identification of Mammalian Protein Quality Control Factors by High-Throughput Cellular Imaging
Source: PLoS One. 2012 Feb 20;7(2):e31684. doi: 10.1371/journal.pone.0031684 (PMC3282772; doi:10.1371/journal.pone.0031684)
Supplement: Table S1 — Sequences of the siGenome 991 siRNA pools contained in the UPS library. (XLSX) [file pone.0031684.s002.xlsx]

## Sheet: Sheet1
Table S1
siGenome siRNA sequences contained in the Ubiquitin Proteasome System (UPS) library
Gene Symbol	GENE ID	Gene Accession	GI Number	Sequence
AB026190	27252	NM_014458	13677223	GGAAAGACGUCCUCAAUUA
AB026190	27252	NM_014458	13677223	CGAGAGGGCUAUGGAAUUA
AB026190	27252	NM_014458	13677223	GAAGAUAUAUGCCCAUCGA
AB026190	27252	NM_014458	13677223	CGACAAACCUUGGAAGUGA
ABTB1	80325	NM_172028	25777625	GAUGACCACUUCCGAGAGA
ABTB1	80325	NM_172028	25777625	GCAAGAGUGUCGUGGUUCU
ABTB1	80325	NM_172028	25777625	CUGAGUUUGUGGCGUCUAA
ABTB1	80325	NM_172028	25777625	CCUAUGAUGUGCUGAGCGU
ABTB2	25841	NM_145804	21956638	GAAUGACCUUGAACAAUGA
ABTB2	25841	NM_145804	21956638	ACUAUGAGCUGGUCAGUUU
ABTB2	25841	NM_145804	21956638	GCAACUGGCUACCAUCUUC
ABTB2	25841	NM_145804	21956638	CUACAAAUAUGCCAAGAUC
ACACA	31	NM_198834	38679959	GAAAGCAGGUCAACUAUGA
ACACA	31	NM_198834	38679959	CAGCAAACCUGGAUUCUGA
ACACA	31	NM_198834	38679959	GCAGAUGACUUCCCUAAUC
ACACA	31	NM_198834	38679959	GCAAUUAGAUUCGUUGUCA
ADNP	23394	NM_015339	31563504	CAACAAUCUUGGCAGUUUA
ADNP	23394	NM_015339	31563504	CGAAGACCAUGAACGUAUA
ADNP	23394	NM_015339	31563504	GAAGAAGUGUGUCCGUGAU
ADNP	23394	NM_015339	31563504	GGAAAUGUCCGGUCUUUAC
ADRM1	11047	NM_175573	28373193	CAUCUUCCCUGACGACUGU
ADRM1	11047	NM_175573	28373193	GGACAUGAGCCUGGACUGA
ADRM1	11047	NM_175573	28373193	AGAAAGAGGGCGACACGAA
ADRM1	11047	NM_175573	28373193	CCGGAAAGUCAACGAGUAU
ADSSL1	122622	NM_152328	40316947	UAAAGUCGGUGUCUCAUAC
ADSSL1	122622	NM_152328	40316947	GAAGGUCGAAGUUGAGUAU
ADSSL1	122622	NM_152328	40316947	UCUAAGAUAUGCUCACAUG
ADSSL1	122622	NM_152328	40316947	CGAGAUGGUGUUUACUUUA
AGTR1	185	NM_032049	122939145	GCACUGGUCCCAAGUAGUA
AGTR1	185	NM_032049	122939145	CUAAACUGCUGUUAAUUGA
AGTR1	185	NM_032049	122939145	AUACGUGACUGUAGAAUUG
AGTR1	185	NM_032049	122939145	CCAAGAUGAUUGUCCCAAA
AKT1	207	NM_001014431	62241012	GACAAGGACGGGCACAUUA
AKT1	207	NM_001014431	62241012	GCUACUUCCUCCUCAAGAA
AKT1	207	NM_001014431	62241012	GACCGCCUCUGCUUUGUCA
AKT1	207	NM_001014431	62241012	GGCAGCACGUGUACGAGAA
ANAPC1	64682	NM_022662	48093065	GGACAAGUGUGCACAAUUG
ANAPC1	64682	NM_022662	48093065	GGUUACAAUCCACGAGAAA
ANAPC1	64682	NM_022662	48093065	GAGUGGUUCGGGUGGGAAA
ANAPC1	64682	NM_022662	48093065	GGCAUUGGCAGUUUAUAAA
ANAPC10	10393	NM_014885	150170705	CCAAGUGGCUGGAUUCAUG
ANAPC10	10393	NM_014885	150170705	GGAAGAGACACCCAUAUGA
ANAPC10	10393	NM_014885	150170705	CUACAAAUCUGAUGAAAGC
ANAPC10	10393	NM_014885	150170705	GAACAAGGCAUCCGUUAUA
ANAPC13	25847	NM_015391	142357437	GGAAGGAUCUUGGAUUUGA
ANAPC13	25847	NM_015391	142357437	GAAAUGAAGUGGACAGACU
ANAPC13	25847	NM_015391	142357437	UUAUGAGGAUGUCGCAAUA
ANAPC13	25847	NM_015391	142357437	AGAAUCUGUCAAAGAACAA
ANAPC2	29882	NM_013366	41327747	AGGGCUACCUGCAGAAGAA
ANAPC2	29882	NM_013366	41327747	CAGUACAGGCGGUGAUCUU
ANAPC2	29882	NM_013366	41327747	CUGCACUGGCCGAGAUUGA
ANAPC2	29882	NM_013366	41327747	GCUCAUUGACAGUGACGAC
ANAPC4	29945	NM_013367	7019328	GGACAUAGAUGAUGAAUGG
ANAPC4	29945	NM_013367	7019328	CAACACAGCUGGCGAGGUU
ANAPC4	29945	NM_013367	7019328	GCUCAAAUCUUCGUCAUGU
ANAPC4	29945	NM_013367	7019328	GAGGAUGAAUCAAAUCUUC
ANAPC5	51433	NM_016237	34147585	GAACAGGCCUUAAGUCUUC
ANAPC5	51433	NM_016237	34147585	UAGGAAAGCGGUUGUAUUA
ANAPC5	51433	NM_016237	34147585	UGUCAGAGCUCAUCGAUAU
ANAPC5	51433	NM_016237	34147585	GAAGGCGAGUUGAAGGAUA
ANAPC7	51434	NM_016238	7705283	GGAAUGCUGUGAGUAAGUA
ANAPC7	51434	NM_016238	7705283	GCUCGCACCUUGUCGCUUA
ANAPC7	51434	NM_016238	7705283	GGAACGCACUGGCUAAUCA
ANAPC7	51434	NM_016238	7705283	GCACAGACCCUUACCCUUU
ANKFY1	51479	NM_020740	110815805	GCAAAUCGGUUUCAGCUAC
ANKFY1	51479	NM_020740	110815805	CAGAGUACCCGCUACAUAA
ANKFY1	51479	NM_020740	110815805	ACAACUAGAUUUAGAACUC
ANKFY1	51479	NM_020740	110815805	CACGACGACUGGAGAGUAU
ANKRD11	29123	NM_013275	56676396	GAAAGCGUCUCUCGACCAA
ANKRD11	29123	NM_013275	56676396	CGACGACUUUGUAUUGUUG
ANKRD11	29123	NM_013275	56676396	GGCAGGCCCUCACAUGAAA
ANKRD11	29123	NM_013275	56676396	UAAGGUAGCGCCAUCCAAA
ANKRD13	88455	NM_033121	38683798	GGAAUCUGCUCGAGUCUUA
ANKRD13	88455	NM_033121	38683798	CCCACGAGGUCGAACAUUA
ANKRD13	88455	NM_033121	38683798	GCGCGUCGAUAUCACAUUG
ANKRD13	88455	NM_033121	38683798	GGGCGGAGUUAAUGGAAGU
ANUBL1	93550	NM_174890	28376663	UAAGAAAGCUGUCAAGAUA
ANUBL1	93550	NM_174890	28376663	GAUAAUAGCUGGGAGAAUA
ANUBL1	93550	NM_174890	28376663	GAGUGGUGGUUCUAUGUAU
ANUBL1	93550	NM_174890	28376663	ACUCAUGGCUGUACCUAUG
AP1GBP1	11276	NM_007247	38569408	GAGGAGAUCUUAAGCAUGU
AP1GBP1	11276	NM_007247	38569408	GGACAUCGAUAAAGUAUGG
AP1GBP1	11276	NM_007247	38569408	CAAAUAUGAUGCCCUUAAA
AP1GBP1	11276	NM_007247	38569408	CCAAUACUCUGAAUGAGAA
APG4A	115201	NM_178270	30795247	CUACAGUGCUUCUUAGAUA
APG4A	115201	NM_178270	30795247	GGAAUUCCUUGGCUGUUUA
APG4A	115201	NM_178270	30795247	AAUCUAAGCUGUUGUCUGA
APG4A	115201	NM_178270	30795247	AUAGACAAUAUGCGUGUAA
APM-1	201501	NM_001039360	86262148	GAGAAGGCCUAUUCAGACA
APM-1	201501	NM_001039360	86262148	GGACAUCAGCUGCCACCAA
APM-1	201501	NM_001039360	86262148	UAGAAGAGCGCAAGCUGAA
APM-1	201501	NM_001039360	86262148	UCAAGAAUCGGAAGAUCAA
APPBP1	8883	NM_001018160	66363687	GAUGAUCGCUGCAUAAAUA
APPBP1	8883	NM_001018160	66363687	GUAAUCAUGUUGCCAAAUU
APPBP1	8883	NM_001018160	66363687	UGAAACAAAUGGACGAAUA
APPBP1	8883	NM_001018160	66363687	GGGUUGUGCUUUAGUCUGU
ARD1	8260	NM_003491	34222259	GGACGAGAAUGGGAAGAUU
ARD1	8260	NM_003491	34222259	CAGAGGACCUAAUGAACAU
ARD1	8260	NM_003491	34222259	CCCGAGAACUACCAGAUGA
ARD1	8260	NM_003491	34222259	CAUGAUAGAGAACUUCAAU
ARIH2	10425	NM_006321	83776589	GGACAUGGAUCGACUGGCA
ARIH2	10425	NM_006321	83776589	GCAAGUUUCAGAGAUAUUG
ARIH2	10425	NM_006321	83776589	GUAUGCAGUUUGUGCGAAA
ARIH2	10425	NM_006321	83776589	AUGCAAUGCUCCAAAUGUA
ASC1P100	84164	NM_032204	34147616	GAGAAAUCCUCUACAAUAA
ASC1P100	84164	NM_032204	34147616	GGAACGCGCCACCUUCGUA
ASC1P100	84164	NM_032204	34147616	GCUAAAGACCCAUCGGUGA
ASC1P100	84164	NM_032204	34147616	GGCAGUCAGUCAAGCAUCA
ASH1L	55870	NM_018489	110349787	GCACUUCUCCGGACUUUAA
ASH1L	55870	NM_018489	110349787	CGACUGUUAUCUCACAUUA
ASH1L	55870	NM_018489	110349787	GAUCCUCACUGGUUACUAU
ASH1L	55870	NM_018489	110349787	CGAAAGGCCUAUUACAAUG
ASPSCR1	79058	NM_024083	17572803	GGGAUGAGGUGACGGGUGA
ASPSCR1	79058	NM_024083	17572803	UCAGGGAGGCGCAGAUAAA
ASPSCR1	79058	NM_024083	17572803	AGGCGCAGAUAAAGGAGAA
ASPSCR1	79058	NM_024083	17572803	UGGCCCAGCUCAAGAGUGA
ASXL2	55252	NM_018263	153792779	GCUCAGCCCUUAACAAUGA
ASXL2	55252	NM_018263	153792779	GAGAAUUACCUGUUCACUA
ASXL2	55252	NM_018263	153792779	GCACGCCUUCGAAAUGUUA
ASXL2	55252	NM_018263	153792779	ACAGAAUCCAGGUGCGAAA
ATE1	11101	NM_007041	50345874	UACGGAACCUGACCGAUUG
ATE1	11101	NM_007041	50345874	GUCACAAGAUUUCGUAGGA
ATE1	11101	NM_007041	50345874	CGUCUACUCUGCACUACGA
ATE1	11101	NM_007041	50345874	GGAUGAUGCUGUUGCGGGU
ATG10	83734	NM_031482	33589825	GAAUCUACCUCUGAGUUAU
ATG10	83734	NM_031482	33589825	GGACCAUGGGACACUAUUA
ATG10	83734	NM_031482	33589825	CCAACGUUAUUGUGCAGAA
ATG10	83734	NM_031482	33589825	CAGCGUCCGAAGUGAUUAA
ATG12	9140	NM_004707	38261968	GGGAAGGACUUACGGAUGU
ATG12	9140	NM_004707	38261968	GAACACCAAGUUUCACUGU
ATG12	9140	NM_004707	38261968	GCAGUAGAGCGAACACGAA
ATG12	9140	NM_004707	38261968	GCAGCUUCCUACUUCAAUU
ATG16L1	55054	NM_017974	124256477	GAGCAUAGUUCGAGAGAUG
ATG16L1	55054	NM_017974	124256477	UGUGGAUGAUUAUCGAUUA
ATG16L1	55054	NM_017974	124256477	GAUCUACGCAGCAAAGUCU
ATG16L1	55054	NM_017974	124256477	GUACCAAACAGGCACGAGA
ATG3	64422	NM_022488	34147490	GCAAACAGAUGGAAUAUUC
ATG3	64422	NM_022488	34147490	CAAGACACUUCACAAUGUA
ATG3	64422	NM_022488	34147490	GCGGAUGGGUAGAUACAUA
ATG3	64422	NM_022488	34147490	UGAAGAGAGUGGAUUGUUG
ATG4C	84938	NM_032852	30410843	GGAACAACAUGAAAUAUAG
ATG4C	84938	NM_032852	30410843	UCACCAAGAUGCUGAAAUU
ATG4C	84938	NM_032852	30410843	GAUCCCAGCUGUACAAUAG
ATG4C	84938	NM_032852	30410843	GAAUAUGGCUGACCUACAG
ATG4D	84971	NM_032885	30795253	GAAGGCAGGUGACUGGUAU
ATG4D	84971	NM_032885	30795253	CGGACCAGCUUUAGCAAGA
ATG4D	84971	NM_032885	30795253	AAGAUGACUUCCUGCUGUA
ATG4D	84971	NM_032885	30795253	CAAGUACGGUUGGGUGGUU
ATG7	10533	NM_006395	5453667	CCAAAGUUCUUGAUCAAUA
ATG7	10533	NM_006395	5453667	GAUCAAAGGUUUUCACUAA
ATG7	10533	NM_006395	5453667	GAAGAUAACAAUUGGUGUA
ATG7	10533	NM_006395	5453667	CAACAUCCCUGGUUACAAG
ATG9A	79065	NM_024085	116089286	GAAAAUGGCUCCCUUAUCA
ATG9A	79065	NM_024085	116089286	UGACAGAACUGGACAUCUA
ATG9A	79065	NM_024085	116089286	GUACAUGAAUUGCUUCUUG
ATG9A	79065	NM_024085	116089286	AAGAAUGGCUUCACAUGUA
ATM	472	NM_138292	73486662	GCAAAGCCCUAGUAACAUA
ATM	472	NM_138292	73486662	GGGCAUUACGGGUGUUGAA
ATM	472	NM_138292	73486662	UCGCUUAGCAGGAGGUGUA
ATM	472	NM_138292	73486662	UGAUGAAGAGAGACGGAAU
ATP5A1	498	NM_004046	50345980	GGGCGUGUCUUAAGUAUUG
ATP5A1	498	NM_004046	50345980	GGAAUUGGCUCAGUAUCGU
ATP5A1	498	NM_004046	50345980	CUGGUGAUGUGUCUGCUUA
ATP5A1	498	NM_004046	50345980	CAGCGUGAACUGAUUAUUG
ATR	545	NM_001184	157266316	GAACAACACUGCUGGUUUG
ATR	545	NM_001184	157266316	GCAACUCGCCUAACAGAUA
ATR	545	NM_001184	157266316	UCUCAGAAGUCAACCGAUU
ATR	545	NM_001184	157266316	GAAUUGUGUUGCAGAGCUU
AUP1	550	NM_181575	90577182	GCCAACAGCCCUAACAUUU
AUP1	550	NM_181575	90577182	GCAAGCAAGCACUAUAUGA
AUP1	550	NM_181575	90577182	CAACAUAGUCAAUUUGCUU
AUP1	550	NM_181575	90577182	GAUGUGGUACAACCUCUUA
AURKA	6790	NM_198437	38327571	GAACUUACUUCUUGGAUCA
AURKA	6790	NM_198437	38327571	CAAAUGCCCUGUCUUACUG
AURKA	6790	NM_198437	38327571	UUCUUAGACUGUAUGGUUA
AURKA	6790	NM_198437	38327571	CCCUCAAUCUAGAACGCUA
BACH1	571	NM_001011545	59559716	GAACAUUACUCUUCCAGAA
BACH1	571	NM_001011545	59559716	GAACAAGAAUGUGAGGUAA
BACH1	571	NM_001011545	59559716	AAACAGACCUUAAACUUUC
BACH1	571	NM_001011545	59559716	GGAGUAGUGUGGAGCGAGA
BACH2	60468	NM_021813	13540489	GUACCAAGAAUGUCUAUAA
BACH2	60468	NM_021813	13540489	AAACUGGACUGUAUUCAGA
BACH2	60468	NM_021813	13540489	GCAAAUUGGUGUGUGAGAA
BACH2	60468	NM_021813	13540489	GAUGGGAGAUGGAAUGUAC
BAG1	573	NM_004323	124494250	CAAUAGAGCAGUUUAUGAA
BAG1	573	NM_004323	124494250	GGGCAGCAGUGAACCAGUU
BAG1	573	NM_004323	124494250	ACACUGAUCCUGCCAGAAA
BAG1	573	NM_004323	124494250	GCGAAGAGAUGAAUCGGAG
BAG2	9532	NM_004282	6715587	GAAGAACUCUCACCGUUGA
BAG2	9532	NM_004282	6715587	CCACAAGGAUUAUUGAUGA
BAG2	9532	NM_004282	6715587	UCAAUAAGUUUCUGGAUGA
BAG2	9532	NM_004282	6715587	GAGACUCUGCUUAGAAAUA
BAP1	8314	NM_004656	19718752	GAGUUCAUCUGCACCUUUA
BAP1	8314	NM_004656	19718752	CCACAAGUCUCAAGAGUCA
BAP1	8314	NM_004656	19718752	GAUGAUACGUCCGUGAUUG
BAP1	8314	NM_004656	19718752	GAGCAAAGGAUAUGCGAUU
BAT3	7917	NM_001098534	149158695	GGACAAACCUGGAAUUUCU
BAT3	7917	NM_001098534	149158695	CAGAAUGGGUCCCUAUUAU
BAT3	7917	NM_001098534	149158695	CAGCAGCUCCGGUCUGAUA
BAT3	7917	NM_001098534	149158695	UGAGCUGGCUGACCACUAU
BAZ1A	11177	NM_013448	32967602	CAAGUUAGAUUGCCAGUUA
BAZ1A	11177	NM_013448	32967602	GGAAUUAGAUCAAGAUAUG
BAZ1A	11177	NM_013448	32967602	GGUAUGAGCUGUUAAGUGA
BAZ1A	11177	NM_013448	32967602	GAGAAGAUAUGGAAUGUGA
BAZ2A	11176	NM_013449	91176324	GGAGAAGUCUGUCAACAAA
BAZ2A	11176	NM_013449	91176324	GUAUUUGGCUGGUAUCUUU
BAZ2A	11176	NM_013449	91176324	GAAGAUGUGUGGCUACAAU
BAZ2A	11176	NM_013449	91176324	UCACUGAGCUAUUGAACAA
BCL6	604	NM_001706	21040323	GAGAACAACCUGCCACUGA
BCL6	604	NM_001706	21040323	GUACACAUCUCGGCUCAAU
BCL6	604	NM_001706	21040323	GUCGAGACAUCUUGACUGA
BCL6	604	NM_001706	21040323	UUACAGACCAGUUGAAAUG
BCL6B	255877	NM_181844	134152722	CAAAGUGCACUACCACAUU
BCL6B	255877	NM_181844	134152722	GGGUAGAACUUCAACAAUA
BCL6B	255877	NM_181844	134152722	GCGGAGGAGUCUAUAAGAA
BCL6B	255877	NM_181844	134152722	GCGCUGAAGCCUUGAUUGA
BIRC6	57448	NM_016252	153792693	GGUCAAAGAUCACUUAGUA
BIRC6	57448	NM_016252	153792693	GCAACGAUGUGCCAUGUUA
BIRC6	57448	NM_016252	153792693	CCAAAGAUACGGUUACAUA
BIRC6	57448	NM_016252	153792693	ACAAGCACCUCUCGCAUUA
BMPR2	659	NM_001204	72376969	GAACCUGUGUUAUUAGUGA
BMPR2	659	NM_001204	72376969	GAAAGGAUGGCUGAACUUA
BMPR2	659	NM_001204	72376969	CAUGUAUGCUCUUGGACUA
BMPR2	659	NM_001204	72376969	GCUGUAAAAUGGUGCGUUA
BMSC-UBP	84993	NM_032907	41152105	CCAAUAUGCUUGAUACGUU
BMSC-UBP	84993	NM_032907	41152105	GAGGAUGACUUUCACCCAA
BMSC-UBP	84993	NM_032907	41152105	ACAGGGAGGCGGUCUUUAA
BMSC-UBP	84993	NM_032907	41152105	ACACUUGACUUCUAUGGCA
BRD1	23774	NM_014577	11321641	UGAAGGAGGUACCAGAUUA
BRD1	23774	NM_014577	11321641	GUUAGAAGCUCAAGGGUAU
BRD1	23774	NM_014577	11321641	GGUGGAAACUGACAUGCUA
BRD1	23774	NM_014577	11321641	GAUGAAGGCUGCCAAAGAG
BRE	9577	NM_199191	40353760	CAACUGGACUGGUGAAUUU
BRE	9577	NM_199191	40353760	GCACAGGUGUCGUGGAAUA
BRE	9577	NM_199191	40353760	GAGAGUAUAUUGCUGCUUU
BRE	9577	NM_199191	40353760	UAUCUAGCGUGGUCCGGAA
BRODL	254065	NM_153252	153791629	GACCUGAGACUAAUUAAUG
BRODL	254065	NM_153252	153791629	GGUGGUAUGUUCAUUACAA
BRODL	254065	NM_153252	153791629	GCAAGAAUUUGGCAGUAUC
BRODL	254065	NM_153252	153791629	GAUCGAAGCCGAGCUGUAU
BTBD1	53339	NM_001011885	59814145	GCAGAAGGGUUUACUGAUA
BTBD1	53339	NM_001011885	59814145	UAAUGGCACUUCAAUAGAA
BTBD1	53339	NM_001011885	59814145	AGACAACAAUUACCUGUGA
BTBD1	53339	NM_001011885	59814145	ACAGAAUGAUACCGGCUUU
BTBD11	121551	NM_001017523	62953115	UCAAGCAGCUCCUGUAUGA
BTBD11	121551	NM_001017523	62953115	ACAACUGUGUGGAUAUUUA
BTBD11	121551	NM_001017523	62953115	CAGCAUAUUGCGAAGGCUA
BTBD11	121551	NM_001017523	62953115	GGAUCAACACCAUGAGCGA
BTBD12	84464	NM_032444	63252862	AAACGUGAAUGAAGCAGAA
BTBD12	84464	NM_032444	63252862	GAACGAAGUCGCACAGAAG
BTBD12	84464	NM_032444	63252862	GCAGAGAAUUGCGAAAGCA
BTBD12	84464	NM_032444	63252862	GCGAACAGGUGCCUAUUGC
BTBD14A	138151	NM_144653	42716306	GCACCGACCUCAUGUUCAA
BTBD14A	138151	NM_144653	42716306	GAACUGACGCCGUGAAUGU
BTBD14A	138151	NM_144653	42716306	GAAAUUGUACUGUCAGAAC
BTBD14A	138151	NM_144653	42716306	GUGCAGGGGUGAAGCAUAA
BTBD14B	112939	NM_052876	38679896	GCUCCACGCUGUCAAGUAC
BTBD14B	112939	NM_052876	38679896	CGGCUGAACUUAUCAACCA
BTBD14B	112939	NM_052876	38679896	AGAUGGAGAUCCCGAACUU
BTBD14B	112939	NM_052876	38679896	CAUGAUGGGUGUGGAGCAU
BTBD2	55643	NM_017797	59814163	CAACAUCCACGGAGAUUGA
BTBD2	55643	NM_017797	59814163	GCGUGGAGUUCCUGAAGAA
BTBD2	55643	NM_017797	59814163	GUGAACAUCCAGAUUAUUC
BTBD2	55643	NM_017797	59814163	CCAAAGGCCUGCGCAAGGU
BTBD3	22903	NM_181443	31317208	GACAAGAUCUGGCGUUGAG
BTBD3	22903	NM_181443	31317208	UCUGAGGGAUUCUGCGAUA
BTBD3	22903	NM_181443	31317208	GAAAUCCGUAUACCAGAUG
BTBD3	22903	NM_181443	31317208	UGUAAUGAAUGAAGCGGUA
BTBD4	140685	NM_025224	52317160	GAACGAGUCCUGCCGAUUC
BTBD4	140685	NM_025224	52317160	UGAAUGAGUUCACGGUGAU
BTBD4	140685	NM_025224	52317160	GAGAGAGGGCCGAGCUCUA
BTBD4	140685	NM_025224	52317160	UGCCAAGGACGGUGCAGUA
BTBD5	54813	NM_017658	118600986	GCAGAAAUAUGAUCCUAUC
BTBD5	54813	NM_017658	118600986	CGAACUCUGUGACAUCAUU
BTBD5	54813	NM_017658	118600986	CAAACCUACUCCAGAUAAA
BTBD5	54813	NM_017658	118600986	GUGAUGAUCGCACUUGUAA
BTBD6	90135	NM_033271	30794221	GAAGUCAAAUCUGAAAUUC
BTBD6	90135	NM_033271	30794221	GCAGAUCCCUGAGCUCAUU
BTBD6	90135	NM_033271	30794221	GACAGAAGGGUAUUUAUUG
BTBD6	90135	NM_033271	30794221	GAGUACAGCGUGAAGAUUG
BTBD7	55727	NM_018167	50843880	CAAAUUCCCUUGAUGUAGA
BTBD7	55727	NM_018167	50843880	UGGCUGAUCUUUAUGAGUA
BTBD7	55727	NM_018167	50843880	GGGCAGAGAUAAUAAUGGA
BTBD7	55727	NM_018167	50843880	AGGCUAUGGUUGCGAAUCA
BTBD8	284697	NM_183242	144446065	GUACGUUACUCUUCAAGGU
BTBD8	284697	NM_183242	144446065	GGUCAGAUACUCAAUAUGG
BTBD8	284697	NM_183242	144446065	GUAUGGACUAGAAGGAUUA
BTBD8	284697	NM_183242	144446065	UAAUGGAGAUUGGGAUAUC
BTBD9	114781	NM_152733	151108434	CGAAAUGCCUUGCUGAAUG
BTBD9	114781	NM_152733	151108434	GCACCAUACUUAACAUUCA
BTBD9	114781	NM_152733	151108434	GGAUAUGGACCUCAAUUAU
BTBD9	114781	NM_152733	151108434	GCUAGGAAGUGGUGCGAUU
BUB1B	701	NM_001211	59814246	GGAAGAAGAUCUAGAUGUA
BUB1B	701	NM_001211	59814246	CAAGAUGGCUGUAUUGUUU
BUB1B	701	NM_001211	59814246	CAAUACAGCUUCACUGAUA
BUB1B	701	NM_001211	59814246	GGAACAACCUCAUUCUAAA
C10ORF3	55165	NM_018131	34147683	GGAGAAGAAUGCUUAUCAA
C10ORF3	55165	NM_018131	34147683	UAACACAGUUGGAAUCCUU
C10ORF3	55165	NM_018131	34147683	GAAGAGAAUGAUAUUGCUA
C10ORF3	55165	NM_018131	34147683	GCGAUCUGCUUGUCCAUGU
C10ORF87	118663	NM_144587	50345832	CCAGACAGGUUAUGCAUUU
C10ORF87	118663	NM_144587	50345832	CAACUGAACUACAAGAUUC
C10ORF87	118663	NM_144587	50345832	CGGCACGCCUGGUGAAGUA
C10ORF87	118663	NM_144587	50345832	GACAUAGGACGGAGCUUGA
C11ORF5	741	NM_014205	7656935	CGACCAACCAGAAAGGCUA
C11ORF5	741	NM_014205	7656935	GGAAACAGGCCGUGGCUAG
C11ORF5	741	NM_014205	7656935	CCAAUGUGCUGUUCGCCUA
C11ORF5	741	NM_014205	7656935	CAGAAAACUUCUACCGUGA
C13ORF12	51371	NM_015932	142380233	GAUCUGAGCUAAAGGACAG
C13ORF12	51371	NM_015932	142380233	CACACUUGAUGGUGGAAUA
C13ORF12	51371	NM_015932	142380233	UCAUGAUCUUCUUCGGAAA
C13ORF12	51371	NM_015932	142380233	GGGUCUAUUUGCUCCGCUA
C13ORF9	51028	NM_016075	71051597	CAAAGAACAUGGCCAGAUU
C13ORF9	51028	NM_016075	71051597	CAAAGAACCUGGCCCAUUC
C13ORF9	51028	NM_016075	71051597	GGGAAUAGCUAACCCAGUU
C13ORF9	51028	NM_016075	71051597	CGACUGAUUUGGAGAGAUC
C14ORF122	51016	NM_016049	34222327	CCUGAUGCAGUACUUAUUA
C14ORF122	51016	NM_016049	34222327	GCUGGGUCCCUAAGGAUAA
C14ORF122	51016	NM_016049	34222327	GCAGAUGGUGGGAGCUCUA
C14ORF122	51016	NM_016049	34222327	CCAAUGCAGCUGUGAACGA
C14ORF130	55148	NM_001100417	154426263	CAAUAGUACCGAUCAGUUA
C14ORF130	55148	NM_001100417	154426263	GAGGUUUGGUCAUAGCUUA
C14ORF130	55148	NM_001100417	154426263	GAGAACAUUUGCCCGUAUA
C14ORF130	55148	NM_001100417	154426263	AUGAUGGAUUGGUGCGGAA
C14ORF4	64207	NM_024496	38327635	CGAAAUCGCGACUAUCUUA
C14ORF4	64207	NM_024496	38327635	GCGCUGAUCGCAUCGAAUU
C14ORF4	64207	NM_024496	38327635	GCAGUUCCGUGCACUCUAC
C14ORF4	64207	NM_024496	38327635	CGGCAUGGACUACGAAUUG
C16ORF33	79622	NM_024571	52851417	GAAAGAAGCUCCGAGACUA
C16ORF33	79622	NM_024571	52851417	GAAGUCAACUCCCAAAUAG
C16ORF33	79622	NM_024571	52851417	GAAGUAAUGCCCGUGGUUG
C16ORF33	79622	NM_024571	52851417	UAGAAUACGGCCAGGCAAU
C16ORF44	79786	NM_024731	31542245	ACAAAGACUUCGUGUACAU
C16ORF44	79786	NM_024731	31542245	GGGCCACGACUACCAAAUU
C16ORF44	79786	NM_024731	31542245	GCGAAUCAUCAAAGGUAUA
C16ORF44	79786	NM_024731	31542245	CCGACUUCCUGCAGAACGU
C1ORF37	92703	NM_138391	115529436	AAGAAUGCCUGGACUGUCA
C1ORF37	92703	NM_138391	115529436	GGACCAGGUUGUACCGAAG
C1ORF37	92703	NM_138391	115529436	GAAAGCGACUCAAGUUCCG
C1ORF37	92703	NM_138391	115529436	UCUCCGGGCUUGUGUGAUC
C1ORF6	56893	NM_020131	40538798	GGUCAGGGAUGUUCAAUAG
C1ORF6	56893	NM_020131	40538798	CAAUAACCCUGAACUCAUG
C1ORF6	56893	NM_020131	40538798	CGACUUUGCUGCUCAGAUG
C1ORF6	56893	NM_020131	40538798	GAGCCUCGGUCAAGGAGUU
C20ORF12	55184	NM_001099407	150378536	GAAGAUGGUUGUGAAGUUA
C20ORF12	55184	NM_001099407	150378536	GAUCUGAUGUUGGGACUAA
C20ORF12	55184	NM_001099407	150378536	GAACAACCCUGAAUUCCGG
C20ORF12	55184	NM_001099407	150378536	GACAAUCGACCCGUCAUAA
C20ORF36	55251	NM_001104925	157388996	GGAAUUGCCUGGAGAUUUC
C20ORF36	55251	NM_001104925	157388996	GGGUGGAACUUCACUCAGA
C20ORF36	55251	NM_001104925	157388996	CGGAAACGGACUAAAGAAC
C20ORF36	55251	NM_001104925	157388996	AGUCUUUGCCAGUCGGAUU
C20ORF43	51507	NM_016407	142370046	ACAAAGAUGCCGUCAUUGA
C20ORF43	51507	NM_016407	142370046	UUGAGAAGGUCGACAAAGA
C20ORF43	51507	NM_016407	142370046	UUAAGACGACCAAUAGUUG
C20ORF43	51507	NM_016407	142370046	GAGAGAAGGCUGAGAGCGA
C20ORF77	58490	NM_021215	149158720	GAAGAAAUCUCUGAAACGA
C20ORF77	58490	NM_021215	149158720	GCAAGAUGUUUCUCUAUUG
C20ORF77	58490	NM_021215	149158720	GACCUGAAUUCACUAGAGA
C20ORF77	58490	NM_021215	149158720	GAACAUCUGGCAAGAACGA
C20ORF86	140731	XM_001134462	113428998	GGGCGUUUGUGGCGUUGUA
C20ORF86	140731	XM_001134462	113428998	GGACAGAACUUGUUUUGGC
C20ORF86	140731	XM_001134462	113428998	GGUUUAGGUCUGAGAAGAU
C20ORF86	140731	XM_001134462	113428998	GCUCCAGUACCUCGACGAA
C21ORF107	54014	NM_001007246	55956929	CCUAUGUUGGAUAAAGAAA
C21ORF107	54014	NM_001007246	55956929	UCAUCGAGUCGGAGCUGUA
C21ORF107	54014	NM_001007246	55956929	AGUACCAGUUGUUGCCGAA
C21ORF107	54014	NM_001007246	55956929	AGGCAGUCUUUGCUACGUA
C21ORF6	10069	NM_016940	8393017	UAGCAGAACUGAAAGAUUG
C21ORF6	10069	NM_016940	8393017	GGAGAUGUUUGUAUACUGA
C21ORF6	10069	NM_016940	8393017	UGAAAUUACUGUCAGAUCA
C21ORF6	10069	NM_016940	8393017	CUACAGCCAUCAUAUCUAU
C21ORF91	54149	NM_001100421	154426269	GAACAGGAAUGAAGUCGCA
C21ORF91	54149	NM_001100421	154426269	GGUGGCAUCUCUAACUGUA
C21ORF91	54149	NM_001100421	154426269	CUUUGGACUUUCUAUGUUA
C21ORF91	54149	NM_001100421	154426269	UGUCCUCGAUCUAAGCUUU
C22ORF3	25807	NM_012265	11072100	CACCAUGGCUGUCCAAGUC
C22ORF3	25807	NM_012265	11072100	CGGCAGCUGUGGAUACAUG
C22ORF3	25807	NM_012265	11072100	GAGCGCAUGGGCUUCCCUA
C22ORF3	25807	NM_012265	11072100	ACUGUUGGUUGGAGGACAA
C6ORF157	90025	NM_198920	42734396	GCGGUGAAGUCAUAAUAAA
C6ORF157	90025	NM_198920	42734396	UGUAAGCGUUGCAAGGUAA
C6ORF157	90025	NM_198920	42734396	GAGACCGUGUCAUCAGAAA
C6ORF157	90025	NM_198920	42734396	CAACCAUUGUAAAUUGGAA
C7ORF21	83590	NM_031434	31543199	ACACAGAGGUCAAGCUGCA
C7ORF21	83590	NM_031434	31543199	CGACACCAUUGGCUCCUUG
C7ORF21	83590	NM_031434	31543199	CCUCAAUGAUUCAGAGCAG
C7ORF21	83590	NM_031434	31543199	GGGAACAGCAGGUGCGACU
C9ORF74	81605	NM_030914	13569869	GAUUAACGAUGCCGACUGG
C9ORF74	81605	NM_030914	13569869	AGAAACAUCGAGUCACUUU
C9ORF74	81605	NM_030914	13569869	GAGCUCCUGUUUGACGGUA
C9ORF74	81605	NM_030914	13569869	CAGCGUGCGGCCAGGAAUU
CCIN	881	NM_005893	17738311	GAAGACCGCUGAUGAGCUU
CCIN	881	NM_005893	17738311	GCACCGCCGUGAUCACUAA
CCIN	881	NM_005893	17738311	GGUAUGACAUGGAUGACAA
CCIN	881	NM_005893	17738311	UCAAAGAGGUAUCAGACGU
CCNB1	891	NM_031966	34304372	CAACAUUACCUGUCAUAUA
CCNB1	891	NM_031966	34304372	CCAAAUACCUGAUGGAACU
CCNB1	891	NM_031966	34304372	GAAAUGUACCCUCCAGAAA
CCNB1	891	NM_031966	34304372	ACUGUAGGGUAGCGGAAAA
CCNB1IP1	57820	NM_182849	33519435	GAAUUGACCUCUAUGAAAG
CCNB1IP1	57820	NM_182849	33519435	GGACAUAUCAGGUACAUCA
CCNB1IP1	57820	NM_182849	33519435	CUACGAAACAUCACUAUUG
CCNB1IP1	57820	NM_182849	33519435	GAGAAGAUAUAUACUCAGC
CCNT2	905	NM_058241	17978467	CAUUCAAGCCCACAUAUUA
CCNT2	905	NM_058241	17978467	GCACAGACAUCCUAUUUCA
CCNT2	905	NM_058241	17978467	GCAGGGACCUUCUAUAUCA
CCNT2	905	NM_058241	17978467	GAACAGCUAUAUUCACAGA
CDC14A	8556	NM_033312	150417992	GGACAUUGAUAGCCUGUUA
CDC14A	8556	NM_033312	150417992	GUUCAUGAAAGAUCGGUUA
CDC14A	8556	NM_033312	150417992	CACAAAACAUGGAACGAUU
CDC14A	8556	NM_033312	150417992	AUAUGAACAUUAUGAGCGA
CDC14B	8555	NM_001077181	116008457	GAUAAUACCAGACCGAUUU
CDC14B	8555	NM_001077181	116008457	CAGUAUGGCUUCCUUAAUU
CDC14B	8555	NM_001077181	116008457	CAACUCAUUUAACCUUGAU
CDC14B	8555	NM_001077181	116008457	CAUAAAUGGGGUCGAGAAU
CDC16	8881	NM_003903	118402579	GUAGAUGGCUUGCAAGAGA
CDC16	8881	NM_003903	118402579	GCUACAAGCUUACUUCUGU
CDC16	8881	NM_003903	118402579	UGGAAGAGCCCAUCAAUAA
CDC16	8881	NM_003903	118402579	CUAUGGACCUGCAUGGAUA
CDC2	983	NM_001786	16306490	GUACAGAUCUCCAGAAGUA
CDC2	983	NM_001786	16306490	GAUCAACUCUUCAGGAUUU
CDC2	983	NM_001786	16306490	GGUUAUAUCUCAUCUUUGA
CDC2	983	NM_001786	16306490	GAACUUCGUCAUCCAAAUA
CDC20	991	NM_001255	118402581	GCACAGUUCGCGUUCGAGA
CDC20	991	NM_001255	118402581	GGGCCGAACUCCUGGCAAA
CDC20	991	NM_001255	118402581	GCAGAAACGGCUUCGAAAU
CDC20	991	NM_001255	118402581	CGGAAGACCUGCCGUUACA
CDC23	8697	NM_004661	118402595	GAAAUUAAAUCCUCGGUAU
CDC23	8697	NM_004661	118402595	GUAGAAACGUGCUGUGUAA
CDC23	8697	NM_004661	118402595	UGAAACAGUUGAUAGCUUA
CDC23	8697	NM_004661	118402595	GCAGUUGCCUAUCACAAUA
CDC25A	993	NM_201567	42490759	GAAAUUAUGGCAUCUGUUU
CDC25A	993	NM_201567	42490759	UACAAGGAGUUCUUUAUGA
CDC25A	993	NM_201567	42490759	UGGGAAACAUCAGGAUUUA
CDC25A	993	NM_201567	42490759	GUUGAAGAGACCAGAACGA
CDC25B	994	NM_004358	47078250	GCAGAUACCCCUAUGAAUA
CDC25B	994	NM_004358	47078250	CUAGGUCGCUUCUCUCUGA
CDC25B	994	NM_004358	47078250	AAAAGGACCUCGUCAUGUA
CDC25B	994	NM_004358	47078250	UGGAUAAGUUUGUGAUUGU
CDC25C	995	NM_022809	125625348	GAGCAGAAGUGGCCUAUAU
CDC25C	995	NM_022809	125625348	CAGAAGAGAUUUCAGAUGA
CDC25C	995	NM_022809	125625348	CCAGGGAGCCUUAAACUUA
CDC25C	995	NM_022809	125625348	GAAACUUGGUGGACAGUGA
CDC26	246184	NM_139286	38683841	CAACACGCCUAGAGCUAAA
CDC26	246184	NM_139286	38683841	CCAUUGGGCUUAGCAGUGA
CDC26	246184	NM_139286	38683841	CAAUAAUCGUUCAUCUCAA
CDC26	246184	NM_139286	38683841	CCUGGAGACCCGUAAGAAA
CDC27	996	NM_001256	16554576	CAUGCAAGCUGAAAGAAUA
CDC27	996	NM_001256	16554576	CAACACAAGUACCUAAUCA
CDC27	996	NM_001256	16554576	GGAGAUGGAUCCUAUUUAC
CDC27	996	NM_001256	16554576	GGAAAUAGCCGAGAGGUAA
CDCA3	83461	NM_031299	34147595	GCAAGACAGCCCACAGAAA
CDCA3	83461	NM_031299	34147595	CGCAAUAGAUGGAAACCAA
CDCA3	83461	NM_031299	34147595	GGUAUUGCACGGACACCUA
CDCA3	83461	NM_031299	34147595	UGACACUACGACAGGGUAA
CDH1	999	NM_004360	14589887	GGAGAGCGGUGGUCAAAGA
CDH1	999	NM_004360	14589887	ACCAGAACCUCGAACUAUA
CDH1	999	NM_004360	14589887	GAGAACGCAUUGCCACAUA
CDH1	999	NM_004360	14589887	GCAGUACAUUCUACACGUA
CDKL5	6792	NM_001037343	83367068	GAUAGACGCUUCAUGUUAA
CDKL5	6792	NM_001037343	83367068	GAUGGAAGCUUGAGCAUAG
CDKL5	6792	NM_001037343	83367068	GGACUCACGUCGAACCACA
CDKL5	6792	NM_001037343	83367068	GAUAUUGUCCAUCGAGAUA
CDKN3	1033	NM_005192	17981703	GAACAGACUCCAAUUCAUA
CDKN3	1033	NM_005192	17981703	GAUGAACAGACUCCAAUUC
CDKN3	1033	NM_005192	17981703	GAUGAAGAGCCUAUUGAAG
CDKN3	1033	NM_005192	17981703	CUUCAUGAGUUUCGGGACA
CGI-48	51096	NM_016001	118344455	GGAAGUGCCUUAACAGAUU
CGI-48	51096	NM_016001	118344455	GCAAGGUUCUUUAUGUCUA
CGI-48	51096	NM_016001	118344455	GAACUGAUUGGAAGCAUGA
CGI-48	51096	NM_016001	118344455	GAACUUGGUUACAGGUGUU
CGI-62	51101	NM_016010	7705774	GAACAGGCAGCACGUAUUA
CGI-62	51101	NM_016010	7705774	GAAACAAACUUCAGACCUU
CGI-62	51101	NM_016010	7705774	GGUAAAGUGUCUUCAAGUA
CGI-62	51101	NM_016010	7705774	CCAAAGAAACCAUCUAAUU
CGN	57530	NM_020770	16262451	GGACCAGGGUGAAGAUUUA
CGN	57530	NM_020770	16262451	GGACACAGGAGGAGCUUAA
CGN	57530	NM_020770	16262451	UAACAGAUCGGGUGAAUCG
CGN	57530	NM_020770	16262451	GAUGGGCACUCUACGUCGA
CHC1L	1102	NM_001268	38570088	GAAGAACUUUAUCAGCAAA
CHC1L	1102	NM_001268	38570088	GGACAGGAUUAUCGAGAUU
CHC1L	1102	NM_001268	38570088	CAAGAUUCGAUGUGAGCAU
CHC1L	1102	NM_001268	38570088	GGCUGAUACCACAUAGAUA
CHD3	1107	NM_005852	158420732	CGUAUGAGCUGAUCACCAU
CHD3	1107	NM_005852	158420732	GAGGAGAAGUACUAUCGUU
CHD3	1107	NM_005852	158420732	GAGGCACCCUGCACAUGUA
CHD3	1107	NM_005852	158420732	CAAGAUAGAUCAUAAGUUG
CHUK	1147	NM_001278	62241000	CAAAGAAGCUGACAAUACU
CHUK	1147	NM_001278	62241000	CCAGAUACUUUCUUUACUA
CHUK	1147	NM_001278	62241000	GAAGUUCGGUUUAGUAGCC
CHUK	1147	NM_001278	62241000	AAAUAUGGCAUCUCCUUAA
CIAO1	9391	NM_004804	38570089	GAUAAGAGCGUUUGGGUCU
CIAO1	9391	NM_004804	38570089	GAAUAGUGGUUCUCGAAGA
CIAO1	9391	NM_004804	38570089	CAGUGAAGCUGUACCGGGA
CIAO1	9391	NM_004804	38570089	CCAAGUGACCAGUACGUGA
CKN1	1161	NM_001007234	55956772	ACUCUGAAAGUAUGGGAUA
CKN1	1161	NM_001007234	55956772	GUUAUCAGGUGGUUCAGAU
CKN1	1161	NM_001007234	55956772	UGGUACUAGAGGACCCAAA
CKN1	1161	NM_001007234	55956772	CUUGAGAACUCCAGCAGAC
CLMN	79789	NM_024734	19923598	GUGGAGGGCACAAACAAUA
CLMN	79789	NM_024734	19923598	CGCCAGAGCCUCAAGUUAA
CLMN	79789	NM_024734	19923598	ACUCAUAGGUCUUCGGAAU
CLMN	79789	NM_024734	19923598	UCUCAAAGGUUUCCGUCAU
COBL	23242	NM_015198	31581523	UAAAGGAGCUCUACGCGUG
COBL	23242	NM_015198	31581523	AGUCAGAGAUGCGAUGUUA
COBL	23242	NM_015198	31581523	AGUAAGGGCUGUUUAACGA
COBL	23242	NM_015198	31581523	CCGGAGCCAUUAAGAUUGA
COPS3	8533	NM_003653	23238221	GAUAGAAGAUGGUGAGAUU
COPS3	8533	NM_003653	23238221	CAAACCAGCUGACCUCAAU
COPS3	8533	NM_003653	23238221	UCCGAAACCUGGUGAAUAA
COPS3	8533	NM_003653	23238221	GACAAGAUGCAGAUGAAUA
COPS5	10987	NM_006837	38027922	GGACUAAGGAUCACCAUUA
COPS5	10987	NM_006837	38027922	CUACAAACCUCCUGAUGAA
COPS5	10987	NM_006837	38027922	GCAGGAAGCUCAGAGUAUC
COPS5	10987	NM_006837	38027922	GGAGUUUCAUGUUGGGUUU
COPS6	10980	NM_006833	38027945	GAAGAGAAGAUUAUCAUUG
COPS6	10980	NM_006833	38027945	GCAACACCAUGAACCAGUU
COPS6	10980	NM_006833	38027945	CCAAGGAGGAGCAGUUUAA
COPS6	10980	NM_006833	38027945	CCACGUAGCCCGAAUGACA
COPS7A	50813	NM_016319	7705329	GGACAUACGCUGACUACUU
COPS7A	50813	NM_016319	7705329	UAAAGUGUAUCCCAUAUGC
COPS7A	50813	NM_016319	7705329	GAAUAAGCUUCGACACCUC
COPS7A	50813	NM_016319	7705329	GUGUCUACGUGUUUGGAGA
COPS7B	64708	NM_022730	12232384	UAGAAGACCUUAUCAUUGA
COPS7B	64708	NM_022730	12232384	GGAAGUGGAUUUCUGCAUU
COPS7B	64708	NM_022730	12232384	GGACAUACCCAGAUUACAU
COPS7B	64708	NM_022730	12232384	UGUUGAACCUGUUUGCCUA
COPS8	10920	NM_006710	40805828	UAGCCAGACUGACGGAUUA
COPS8	10920	NM_006710	40805828	GAGACGGUCCAGCCAAUUA
COPS8	10920	NM_006710	40805828	AAGAAUACCACCUGCUAUA
COPS8	10920	NM_006710	40805828	GCAUAUUAGAACAAGGAUG
CPS1	1373	NM_001875	21361330	GAACUAAGAUGAAAGGUUA
CPS1	1373	NM_001875	21361330	CAAGGAAUAUGGUGUGAAA
CPS1	1373	NM_001875	21361330	GAGAGAAUGUUGAUGAGAA
CPS1	1373	NM_001875	21361330	CAUAAUUCCUGCUGACUAU
CPSF1	29894	NM_013291	56676370	GCAUUUCGCUGCUGCGCUA
CPSF1	29894	NM_013291	56676370	GGAUAUUUAUGGCUACUCA
CPSF1	29894	NM_013291	56676370	GCUAUGACAUGUGGACAGU
CPSF1	29894	NM_013291	56676370	AGUCUAAGGUGUAUGCUGU
CPSF5	11051	NM_007006	59889569	GCGCAUGAGGGAAGAAUUU
CPSF5	11051	NM_007006	59889569	CUAAGGAACAUAAGAAGUU
CPSF5	11051	NM_007006	59889569	UGACAAUGCACCAGGAUAU
CPSF5	11051	NM_007006	59889569	ACGCUUAAUGACAGAGAUA
CRBN	51185	NM_016302	39545579	GAAUAAAUGUACUUCCCUU
CRBN	51185	NM_016302	39545579	GUGCUGAUAUGGAAGAAUU
CRBN	51185	NM_016302	39545579	CCAGCAAGCUAAAGUGCAA
CRBN	51185	NM_016302	39545579	AGACAAAGGUUCAAAGUCC
CRIPT	9419	NM_014171	41350204	CCACUUGUAGAAUUUGUAA
CRIPT	9419	NM_014171	41350204	CCAGGGCUGUGCCUACAAA
CRIPT	9419	NM_014171	41350204	CACAGAAAGUGGUGGAAGA
CRIPT	9419	NM_014171	41350204	AGAGCAAACAUCUCGAAAA
CSMD3	114788	NM_052900	38045885	GGAAAUGGGUUCAACUUUA
CSMD3	114788	NM_052900	38045885	GAAAGAACAUGUUUAGCUA
CSMD3	114788	NM_052900	38045885	GAAAUAAGAUUGGAACUCA
CSMD3	114788	NM_052900	38045885	GAACGCGAGUUACCUAUUU
CSNK1A1L	122011	NM_145203	142345773	AAACAACAGCGGCUCCAAA
CSNK1A1L	122011	NM_145203	142345773	GUACUGGGCGUCACUGUAA
CSNK1A1L	122011	NM_145203	142345773	CAUUGGCACUGUCCGAUAU
CSNK1A1L	122011	NM_145203	142345773	GAAAGAUAACUAAGCGUGA
CUEDC1	404093	NM_017949	8923664	GAAGAUGCCUUAUUCAGGG
CUEDC1	404093	NM_017949	8923664	CCGGAGAUCUUGGAAAGGA
CUEDC1	404093	NM_017949	8923664	GAGAUCGAUUGAAAUACGA
CUEDC1	404093	NM_017949	8923664	CGGAAACGACUUUGGCUUU
CUEDC2	79004	NM_024040	148596995	CCGAAAUGCUCAAAGAAGA
CUEDC2	79004	NM_024040	148596995	GAACUUCGAUAUGGAGGCU
CUEDC2	79004	NM_024040	148596995	CUGAGAUGAUGGAGGCCUA
CUEDC2	79004	NM_024040	148596995	GAUUCAAAGAUGUGCGGAA
CXORF53	79184	NM_024332	64762482	CAUAAUGGCUCAGUGUUUA
CXORF53	79184	NM_024332	64762482	CGUCAGAAUUGUUCACAUU
CXORF53	79184	NM_024332	64762482	GAAGGACCGAGUAGAAAUU
CXORF53	79184	NM_024332	64762482	GAAUCGAAAUCCCAAUCCA
CYLD	1540	NM_001042355	109637773	CGAAGAGGCUGAAUCAUAA
CYLD	1540	NM_001042355	109637773	GAACAGAUUCCACUCUUUA
CYLD	1540	NM_001042355	109637773	GAACUCACAUGGUCUAGAA
CYLD	1540	NM_001042355	109637773	GGACAUGGAUAACCCUAUU
CYP3A43	64816	NM_057096	17738315	GAACUUGGAUUCUCUCAAC
CYP3A43	64816	NM_057096	17738315	GUAGAUUUCUUUCAACAGA
CYP3A43	64816	NM_057096	17738315	GACAGAGAAUGUAAUGAAA
CYP3A43	64816	NM_057096	17738315	GGGUAGAGUAUUACACGUU
D8S2298E	7993	NM_005671	87080808	GGUGAAGCCUGGAAAUUAA
D8S2298E	7993	NM_005671	87080808	GUGACUACCUCAUGGCUUA
D8S2298E	7993	NM_005671	87080808	GAGGAGCGCUUUUAUCAAA
D8S2298E	7993	NM_005671	87080808	GAGAAUUGGGUACCACAUA
DAAM2	23500	NM_015345	40548414	GGACAAACAUUUAGACUUC
DAAM2	23500	NM_015345	40548414	GCAAUAAACCGGCUAAAUU
DAAM2	23500	NM_015345	40548414	CAGCUGGCCUGACUAUUAC
DAAM2	23500	NM_015345	40548414	UGAACGAGCUAGACCGAAG
DATF1	11083	NM_080796	71044475	GCAAUGAGGAGGCACCUAA
DATF1	11083	NM_080796	71044475	GAACAGGAGCCCACUGAGA
DATF1	11083	NM_080796	71044475	CCUCACAACAACAGGUUUA
DATF1	11083	NM_080796	71044475	CGAAGGACCACUAUCGCCA
DATF1	11083	NM_080796	71044475	GCAAUGAGGAGGCACCUAA
DATF1	11083	NM_080796	71044475	GAACAGGAGCCCACUGAGA
DATF1	11083	NM_080796	71044475	CCUCACAACAACAGGUUUA
DATF1	11083	NM_080796	71044475	CGAAGGACCACUAUCGCCA
DCST1	149095	NM_152494	22749028	CGACACAGAAGAUGUAUGA
DCST1	149095	NM_152494	22749028	CCAUGAACAUCUACGAAGA
DCST1	149095	NM_152494	22749028	GUCAUAAACUGGAGGUGAA
DCST1	149095	NM_152494	22749028	UGAAUAGUGAGACGGGCUA
DC-UBP	92181	NM_152277	109659840	GAGCAAUGAUCAUGAACUG
DC-UBP	92181	NM_152277	109659840	GGACUAUGUUGUACAGGUU
DC-UBP	92181	NM_152277	109659840	GGACAACUACGCAGCAAGA
DC-UBP	92181	NM_152277	109659840	CAUUGAUGGUGCAAACAUA
DDB1	1642	NM_001923	148529013	GACAAGAGUUCUCAUGUUA
DDB1	1642	NM_001923	148529013	GCAAGGACCUGCUGUUUAU
DDB1	1642	NM_001923	148529013	UGACAUACCUUGAUAAUGG
DDB1	1642	NM_001923	148529013	CACUAGAUCGCGAUAAUAA
DDB2	1643	NM_000107	164419759	CAACUAGGCUGCAAGACUU
DDB2	1643	NM_000107	164419759	GAUAUCAUGCUCUGGAAUU
DDB2	1643	NM_000107	164419759	GACCUCCGAGAUUGUAUUA
DDB2	1643	NM_000107	164419759	AGAGCGAGAUCCGAGUUUA
DDI1	414301	NM_001001711	146261995	GAACCAGCCUCGUGUAGAC
DDI1	414301	NM_001001711	146261995	GCGGAAGCCUUGAGACCUU
DDI1	414301	NM_001001711	146261995	GCGCCCAGAUGACCAUUAU
DDI1	414301	NM_001001711	146261995	GAGUUGCCCUUAUGCUCUA
DDI2	84301	NM_032341	62955832	GAAGAUUAUUGGAAGGGUA
DDI2	84301	NM_032341	62955832	CGAGAUAUGUUGCUGGCCA
DDI2	84301	NM_032341	62955832	AGAAAGGAUUCGUCUGUUU
DDI2	84301	NM_032341	62955832	GCCAAGUAGUGAUGCUUUA
DDX5	1655	NM_004396	13514826	CACAAGAGGUGGAAACAUA
DDX5	1655	NM_004396	13514826	GUGAUGAGCUUACCAGAAA
DDX5	1655	NM_004396	13514826	GCAAAUGUCAUGGAUGUUA
DDX5	1655	NM_004396	13514826	GGAUGUGUGUCAUGACGUA
DERL2	51009	NM_016041	31455613	GAAGAUGUAUUUCCCAAUC
DERL2	51009	NM_016041	31455613	CAAUAAUGCUCGUCUAUGU
DERL2	51009	NM_016041	31455613	CAGCAGACUUUGUAUUUAU
DERL2	51009	NM_016041	31455613	GGAGAUUAAUCACCAACUU
DERL3	91319	NM_198440	50845408	GGAUUGCGGUGGGCCAUAU
DERL3	91319	NM_198440	50845408	GGAUUCAGCUUCUUCUUCA
DERL3	91319	NM_198440	50845408	UCUGGAGGCUCGUCACCAA
DERL3	91319	NM_198440	50845408	CUUGGGCGCUCAUGGGCUU
DET1	55070	NM_017996	33354282	AGACAUCUCUUGAAAUCUA
DET1	55070	NM_017996	33354282	CAAGUACACUAGUGAGGAU
DET1	55070	NM_017996	33354282	GUAGUAACACUGCGAGUCA
DET1	55070	NM_017996	33354282	GAGAUCACCCAAUCAGGUU
DHX40	79665	NM_024612	31542728	GAACUAAUCAGGAAGCUUA
DHX40	79665	NM_024612	31542728	CAAAGUAGGAUACCAAGUU
DHX40	79665	NM_024612	31542728	GCUUUCGGAUCUAUAGUAA
DHX40	79665	NM_024612	31542728	GAUCAACAGAGGAGGAUAU
DHX57	90957	NM_198963	39777585	CGACUUGGAUCCUUUGGAA
DHX57	90957	NM_198963	39777585	ACAAGUAGAUUCCGCAAAU
DHX57	90957	NM_198963	39777585	CGAAUACCCACCACAAGUA
DHX57	90957	NM_198963	39777585	GAUAUGACUGGCAGGCAAA
DHX9	1660	NM_001357	100913205	UAGAAUGGGUGGAGAAGAA
DHX9	1660	NM_001357	100913205	GGCUAUAUCCAUCGAAAUU
DHX9	1660	NM_001357	100913205	CCAGAAGAUUGUUUGUUGA
DHX9	1660	NM_001357	100913205	CCAAAGUUCAGCUCAAAGA
DKFZP547E052	84236	NM_032276	33300638	CGGCAAUACUACUUUAAUA
DKFZP547E052	84236	NM_032276	33300638	GUACACAGCAGGACUGAGU
DKFZP547E052	84236	NM_032276	33300638	GGGAUAAAUACUGGACUUA
DKFZP547E052	84236	NM_032276	33300638	UGUACUUACUGGAGUGGUA
DKFZP547N043	83932	NM_032018	58331104	UCAAGGAACCAGAGAAUUA
DKFZP547N043	83932	NM_032018	58331104	GUAUUACGGCUAUGUCAAA
DKFZP547N043	83932	NM_032018	58331104	GUGGUAAUGAUCCAAAGUA
DKFZP547N043	83932	NM_032018	58331104	UGAAGUGGAGCGUGCGAAU
DKFZP564M182	26156	NM_015659	118498358	AGAUUGACCUUGCCUCAUA
DKFZP564M182	26156	NM_015659	118498358	GGGAGACAUUUCUAUCAAA
DKFZP564M182	26156	NM_015659	118498358	GACGCUCUCUUGACGCAUU
DKFZP564M182	26156	NM_015659	118498358	UCCAGUAUCUGUAAACCUU
DKFZP564O0463	25879	NM_015420	142347189	UAACUCAGCGGAAUUGUAU
DKFZP564O0463	25879	NM_015420	142347189	CGAUAAAUCUAUUCGAAUC
DKFZP564O0463	25879	NM_015420	142347189	UCUGACAGCAAGUAUAUUA
DKFZP564O0463	25879	NM_015420	142347189	CGAAAGGAAGUGAAUCGUA
DKFZP761G058	152926	NM_152542	31542532	CCAUGAAGCUGACCAUUGA
DKFZP761G058	152926	NM_152542	31542532	GUCAACAGCUGCCUUAAUU
DKFZP761G058	152926	NM_152542	31542532	GGAGAAAUGUAUUAUGGAU
DKFZP761G058	152926	NM_152542	31542532	UAGCAGAACCUGAAACUAA
DKFZP761I2123	83637	NM_031449	54607107	GACCAACCCUGAUGAGCUA
DKFZP761I2123	83637	NM_031449	54607107	GCUUUGACCUGGAGUCGUA
DKFZP761I2123	83637	NM_031449	54607107	CGACCUGCUUUCUCUGUUU
DKFZP761I2123	83637	NM_031449	54607107	UCAUGACUGUCGCCACAUA
DKFZP761P0423	157285	NM_001080826	157909821	GAAGUGGGAUUGAGACAUU
DKFZP761P0423	157285	NM_001080826	157909821	GAAUCUCACUUUAGCUAUU
DKFZP761P0423	157285	NM_001080826	157909821	GAGCUCCACUUCAAUGAGA
DKFZP761P0423	157285	NM_001080826	157909821	GAAACUGGCUGCCUUUGCU
DMRT3	58524	NM_021240	30315650	GGGAUACGCUGUCCAGAAA
DMRT3	58524	NM_021240	30315650	CAACGGUGCUUGAGCUCAU
DMRT3	58524	NM_021240	30315650	AGAGCGAACUUCCGCAGAA
DMRT3	58524	NM_021240	30315650	CGGCAAGUCGGCAGACAAU
DMRTA1	63951	NM_022160	46195736	GGAAGAGGGUUAUCUGGUU
DMRTA1	63951	NM_022160	46195736	GCAAAGAACACAAGCCAGA
DMRTA1	63951	NM_022160	46195736	CGGCGUAAAUCCUAGAGUA
DMRTA1	63951	NM_022160	46195736	UCAGGGAUGAUUAGAGAUU
DMRTA2	63950	NM_032110	154146230	GGACUACGCCUUUAGCGAU
DMRTA2	63950	NM_032110	154146230	CCAAGUUGCAGAAGUUUGA
DMRTA2	63950	NM_032110	154146230	CCUCGGUAUUAACGUGAAA
DMRTA2	63950	NM_032110	154146230	GGACACACAUAUAUAUCGA
DNAH3	55567	NM_017539	24308168	GAAAGAUAGUCGAUGAUAA
DNAH3	55567	NM_017539	24308168	AGACAUGGCUAUAUGAUUG
DNAH3	55567	NM_017539	24308168	GAACCUAAAUCGGGCGUUU
DNAH3	55567	NM_017539	24308168	GAGAUAAAGCCCACCGAAA
DNAJA2	10294	NM_005880	156142193	GAAGGCAUACAGAAAGUUA
DNAJA2	10294	NM_005880	156142193	GACGUCAGAUUGUGGUGAA
DNAJA2	10294	NM_005880	156142193	GGAUGCCGCAGUAUCGUAA
DNAJA2	10294	NM_005880	156142193	GCGUGAAGCCUAUAAUGAU
DNAJB2	3300	NM_001039550	88501735	GAAGUGCGUCCGCUGAUGA
DNAJB2	3300	NM_001039550	88501735	GCACUCAGGUCCAGCAGAC
DNAJB2	3300	NM_001039550	88501735	AGCACAAGCGGGAGAUUUA
DNAJB2	3300	NM_001039550	88501735	CCGCAUCACCACACGCAGA
DRE1	54800	NM_017644	62865888	UGAGCGAGUUGGAGGAUUU
DRE1	54800	NM_017644	62865888	GCCGUGAUGUCUGGAUUUA
DRE1	54800	NM_017644	62865888	CGUGAUAGCCGCUUAUUCA
DRE1	54800	NM_017644	62865888	UUAGCAGCGUAGAAUGUUA
DSCR2	8624	NM_003720	44680112	GCACUGAGAUACUAAAGAA
DSCR2	8624	NM_003720	44680112	GCAGAUAACUAUUCUCACA
DSCR2	8624	NM_003720	44680112	GUCGACAUGUUACCGAUUA
DSCR2	8624	NM_003720	44680112	GUUCUAAGCUACUGUCAAG
DSG1	1828	NM_001942	119703743	CGAGAUGGGUCGAAUGUUA
DSG1	1828	NM_001942	119703743	CAAAUUUGCUCGAGAUUAG
DSG1	1828	NM_001942	119703743	AUACAGAGCCGAACACUAA
DSG1	1828	NM_001942	119703743	CAUGAUAGGUAGUCUGAGU
DUB1A	402164	XM_939510	88979613	GCAGGUAGAUCAUCACUCU
DUB1A	402164	XM_939510	88979613	CAACAAGAUUGCCAAGAAU
DUB1A	402164	XM_939510	88979613	GCAAGCAGGAAGAUGCCCA
DUB1A	402164	XM_939510	88979613	ACUGGAGAUCUCAAAUCAA
DUB3	377630	NM_201402	153792149	GGAAAUACCUGCUACGAGA
DUB3	377630	NM_201402	153792149	GCAGGUAGAUCAUCACUCU
DUB3	377630	NM_201402	153792149	CCAAGAAUGUGCAAUAUCC
DUB3	377630	NM_201402	153792149	CGGGAGCACUCUCAAACAU
DUPD1	338599	NM_001003892	51491913	CCAAGAGGCUGUCGCCGAA
DUPD1	338599	NM_001003892	51491913	CUUCAUCGACAGAGCGCUA
DUPD1	338599	NM_001003892	51491913	CCUUUGAGCUGGAGCGGCU
DUPD1	338599	NM_001003892	51491913	CCUCAAGAAUGCCUACUCA
DUSP1	1843	NM_004417	7108342	CCAAUUGUCCCAACCAUUU
DUSP1	1843	NM_004417	7108342	CAACGAGGCCAUUGACUUC
DUSP1	1843	NM_004417	7108342	CCACCACCGUGUUCAACUU
DUSP1	1843	NM_004417	7108342	GCAUAACUGCCUUGAUCAA
DUSP10	11221	NM_144729	21536332	GAACAUCGGCUACGUCAUC
DUSP10	11221	NM_144729	21536332	AAAGGCAAACGACCAAUUA
DUSP10	11221	NM_144729	21536332	CCUAAACAACGGUGUGACA
DUSP10	11221	NM_144729	21536332	GUGCAGGUUCAUAGACCGA
DUSP11	8446	NM_003584	4503414	GAACUUGGACUGAUUAUUG
DUSP11	8446	NM_003584	4503414	GGUGGUAUCCUUAUAAUUA
DUSP11	8446	NM_003584	4503414	GAAAGACUAUCUCCCAGUU
DUSP11	8446	NM_003584	4503414	GCAGAUAUUUGAUUGAUGU
DUSP12	11266	NM_007240	6005955	UGAAGGAAGUGGACCUAUA
DUSP12	11266	NM_007240	6005955	GUGGAUACCUCUAGUGCAA
DUSP12	11266	NM_007240	6005955	UCUUGUGGUAGGUGGAUAA
DUSP12	11266	NM_007240	6005955	CGAUCAUUAUUUCGAAGUU
DUSP13	51207	NM_016364	56237017	GAAUGUCCCUGGAGUACUA
DUSP13	51207	NM_016364	56237017	CGCAAUAUCUGCCCUAACU
DUSP13	51207	NM_016364	56237017	GUGCAGGCCCACCGCAAUA
DUSP13	51207	NM_016364	56237017	CAAUAUCUGCCCUAACUCA
DUSP14	11072	NM_007026	148596940	GGCAUCACCUGCAUUGUUA
DUSP14	11072	NM_007026	148596940	GGAGGCAACUGAUAGACUA
DUSP14	11072	NM_007026	148596940	UCGCGUACCUGAUGAAAUU
DUSP14	11072	NM_007026	148596940	GCAUAGUUCCCGACGUCUA
DUSP15	128853	NM_177991	29826316	UGACGGGCCUGGAGGGUAU
DUSP15	128853	NM_177991	29826316	CUGGAGGGUAUUAAAGAGA
DUSP15	128853	NM_177991	29826316	GCUUUAGGCAGCAGCUUGA
DUSP15	128853	NM_177991	29826316	CGGCAAGUGAGGAUGCAGU
DUSP16	80824	NM_030640	38372910	AGAUGAAGCUUACAGAUUU
DUSP16	80824	NM_030640	38372910	UACAAUACAUCCCACAUUU
DUSP16	80824	NM_030640	38372910	GGACAAAGUGUUAAUUACA
DUSP16	80824	NM_030640	38372910	GGAGCGUGGAGGACAAUUA
DUSP18	150290	NM_152511	51093844	GGAAGUCCGUUUGAUGAUU
DUSP18	150290	NM_152511	51093844	GAAGCAGGGCCGUACUUUG
DUSP18	150290	NM_152511	51093844	ACUAUGAGUUCCAAUUGUU
DUSP18	150290	NM_152511	51093844	CAUGGUACCUCUUGCGCUU
DUSP19	142679	NM_080876	31377625	GAACAAACCUCAUUUACCA
DUSP19	142679	NM_080876	31377625	CAAUAAGUGUGACAGAAUA
DUSP19	142679	NM_080876	31377625	GUAAUAGGUUUCCUGAUGA
DUSP19	142679	NM_080876	31377625	UGACAACGCUAACUGGAAA
DUSP2	1844	NM_004418	12707563	GGACGAGGCCUUUGACUUC
DUSP2	1844	NM_004418	12707563	GCCAUAGGCUUCAUUGACU
DUSP2	1844	NM_004418	12707563	CGAGGCCUUUGACUUCGUU
DUSP2	1844	NM_004418	12707563	GGAGAUCAGUGCCUGGUUC
DUSP21	63904	NM_022076	33942082	GGGAACAGCUCAUCAAUUA
DUSP21	63904	NM_022076	33942082	UUGCGUACCUCAUGAAAUA
DUSP21	63904	NM_022076	33942082	CAAAUAACCAGAAGCUUGU
DUSP21	63904	NM_022076	33942082	GUACGAUGAUAUCAAUGUA
DUSP22	56940	NM_020185	34147625	UGACACUGGUGAUCGCAUA
DUSP22	56940	NM_020185	34147625	GCAUGAGGUCCAUCAGUAU
DUSP22	56940	NM_020185	34147625	GAAGCUGAAUAUAUACGUA
DUSP22	56940	NM_020185	34147625	UCGCAUACAUCAUGACCGU
DUSP23	54935	NM_017823	56786143	GCACCAUGCUGGCCUGUUA
DUSP23	54935	NM_017823	56786143	GGGCUUGGCUGCAGGAGAU
DUSP23	54935	NM_017823	56786143	GGAGAUGCCAUUGCUGAAA
DUSP23	54935	NM_017823	56786143	GCUGAAAUCCGACGACUAC
DUSP3	1845	NM_004090	37655179	GGCAGAAGAUGGACGUCAA
DUSP3	1845	NM_004090	37655179	CGGCAGAAGAUGGACGUCA
DUSP3	1845	NM_004090	37655179	CGUUCGAGCUCUCGGUGCA
DUSP3	1845	NM_004090	37655179	GGUCCUUCAUGCACGUCAA
DUSP4	1846	NM_001394	58331238	GUACAUCGAUGCCGUGAAG
DUSP4	1846	NM_001394	58331238	GAAGGACACUAUCAGUACA
DUSP4	1846	NM_001394	58331238	GGACUGCCCAAACCACUUU
DUSP4	1846	NM_001394	58331238	CAUCACGGCUCUGUUGAAU
DUSP5	1847	NM_004419	62865889	CUGCAUGGCUUACCUUAUG
DUSP5	1847	NM_004419	62865889	GGAAGUGCCUACCAUGCAU
DUSP5	1847	NM_004419	62865889	UCACCUCGCUACUCGCUUG
DUSP5	1847	NM_004419	62865889	GAGACUUUCUACUCGGAAU
DUSP6	1848	NM_001946	42764682	GAACUGUGGUGUCUUGGUA
DUSP6	1848	NM_001946	42764682	UGGCUUACCUUAUGCAGAA
DUSP6	1848	NM_001946	42764682	GACUGUGGCUUACCUUAUG
DUSP6	1848	NM_001946	42764682	GCGACUGGAACGAGAAUAC
DUSP7	1849	NM_001947	85662716	CAACGACGCCUACGACUUU
DUSP7	1849	NM_001947	85662716	GCAAGUAUGGCAUCAAGUA
DUSP7	1849	NM_001947	85662716	UCAAGUAUAUCCUCAAUGU
DUSP7	1849	NM_001947	85662716	UCAACGACGCCUACGACUU
DUSP8	1850	NM_004420	153281157	GGUGAUGGAUGCCAAGAAG
DUSP8	1850	NM_004420	153281157	GCUCAGCUCCGUCAACAUC
DUSP8	1850	NM_004420	153281157	GUGCUCAGCUCCGUCAACA
DUSP8	1850	NM_004420	153281157	CCAUAUGUCUGUUGCGUUG
DUSP9	1852	NM_001395	4503420	CCAGAUGUCUUGACGGGAU
DUSP9	1852	NM_001395	4503420	CGACUGCUCUGAUGCGGAA
DUSP9	1852	NM_001395	4503420	CCAAACUGGGCAUCCGCUA
DUSP9	1852	NM_001395	4503420	GGGCUGCCGUCCUAAUCAA
EDEM1	9695	NM_014674	7662001	GCUCACAGAAUAAUAACUG
EDEM1	9695	NM_014674	7662001	UGUAUCUGCUGUUUGAUGA
EDEM1	9695	NM_014674	7662001	GCAUAUCAGAGUAUUCAGA
EDEM1	9695	NM_014674	7662001	ACGAGUACGAGAAGCGCUA
EED	8726	NM_003797	24041019	GGAAUUAUGUUGAUUGUGU
EED	8726	NM_003797	24041019	GUACAACACUGACUCAUCA
EED	8726	NM_003797	24041019	CAACAGAGUUACCUUGUAU
EED	8726	NM_003797	24041019	GGAUCUAGAGGCAUAAUUA
EGFL9	65989	NM_023932	45545430	GAACAUAUCUGUACCACGC
EGFL9	65989	NM_023932	45545430	CACCUCAGCUGUAGUGGUA
EGFL9	65989	NM_023932	45545430	GCAGGCAAGUUCUGUGACA
EGFL9	65989	NM_023932	45545430	GACCUGUGAGCUUGUCUUA
EHMT1	79813	NM_024757	40217807	CAAACAGCGUGGUCAAGUA
EHMT1	79813	NM_024757	40217807	CAAGAAAGGCCACUACGAA
EHMT1	79813	NM_024757	40217807	GGAAUUCUGUCUUCACAAG
EHMT1	79813	NM_024757	40217807	CAAAGCAGCUGUACUUCUC
EHMT2	10919	NM_025256	156142198	GAACAUCGAUCGCAACAUC
EHMT2	10919	NM_025256	156142198	UGAGAGAGGAUGAUUCUUA
EHMT2	10919	NM_025256	156142198	CAGCAAGUCUGAAGUUGAA
EHMT2	10919	NM_025256	156142198	CCAUGAACAUCGAUCGCAA
EIF2AK4	440275	NM_001013703	65287716	CAGAGAAGCUUCCGAUAAU
EIF2AK4	440275	NM_001013703	65287716	GAGCAGGAGCAACGUGAAA
EIF2AK4	440275	NM_001013703	65287716	AUGAGAACAUUGUGCGCUA
EIF2AK4	440275	NM_001013703	65287716	CAGCAGAAAUCAUGUACGA
EIF3S3	8667	NM_003756	83656776	GAAGAUCGGCUUGAAAUUA
EIF3S3	8667	NM_003756	83656776	GAAGUGCCGAUUGUAAUUA
EIF3S3	8667	NM_003756	83656776	UACUAUGGCUCAUUCGUUA
EIF3S3	8667	NM_003756	83656776	AAGGAUCUCUCUCACUAAA
EIF3S5	8665	NM_003754	83656778	GCACAAUGAGUCAGAAGAU
EIF3S5	8665	NM_003754	83656778	ACAAUGAGUCAGAAGAUGA
EIF3S5	8665	NM_003754	83656778	GUACAGUGUUGCAAUAUGC
EIF3S5	8665	NM_003754	83656778	GGACCAUGGGAGUGAUGUU
ENC1	8507	NM_003633	4505460	CGAAAGAUGUCUGGGUUUA
ENC1	8507	NM_003633	4505460	GCACCAAGCUGUACGAACU
ENC1	8507	NM_003633	4505460	GCAAGACUUUGGACUGCUA
ENC1	8507	NM_003633	4505460	GUUUAGUGCAUGUGCGAUU
EPN1	29924	NM_013333	41350200	GGAAGACGCCGGAGUCAUU
EPN1	29924	NM_013333	41350200	GAACUGGCGUCACGUUUAC
EPN1	29924	NM_013333	41350200	GGACCUUGCUGACGUCUUC
EPN1	29924	NM_013333	41350200	GAACGUGCGUGAGAAAGCU
EPN2	22905	NM_001102664	156671218	AGACUACGCUGUUGGAUUU
EPN2	22905	NM_001102664	156671218	CCACUGGGCCCUGCAAUGA
EPN2	22905	NM_001102664	156671218	CCACCAAGCCCGUGUCUGU
EPN2	22905	NM_001102664	156671218	AUUAAAUCCACUAGAGCGA
EPN3	55040	NM_017957	157388928	GCGAGAACCUCUACACCAU
EPN3	55040	NM_017957	157388928	UAACAUUGCUGGACUACCU
EPN3	55040	NM_017957	157388928	UCGCUGACCUGACCUUCAA
EPN3	55040	NM_017957	157388928	UGCCAAACCUCCAGAAUCC
EPS15	2060	NM_001981	56682951	CCACCAAGAUUUCAUGAUA
EPS15	2060	NM_001981	56682951	GAUCGGAACUCCAACAAGA
EPS15	2060	NM_001981	56682951	AAACGGAGCUACAGAUUAU
EPS15	2060	NM_001981	56682951	CCACACAGCAUUCUUGUAA
EPS15L1	58513	NM_021235	10864046	GAAGUUACCUUGAGCAAUC
EPS15L1	58513	NM_021235	10864046	GGACUUGGCCGAUCCAGAA
EPS15L1	58513	NM_021235	10864046	GCACUUGGAUCGAGAUGAG
EPS15L1	58513	NM_021235	10864046	CAAAGACCAAUUCGCGUUA
ERCC5	2073	NM_000123	51988899	CAUGAAAUCUUGACUGAUA
ERCC5	2073	NM_000123	51988899	GAACGCACCUGCUGCUGUA
ERCC5	2073	NM_000123	51988899	GAAAGAAGAUGCUAAACGU
ERCC5	2073	NM_000123	51988899	GAACGAACUUUGCCCAUAU
ETEA	23197	NM_014613	132626732	GGACCUAACUGACGAAUGA
ETEA	23197	NM_014613	132626732	AGACUUACCUGGUGUCAGA
ETEA	23197	NM_014613	132626732	CUACAGCUAUGUUGUCUCA
ETEA	23197	NM_014613	132626732	CCUAAUGAUUCUCGAGUAG
ETV6	2120	NM_001987	153267458	GGAGCUGGAUGAACAAAUA
ETV6	2120	NM_001987	153267458	GUAGACUGCUUUGGGAUUA
ETV6	2120	NM_001987	153267458	GAACGAAUUUCAUAUACAC
ETV6	2120	NM_001987	153267458	GGGAUUACGUCUAUCAGUU
EWSR1	2130	NM_013986	125987607	GGAACAGAUGGGAGGAAGA
EWSR1	2130	NM_013986	125987607	AGGAAAGCCCAAAGGCGAU
EWSR1	2130	NM_013986	125987607	GAGUAGCUAUGGUCAACAA
EWSR1	2130	NM_013986	125987607	ACGGAUUACAGUACCUAUA
EXOSC9	5393	NM_005033	77812669	GAAGAGAGCUGCCAAUUAA
EXOSC9	5393	NM_005033	77812669	GAACAAACAUCGAGAGAUU
EXOSC9	5393	NM_005033	77812669	GCAAAUACGUGUAGACCUA
EXOSC9	5393	NM_005033	77812669	GUAUACACCUGAAGAGCGU
FAF1	11124	NM_007051	19528653	GGACCCAAAUAAAUCAUUA
FAF1	11124	NM_007051	19528653	UGACGAAGCUAUUACAUUG
FAF1	11124	NM_007051	19528653	GAGGGAAGCUCACGAGAGA
FAF1	11124	NM_007051	19528653	GGAGAGACGUAACUCAACU
FALZ	2186	NM_004459	119395732	GAAGGCAUCUUGCACAUAA
FALZ	2186	NM_004459	119395732	GGAGAAAUUUCACGGUUGA
FALZ	2186	NM_004459	119395732	UGAGACAUGUUCAGCAGUA
FALZ	2186	NM_004459	119395732	GAAGAAAUCCACCGACACA
FANCL	55120	NM_018062	49472818	GAAGUUGCCUUAAAGAAUA
FANCL	55120	NM_018062	49472818	GCGGAUACCUGCUUCAGUA
FANCL	55120	NM_018062	49472818	GAACAUACAUUUGUGGGAU
FANCL	55120	NM_018062	49472818	GAUAGGAACUCUUGGUUGG
FAU	2197	NM_001997	71565157	GAAACGGUCGCCCAGAUCA
FAU	2197	NM_001997	71565157	CCGCAUGCUUGGAGGUAAA
FAU	2197	NM_001997	71565157	GGUCAGACUCCUAAGGUGG
FAU	2197	NM_001997	71565157	AAGAAGACAGGUCGGGCUA
FBXL15	79176	NM_024326	71061448	GCUCGGAACUGCCCAGAAC
FBXL15	79176	NM_024326	71061448	UCAGGACAUUGGCCGAGUA
FBXL15	79176	NM_024326	71061448	ACGAAUGGCUGUCAGACGA
FBXL15	79176	NM_024326	71061448	GCGUGGACAUCGACGUGGA
FBXO23	26262	NM_001006616	54859504	GAGACCAGCUCAACCUCUU
FBXO23	26262	NM_001006616	54859504	CCGGCAAGCACCAGCAUUU
FBXO23	26262	NM_001006616	54859504	CGCACAAUCUAGUCGGUAA
FBXO23	26262	NM_001006616	54859504	GGAGACAAAGACAUCGUGA
FEM1B	10116	NM_015322	52851431	CAAAUGACCGUGAGAACUA
FEM1B	10116	NM_015322	52851431	ACAAGGAUCUUCUUCGAUU
FEM1B	10116	NM_015322	52851431	GCCUAAUGAUUGCGGCAUA
FEM1B	10116	NM_015322	52851431	GAAUUUGAGCAGUGUAUCA
FGF11	2256	NM_004112	38683846	GGAAACCGAGUUAAGAAGA
FGF11	2256	NM_004112	38683846	ACAGCUGAGUGUCGCUUUA
FGF11	2256	NM_004112	38683846	AGGCGAAUCCCGACGGAAG
FGF11	2256	NM_004112	38683846	AGAGCUUUAUGGAGCCGUA
FLJ10458	54475	NM_018096	62234460	GGACAAAUGCCUCCGGAUA
FLJ10458	54475	NM_018096	62234460	CCACGCGGAUGAGGUAUAU
FLJ10458	54475	NM_018096	62234460	GGUCAUGGUCUGAACUACU
FLJ10458	54475	NM_018096	62234460	UCGGAUGACAGGACACCAA
FLJ11078	55295	NM_018316	8922853	GAUGUUGUGCUGACUAUUA
FLJ11078	55295	NM_018316	8922853	CAACGUCACGGGCAUCGUA
FLJ11078	55295	NM_018316	8922853	GAGAGUCGGUGGAUGCCUU
FLJ11078	55295	NM_018316	8922853	GGAUCUCAGUGGAGGACAA
FLJ12587	64410	NM_022480	95113662	GUAAGACUCUGGACUGCUA
FLJ12587	64410	NM_022480	95113662	GACGAGCGCACCAAGCUUA
FLJ12587	64410	NM_022480	95113662	UGUCCAAGGUCCAGUGCUA
FLJ12587	64410	NM_022480	95113662	GCGACAUGCUGCAGUUCCA
FLJ12973	79968	NM_024908	142354445	GAGCUAUGAUGGCACGUUA
FLJ12973	79968	NM_024908	142354445	CCAGUUAGCUGUCUUUACU
FLJ12973	79968	NM_024908	142354445	CGACAUUAGUAGCAGAUGA
FLJ12973	79968	NM_024908	142354445	GAUGCAAGGCGAUUGAAUU
FLJ13096	80067	NM_025000	100816139	GGAGAAUGCUUUUCAGAUU
FLJ13096	80067	NM_025000	100816139	GAAGAUGAGUUAGAUUUGC
FLJ13096	80067	NM_025000	100816139	CCAACAGGGAGAACCAUAA
FLJ13096	80067	NM_025000	100816139	GUACAGACGUUACGCUGAA
FLJ13910	64795	NM_022780	19923839	CAAGAGAUGCCCUGAAUAA
FLJ13910	64795	NM_022780	19923839	CAAAUCAGCGAGAGGCAUU
FLJ13910	64795	NM_022780	19923839	UCAAACCGGGAAAUGCUUA
FLJ13910	64795	NM_022780	19923839	CAGCAGUGUUUCUCGGGUU
FLJ14639	84901	NM_032815	46447822	GAUGAUCUAUCCCUCCUGA
FLJ14639	84901	NM_032815	46447822	UAAAGACCCUCAUGUCCCA
FLJ14639	84901	NM_032815	46447822	GGAUACAGGCCACGAUAAA
FLJ14639	84901	NM_032815	46447822	GACCAAAAGCAGAACGCAU
FLJ14981	84954	NM_032868	141802427	GGAGUGAGGUCGUGGGUUA
FLJ14981	84954	NM_032868	141802427	GGUGAACCCUGCCAAGAAG
FLJ14981	84954	NM_032868	141802427	GACUGCAGCUGCCAUCGAA
FLJ14981	84954	NM_032868	141802427	AGUCCAAGAUCUCGCCUUU
FLJ20186	54849	NM_017702	46447821	GCAAGCAGGUGAUUCUGGA
FLJ20186	54849	NM_017702	46447821	AUGAGAAGCUGGCCCGUUU
FLJ20186	54849	NM_017702	46447821	GAAUUCCGCUGCCCUGAAC
FLJ20186	54849	NM_017702	46447821	GAGAAGAGCAAGAGCGUCA
FLJ20280	54876	NM_017741	98162801	UCCCAUACCUGAAUACCUA
FLJ20280	54876	NM_017741	98162801	GAGAUCAUGCCACUCUAAA
FLJ20280	54876	NM_017741	98162801	CAACUUAUCGCCUCUUGAG
FLJ20280	54876	NM_017741	98162801	AAGCACACCAGUCCAUAUA
FLJ20294	55626	NM_017749	50843826	GAGUAGAACUGCCGGAUAG
FLJ20294	55626	NM_017749	50843826	CCACCCAUGUGAACCAUAA
FLJ20294	55626	NM_017749	50843826	GCGGAGACAUGUCAGUAUC
FLJ20294	55626	NM_017749	50843826	CUGAAUCGCUGUCGUGCUU
FLJ20323	54468	NM_019005	109150418	ACACUGCGAUUACAGCUAA
FLJ20323	54468	NM_019005	109150418	AAACAAAGUUGCAGUACGU
FLJ20323	54468	NM_019005	109150418	GGAGUGGGUUGGAUAAGCA
FLJ20323	54468	NM_019005	109150418	CAAUGGCUUUAUCGGGUUA
FLJ21945	80304	NM_025203	13376797	GAAGUACGCUCUAUGGAUA
FLJ21945	80304	NM_025203	13376797	GCAGUUACCAUGACGAGAA
FLJ21945	80304	NM_025203	13376797	GCAACGGUGUCUUUCUGAA
FLJ21945	80304	NM_025203	13376797	GACAGACCAACUAUUACUA
FLJ22313	64224	NM_022373	31377616	GAUCAGAGAUUGGUGUAUU
FLJ22313	64224	NM_022373	31377616	GAGGUCCAGUACUAAAUGA
FLJ22313	64224	NM_022373	31377616	GCUCAUCAGUAUUAUAUGC
FLJ22313	64224	NM_022373	31377616	AAACGCAUCUAUCUAACGU
FLJ22318	64777	NM_022762	34147687	GCAAAGCCAUUGACAGGAA
FLJ22318	64777	NM_022762	34147687	AGAGAGAGCUGGACAAGGU
FLJ22318	64777	NM_022762	34147687	UCACAGUGCUGCCGGAAGA
FLJ22318	64777	NM_022762	34147687	CGAGUUACCGAUUGAGAUU
FLJ25555	124930	NM_152345	124517698	GAAUGGGUAUGAAGCUAAG
FLJ25555	124930	NM_152345	124517698	GUAAGACACCUUUGCAGUC
FLJ25555	124930	NM_152345	124517698	CGAUGGAACUGUCGGCGCA
FLJ25555	124930	NM_152345	124517698	CCGCAUCACCUUCGGGAAC
FLJ31031	199990	NM_182533	123701941	UGACCCAGCUGGAUGUUGA
FLJ31031	199990	NM_182533	123701941	GCCCAGUGCUUGGCCGAAA
FLJ31031	199990	NM_182533	123701941	CUGUCGGACCCAAGACCUU
FLJ31031	199990	NM_182533	123701941	CCGCAUGCGCAUUAAAGCA
FLJ32332	132160	NM_144641	21389470	GAAAUCGGAUCUCAAGUAC
FLJ32332	132160	NM_144641	21389470	GAUGAGAUACGGCCACUGA
FLJ32332	132160	NM_144641	21389470	GGGAUGUACUGUCCAACGA
FLJ32332	132160	NM_144641	21389470	GGGUAGGCAGGCUCGGUUA
FLJ32440	286053	NM_173685	27734760	CAGAGAAGCUGACGGAACA
FLJ32440	286053	NM_173685	27734760	GGACGUUCCAGUUCAAAUU
FLJ32440	286053	NM_173685	27734760	GGUUGAAUUUGCUACAUUG
FLJ32440	286053	NM_173685	27734760	GUGAGUAGUGAAUAUAGUA
FLJ32642	137492	NM_152415	22748878	CGACAAAGAUGACUUAGUA
FLJ32642	137492	NM_152415	22748878	CGACAUCACUUAAUGGAUA
FLJ32642	137492	NM_152415	22748878	GGUACAAGAUGCCAGAUGU
FLJ32642	137492	NM_152415	22748878	CUCAGUAGCUUCAUGGAAA
FLJ34154	283450	NM_001109662	157885805	CGAGAAUCCUGUAUCUUAA
FLJ34154	283450	NM_001109662	157885805	GAACAAGUUACUAAGGCUA
FLJ34154	283450	NM_001109662	157885805	CGUGCUAGACCUCAAUUUA
FLJ34154	283450	NM_001109662	157885805	GCUCGCUGCCUGUACCUUA
FLJ34960	257240	NM_153270	23397571	GGACCGCGGUGUUGUGUAC
FLJ34960	257240	NM_153270	23397571	GAGAGGCGCUAGAUUUGGU
FLJ34960	257240	NM_153270	23397571	GUACAGAGUUGCUGGAGCG
FLJ34960	257240	NM_153270	23397571	CGGCCCAAGUUCACCGUUA
FLJ35775	138009	NM_152418	45243529	GCGUAUCACUCUUUCAGUA
FLJ35775	138009	NM_152418	45243529	GAACGACAUUCCCAGUGUG
FLJ35775	138009	NM_152418	45243529	CGCCAACUAUUGCCGUAUA
FLJ35775	138009	NM_152418	45243529	ACGAAGGUCAUGUGAAUAA
FLJ35834	154865	NM_178827	32526893	GGAGUAGAGUAUCACAAUG
FLJ35834	154865	NM_178827	32526893	CCAAGACAAGUUUCAUAUA
FLJ35834	154865	NM_178827	32526893	ACACAACACCUAAGAUUAU
FLJ35834	154865	NM_178827	32526893	GCAUAUACCGGUGUCGUAA
FLJ37927	166979	NM_152623	22749274	GAAGACACCGCCUGAGAAA
FLJ37927	166979	NM_152623	22749274	CGAGGGAGAAGUGCAAUUA
FLJ37927	166979	NM_152623	22749274	GCAAGGCACCUCAUGCAAU
FLJ37927	166979	NM_152623	22749274	CAACGUACUCGAUUCAGUU
FLJ43374	377007	NM_198582	128485502	GAGAGAACUUUGAGGCUGU
FLJ43374	377007	NM_198582	128485502	GGAUGGCACUUCCAGACUU
FLJ43374	377007	NM_198582	128485502	UGGGACAACUGGUGGACUU
FLJ43374	377007	NM_198582	128485502	GGUGAUGCGCUGUACGUGA
FLJ46299	166348	NM_207335	148664247	GCAGAUCGCCAUGAGGUUA
FLJ46299	166348	NM_207335	148664247	UAUGAUGUCUGCCUAGUAG
FLJ46299	166348	NM_207335	148664247	GAAAAUGCCUUGACGUGGU
FLJ46299	166348	NM_207335	148664247	CCUGAUCGAUUAAGCAACA
FOLH1	2346	NM_001014986	62548857	GAUAGCAGCUGGAGAGGAA
FOLH1	2346	NM_001014986	62548857	GCACAGAAGCUCCUAGAAA
FOLH1	2346	NM_001014986	62548857	GCAGAGCACGGUAUACUAA
FOLH1	2346	NM_001014986	62548857	AAACAAAUUCAGCGGCUAU
FRBZ1	360023	NM_194314	61743929	AAUCGGAAGUGCCCUGUUA
FRBZ1	360023	NM_194314	61743929	GAAACGUCAUAUAGAAUGU
FRBZ1	360023	NM_194314	61743929	CACCAGCGCUAUUCAACAA
FRBZ1	360023	NM_194314	61743929	GAUGUCAGAUGAGUACUCU
FUS	2521	NM_004960	58218971	CCUACGGACAGCAGAGUUA
FUS	2521	NM_004960	58218971	GAUUAUACCCAACAAGCAA
FUS	2521	NM_004960	58218971	GAUCAAUCCUCCAUGAGUA
FUS	2521	NM_004960	58218971	CGGGACAGCCCAUGAUUAA
FUSIP1	10772	NM_006625	16905515	GCUGAAGACGCUUUACAUA
FUSIP1	10772	NM_006625	16905515	GAUCGAAAGACACCAAAUC
FUSIP1	10772	NM_006625	16905515	GUUAUGGUCCUAUAGUUGA
FUSIP1	10772	NM_006625	16905515	CAACUAUAGAAGAUCGUAU
FXR1	8087	NM_001013438	61835163	CCAUACAGCUUACUUGAUA
FXR1	8087	NM_001013438	61835163	GUAAACAUCUUAAGUGACA
FXR1	8087	NM_001013438	61835163	CGUACGAAGUUGAUGCUUA
FXR1	8087	NM_001013438	61835163	AAACGGAAUCUGAGCGUAA
FZR1	51343	NM_016263	33620741	GCACGGAGACCGCUUCAUC
FZR1	51343	NM_016263	33620741	CCACAGGAUUAACGAGAAU
FZR1	51343	NM_016263	33620741	GCAAAACCCGUUCGACAAA
FZR1	51343	NM_016263	33620741	GCAACGAUGUGUCUCCCUA
G1P2	9636	NM_005101	142368098	GCACCGUGUUCAUGAAUCU
G1P2	9636	NM_005101	142368098	CGACGAACCUCUGAGCAUC
G1P2	9636	NM_005101	142368098	GCAGAUCACCCAGAAGAUU
G1P2	9636	NM_005101	142368098	GCAACGAAUUCCAGGUGUC
G3BP	10146	NM_198395	38327551	UAACAGUGGUGGGAAAUUA
G3BP	10146	NM_198395	38327551	UGACAUGGAAGAACAUUUA
G3BP	10146	NM_198395	38327551	GAAGGCGACCGACGAGAUA
G3BP	10146	NM_198395	38327551	GUGCGAGAACAACGAAUAA
GABARAP	11337	NM_007278	6005763	GGUCAGUUCUACUUCUUGA
GABARAP	11337	NM_007278	6005763	GAAGCGAAUUCAUCUCCGA
GABARAP	11337	NM_007278	6005763	ACGAAAGUGUCUACGGUCU
GABARAP	11337	NM_007278	6005763	GGCGAGAAGAUCCGAAAGA
GABARAPL1	23710	NM_031412	56676368	GAAGAAAUAUCCGGACAGG
GABARAPL1	23710	NM_031412	56676368	GGAAGACUAUUUUCUGUAU
GABARAPL1	23710	NM_031412	56676368	CUAGUGCCCUCUGACCUUA
GABARAPL1	23710	NM_031412	56676368	GGACCAUCCCUUUGAGUAU
GABARAPL2	11345	NM_007285	27374999	GUACUUGGUUCCAUCUGAU
GABARAPL2	11345	NM_007285	27374999	GGUCUCAGGCUCUCAGAUU
GABARAPL2	11345	NM_007285	27374999	UGGGCUAGGUGCACCGUAA
GABARAPL2	11345	NM_007285	27374999	CGAGCGAAAUAUCCCGACA
GABPA	2551	NM_002040	163644305	GAAAUUCUCUGGAGUCAUC
GABPA	2551	NM_002040	163644305	AGACAUCAAUGAACCAAUA
GABPA	2551	NM_002040	163644305	GGAAUUGAACCAAAGUUAA
GABPA	2551	NM_002040	163644305	GAAUUCAGCAUGACCGAUA
GAN	8139	NM_022041	21614518	GCUGAGAACUGUAUUGGUA
GAN	8139	NM_022041	21614518	UUAUGGAGCUGUACCUAUA
GAN	8139	NM_022041	21614518	GGAUAUCGGUAAUGGUUAU
GAN	8139	NM_022041	21614518	GGAUCAACUUAUAAGAUUG
GCL	64395	NM_178439	34222268	GGAGAAGAAUGGAGCUUAC
GCL	64395	NM_178439	34222268	GGAUAUAUACACUGCUCUA
GCL	64395	NM_178439	34222268	CAGCAGGGACCUAUGGAUU
GCL	64395	NM_178439	34222268	UCGACCUACUUGUAACUUA
GGA1	26088	NM_001001561	48527953	CGAUGGAGCCGGAGACUCU
GGA1	26088	NM_001001561	48527953	GGGCCAGCAUCAACGGCUU
GGA1	26088	NM_001001561	48527953	CUGGAGGCGCGAAUCAAUA
GGA1	26088	NM_001001561	48527953	AGACUCUGGAGGCGCGAAU
GGA2	23062	NM_015044	77157783	CAAAGAACCUAUCCGCUUA
GGA2	23062	NM_015044	77157783	GAACAGGAUUGGUCAGCUA
GGA2	23062	NM_015044	77157783	GCAAACCGGUUAAUCAAGA
GGA2	23062	NM_015044	77157783	UGAAUUAUGUUUCGCAGAA
GGA3	23163	NM_014001	20336265	GAGGAGAAGUCCAAGCUUU
GGA3	23163	NM_014001	20336265	GUGAGAUGCUGCUUCAUUA
GGA3	23163	NM_014001	20336265	GAACACGGCUCCCUUACCU
GGA3	23163	NM_014001	20336265	GAACAAGAGGCGGACUUUA
GIYD1	548593	NM_001015000	62868209	GCUAAGGGCCCAUGUGAUC
GIYD1	548593	NM_001015000	62868209	GGGAGAUGGUGCUCGUCGU
GIYD1	548593	NM_001015000	62868209	GCUGGAGACCUGAUCCUCA
GIYD1	548593	NM_001015000	62868209	CUGUGGGUCCAGCAGGUUU
GMRP-1	84280	NM_032320	93277081	GAACGGGAAUGUCAUAUAG
GMRP-1	84280	NM_032320	93277081	GAGCGAUUCUGGAUUACUA
GMRP-1	84280	NM_032320	93277081	UAGUAGACCUCGUAAACUU
GMRP-1	84280	NM_032320	93277081	CCUGAUGGCAUAUCUAUUC
GNB2	2783	NM_005273	20357528	CUGGGUACCUGUCGUGUUG
GNB2	2783	NM_005273	20357528	CCAUGAAUCCGACAUCAAU
GNB2	2783	NM_005273	20357528	GAUUCCAUGUGCCGACAGA
GNB2	2783	NM_005273	20357528	GAUGGCCGCACGUUUGUGU
GNB2L1	10399	NM_006098	83641897	CAAAUACACUGUCCAGGAU
GNB2L1	10399	NM_006098	83641897	GAUAAGACCAUCAUCAUGU
GNB2L1	10399	NM_006098	83641897	CCAAGGAUGUGCUGAGUGU
GNB2L1	10399	NM_006098	83641897	GAGAUAAGACCAUCAUCAU
GPR123	84435	NM_001083909	144922664	CCACGAACAUCAGGAAUUA
GPR123	84435	NM_001083909	144922664	GGCACACGCUCCUGAAUUU
GPR123	84435	NM_001083909	144922664	GCAGAACGAGCACUCAUUC
GPR123	84435	NM_001083909	144922664	GCACACGGUCAUCCGGUUU
GPS1	2873	NM_004127	47078239	ACACAGACCUGAAGAACUA
GPS1	2873	NM_004127	47078239	GCAACGCCCUCAAGUGCUA
GPS1	2873	NM_004127	47078239	GAAUGCACCUGACGUCAAC
GPS1	2873	NM_004127	47078239	CCUUUAACGUGGACAUGUA
GRWD1	83743	NM_031485	31542861	GAGCUUCCUCUUACACUUU
GRWD1	83743	NM_031485	31542861	GCCCAGAGCAACAGACUGA
GRWD1	83743	NM_031485	31542861	UGUCAUGGCUGGGUGAAGA
GRWD1	83743	NM_031485	31542861	CGGCGUCGCACGUGUGAAA
GSPT1	2935	NM_002094	142364153	UGUAGAGACUGAUACCGUA
GSPT1	2935	NM_002094	142364153	GGAUUACCGUUUAUUCCAU
GSPT1	2935	NM_002094	142364153	GAGGAAAUCCCAAAACCUA
GSPT1	2935	NM_002094	142364153	CUCAAAGAGCAGUCGGAUU
GTF2H2	2966	NM_001515	118136303	AGACUGACGUGUACUUUAA
GTF2H2	2966	NM_001515	118136303	ACAUACAAGUCGAGAAGUA
GTF2H2	2966	NM_001515	118136303	GCGAUCCAUCUAAUAUUUA
GTF2H2	2966	NM_001515	118136303	GCACUGUACUUGCUCGUGA
H326	50717	NM_015726	30089953	GACCUGAGUUUGAGCUUGA
H326	50717	NM_015726	30089953	GCAGAACAGACUUAGCUAA
H326	50717	NM_015726	30089953	GCAAGCGGGCUAACCGUGA
H326	50717	NM_015726	30089953	CAUACUGGUUGUGUCAAUA
HADHA	3030	NM_000182	105990523	GCUCUAACAUCAUUUGAAA
HADHA	3030	NM_000182	105990523	UCUCAGAAGUUAUGAAUGA
HADHA	3030	NM_000182	105990523	GACAAUAGAAUACCUAGAA
HADHA	3030	NM_000182	105990523	CGAAACAUGUGGCGGAAGA
HADHB	3032	NM_000183	105990524	GAGCAGCGCUUACGGGUUU
HADHB	3032	NM_000183	105990524	GCAGGGCCAUGCUAUGAUA
HADHB	3032	NM_000183	105990524	CAACAUAUGCUACUCCAAA
HADHB	3032	NM_000183	105990524	GGAUUGACCAUGAAUGAUA
HAN11	10238	NM_005828	108936957	GGAAGGAGAUCUACAAGUA
HAN11	10238	NM_005828	108936957	UUAGGUACCUCAAGCAUUG
HAN11	10238	NM_005828	108936957	GCUGAUCGCCCAUGACAAA
HAN11	10238	NM_005828	108936957	GGACAGUCUACGCGAUGAA
hCG_26824	728505	XM_001127580	113414585	AAGAUUAACUGCUUCGAUU
hCG_26824	728505	XM_001127580	113414585	GAUAAGACCAUUCGACUCU
hCG_26824	728505	XM_001127580	113414585	GCCAGGGUGUUUUGCGAAA
hCG_26824	728505	XM_001127580	113414585	CUAACAAAAUAGACGAUAC
HCMOGT-1	92521	NM_001033554	75750467	GCACCGGGCUGUCAAGUUA
HCMOGT-1	92521	NM_001033554	75750467	GAAAUUAACAGGCUUCGAA
HCMOGT-1	92521	NM_001033554	75750467	GGAGAUAUGUGAUCACCAA
HCMOGT-1	92521	NM_001033554	75750467	CCAGUGACAUUGAUGAGUA
HDAC6	10013	NM_006044	13128863	GCACCGAGCUGAUCCAAAC
HDAC6	10013	NM_006044	13128863	GAUGAGCAGUUAAAUGAAU
HDAC6	10013	NM_006044	13128863	GCAGUUAAAUGAAUUCCAU
HDAC6	10013	NM_006044	13128863	GGUGUUGGAUGAGCAGUUA
HERPUD1	9709	NM_001010990	58530858	GACCAGAGGUUAAUUUAUU
HERPUD1	9709	NM_001010990	58530858	GGGCCACCGUUGUUAUGUA
HERPUD1	9709	NM_001010990	58530858	CAACAAUAACUUACAGGAA
HERPUD1	9709	NM_001010990	58530858	CGACAGUACUACAUGCAAU
HGS	9146	NM_004712	24496766	GCACGUCUUUCCAGAAUUC
HGS	9146	NM_004712	24496766	AGAGAGCGAUGCCAUGUUU
HGS	9146	NM_004712	24496766	GAUAUUCUGUGGAAAGUGU
HGS	9146	NM_004712	24496766	GUAAACGUCCGUAACAAGA
HIC1	3090	NM_001098202	148237269	GCCCAGAGGCCGCGGUCAA
HIC1	3090	NM_001098202	148237269	CGUCGUGCGACAAGAGCUA
HIC1	3090	NM_001098202	148237269	CGGCAAGUUCGCACAGCAA
HIC1	3090	NM_001098202	148237269	GGUGACAACCUGUACGUGU
HIC2	23119	NM_015094	139394598	CAACAGUGCCUCUUAUUCU
HIC2	23119	NM_015094	139394598	CAAAGGCUCAGACGAUGAA
HIC2	23119	NM_015094	139394598	GCUACGAGACGGUGUCCUA
HIC2	23119	NM_015094	139394598	UAACCAGGAUAGCGUGCAA
HKR3	3104	NM_005341	4885418	GGAUGGCGAUUACAUGUCU
HKR3	3104	NM_005341	4885418	AGUCAAAUGUAAUCCGAAA
HKR3	3104	NM_005341	4885418	UGGCUUCGCUGAGAUCUUU
HKR3	3104	NM_005341	4885418	GGGAAGUGGUGGUUCAAGU
HMG2L1	10042	NM_001003681	51173872	CCACACAACUACCUGAAUU
HMG2L1	10042	NM_001003681	51173872	GCUUGAACCUAUUCUGGUA
HMG2L1	10042	NM_001003681	51173872	UGUAAAGAGUAUCGCGUGA
HMG2L1	10042	NM_001003681	51173872	CUGAAAACAGCCCGGAAAA
HOZFP	152518	NM_152995	89363019	GAAACUAAGUGUGUUAAGA
HOZFP	152518	NM_152995	89363019	GAGAUACACGUGAAUUAGA
HOZFP	152518	NM_152995	89363019	CGAGCUAAUGUCUCAGAAA
HOZFP	152518	NM_152995	89363019	CUGAAGGGUCGUCGGAAGA
HPRP8BP	9410	NM_004814	115298667	GGACAUACUUCCUUUGUGA
HPRP8BP	9410	NM_004814	115298667	CCAAUGCAAUGGACAAUAC
HPRP8BP	9410	NM_004814	115298667	CGACAGGUUUGUUUAUGUG
HPRP8BP	9410	NM_004814	115298667	UAGAACAGCAGAAGCGUAA
HSHIN6	139562	NM_207320	46409281	GAGAAAGAAUGGAGUCCGA
HSHIN6	139562	NM_207320	46409281	GCCCAGAUCCGGAGCUUAA
HSHIN6	139562	NM_207320	46409281	CAUUGAAUCUGUCGUCGAA
HSHIN6	139562	NM_207320	46409281	ACGACGACUUCAUGAUCUA
HSPA1L	3305	NM_005527	124256495	UAAUGAUCCUGUUGUACAA
HSPA1L	3305	NM_005527	124256495	GGUUUGAAGGGCAAGAUUA
HSPA1L	3305	NM_005527	124256495	CCAAGAUGGAUAAGGCUAA
HSPA1L	3305	NM_005527	124256495	AGGUCAAGGAGAACGACAU
HSPC063	29068	NM_014155	160333173	GCUCAGAGUUCAUGAAAUC
HSPC063	29068	NM_014155	160333173	AAGAAUGGCUGAUUAUGUG
HSPC063	29068	NM_014155	160333173	GAGUAAGGACUGCGGAUUA
HSPC063	29068	NM_014155	160333173	GCACGGUUGUGGCGAUAUA
HSXIAPAF1	54739	NM_017523	40288190	GGAAAGGUACUACAAAUUC
HSXIAPAF1	54739	NM_017523	40288190	GGAAAUCUACUGUCAUUAU
HSXIAPAF1	54739	NM_017523	40288190	UAAAGCAGCCUAUGACAUU
HSXIAPAF1	54739	NM_017523	40288190	GGAGAAAUGCCGGUGGUUA
HYPK	25764	NM_016400	21361540	GAGAAGCCACGGAAACAUG
HYPK	25764	NM_016400	21361540	GCUAAUAAUGACUGAGAUG
HYPK	25764	NM_016400	21361540	CAAACAGGAGCGGGAGAAA
HYPK	25764	NM_016400	21361540	UGGAGCGGGUCACCGACUA
IBTK	25998	NM_015525	57863303	GAAAGAGAUUUGUGAAGUA
IBTK	25998	NM_015525	57863303	GGACUGAAUGGUCAUAAUU
IBTK	25998	NM_015525	57863303	GGACAGCAUUCAUGAUGUG
IBTK	25998	NM_015525	57863303	CGGAAACUAUGUUCAAGAA
IFT122	55764	NM_018262	16554618	GUACAAGACCUCCGAUAUU
IFT122	55764	NM_018262	16554618	GAAGCAGAUUACUGGUUUA
IFT122	55764	NM_018262	16554618	GAACGAUCGCUUUGAGGAA
IFT122	55764	NM_018262	16554618	CGAAACCGGAUUCCAACUA
IKBKB	3551	NM_001556	41352711	GGAAGUACCUGAACCAGUU
IKBKB	3551	NM_001556	41352711	CCAAUAAUCUUAACAGUGU
IKBKB	3551	NM_001556	41352711	GGAUUCAGCUUCUCCUAAA
IKBKB	3551	NM_001556	41352711	GUGGUGAGCUUAAUGAAUG
IKBKE	9641	NM_014002	7661945	ACAAACAGUUCAAGAAGUC
IKBKE	9641	NM_014002	7661945	GGACCUGCUUCUCCACAUG
IKBKE	9641	NM_014002	7661945	GAAGGCGGCUGCAGAACUG
IKBKE	9641	NM_014002	7661945	GGCAGGAGCUAAUGUUUCG
IKBKG	8517	NM_001099856	153791392	AACAGGAGGUGAUCGAUAA
IKBKG	8517	NM_001099856	153791392	UGGAGAAGCUCGAUCUGAA
IKBKG	8517	NM_001099856	153791392	GGAAGAGCCAACUGUGUGA
IKBKG	8517	NM_001099856	153791392	AAACAGGAGGUGAUCGAUA
IL4I1	259307	NM_152899	23821022	GAAAGGCGAUGAAGAAGUU
IL4I1	259307	NM_152899	23821022	GGACGGAGGUGCACGAAGU
IL4I1	259307	NM_152899	23821022	GAGGAUGGCUUCUUCUAUC
IL4I1	259307	NM_152899	23821022	UGACCAAGUUCACCCAGUA
IMPACT	55364	NM_018439	142381728	GAGGAGUGGUGUGUCAUUG
IMPACT	55364	NM_018439	142381728	UAGAAUUAGCGACGAUAUA
IMPACT	55364	NM_018439	142381728	GGUAGUAUCACGCUGGUAU
IMPACT	55364	NM_018439	142381728	CAGUGAAACUCGGACAGAA
ING1	3621	NM_198217	38201662	ACGAGAAGACCAUGGACAA
ING1	3621	NM_198217	38201662	AGACUGAUUUCUUGCGGGA
ING1	3621	NM_198217	38201662	GCGUGGGGCUCAAUCAUAA
ING1	3621	NM_198217	38201662	CGGCAGCGCAACAACGAGA
ING1L	3622	NM_001564	59814661	CAACAAAUAUCAAGAAACG
ING1L	3622	NM_001564	59814661	GAACGAGCCUCAGAUAAAG
ING1L	3622	NM_001564	59814661	GGAAAUUGAUGAUGUCUAC
ING1L	3622	NM_001564	59814661	GAACCUACAUACUGCUUAU
ING3	54556	NM_198267	38201658	CUAUAAAGCUUUGGAAGAU
ING3	54556	NM_198267	38201658	CGGAAAUGCGCGAGAUGGA
ING3	54556	NM_198267	38201658	AGUGGAGGGAAGAGCAAAU
ING3	54556	NM_198267	38201658	CAAUGGAUCAACUAGAACA
ING4	51147	NM_016162	38201669	ACACAGACCUGGCCCGUUU
ING4	51147	NM_016162	38201669	GCACAAGUCCUGAGUAUGG
ING4	51147	NM_016162	38201669	GCGCACAAGUCCUGAGUAU
ING4	51147	NM_016162	38201669	GCAAGGAAUUUGGUGACGA
ING5	84289	NM_032329	38201673	GGAAUACAGUGACGACAAA
ING5	84289	NM_032329	38201673	CCUACGAGAUGGUGGAUAA
ING5	84289	NM_032329	38201673	CCACGAAACCCAAAGGAAA
ING5	84289	NM_032329	38201673	AAGCAGAUCUGAAGGACAA
IPP	3652	NM_005897	5174472	GAACAUAGGUGUGAAUAAU
IPP	3652	NM_005897	5174472	GCUAUGAUCCAGUUACUAA
IPP	3652	NM_005897	5174472	GAGGGAUGGUCUACGCUAU
IPP	3652	NM_005897	5174472	CGAAGUGGGCUGGGAGUAA
IRF2BP2	359948	NM_001077397	116734705	GAAGCCCUCUCCAGAACCA
IRF2BP2	359948	NM_001077397	116734705	CUAGUGGAGAGGUCUAUUG
IRF2BP2	359948	NM_001077397	116734705	GGAAAUGAUCGAACGGGCA
IRF2BP2	359948	NM_001077397	116734705	GGUGACAGUUACCGUUCUA
IVNS1ABP	10625	NM_006469	54144638	CCACAGAGCUCACCAACAA
IVNS1ABP	10625	NM_006469	54144638	GAAGAUGGAUCGAGUAAAG
IVNS1ABP	10625	NM_006469	54144638	GCCCAGCAAUGGCAAAUUA
IVNS1ABP	10625	NM_006469	54144638	GGAAAUGUAUGAUCCAACU
JARID1A	5927	NM_001042603	110618243	CAACACAUAUGGCGGAUUU
JARID1A	5927	NM_001042603	110618243	GGACAAACCUAGAAAGAAG
JARID1A	5927	NM_001042603	110618243	GAAAGGCACUCUCUCUGUU
JARID1A	5927	NM_001042603	110618243	GCAAAUGAGACAACGGAAA
JARID2	3720	NM_004973	11863151	UGAAUGGGCUCCUUGGUAA
JARID2	3720	NM_004973	11863151	GAAAGACCCAAGAGGAAUA
JARID2	3720	NM_004973	11863151	CCAACAGCAUGGUGUAUUU
JARID2	3720	NM_004973	11863151	CAAUCAGAUCUGCGGCAAA
JMJD2A	9682	NM_014663	98986458	GAACCGACCUCCAAACUUU
JMJD2A	9682	NM_014663	98986458	CAAGAUACCGGGAAGAUUA
JMJD2A	9682	NM_014663	98986458	UCAAGAGGCUGGAGAGUUU
JMJD2A	9682	NM_014663	98986458	GGUCUUACCUUCCCAGAUU
JMJD2B	23030	NM_015015	45504379	GGAAGAACCUCACCUUUGU
JMJD2B	23030	NM_015015	45504379	GGGAAUUCAUGAUCACAUU
JMJD2B	23030	NM_015015	45504379	CAAAUACGUGGCCUACAUA
JMJD2B	23030	NM_015015	45504379	GCAGGCACCGUCCACAUUU
JMJD2C	23081	NM_015061	109255246	GAACAAGUCUCCUUAUUUC
JMJD2C	23081	NM_015061	109255246	GAAGUUCGAUUCACUAAUG
JMJD2C	23081	NM_015061	109255246	GAGAGGACAUCUACACUUU
JMJD2C	23081	NM_015061	109255246	AUUACAUGCUUUCGACAUA
JOSD1	9929	NM_014876	141801964	CCACAAAUCUACCAUGAGA
JOSD1	9929	NM_014876	141801964	GAGACAAGGCCAAAUCUGA
JOSD1	9929	NM_014876	141801964	AAACAUCAUUUGCGAGGAA
JOSD1	9929	NM_014876	141801964	GGAAAUGGCAACUACGAUG
KAT3	56267	NM_019610	21361808	UAUGGUAACUCACGUAGUG
KAT3	56267	NM_019610	21361808	CGAUAGAGAUGGAUAUGGU
KAT3	56267	NM_019610	21361808	CAGCUCACGUGAUGGAUAU
KAT3	56267	NM_019610	21361808	GUGGAAGUCGAGACAGUUA
KATNB1	10300	NM_005886	83779013	GAACAUCGUCAACCAGAAA
KATNB1	10300	NM_005886	83779013	CCGGCAAGAUGAUGUCUGA
KATNB1	10300	NM_005886	83779013	GAACCUGAGCGGUGCUUUG
KATNB1	10300	NM_005886	83779013	GGACAAUCCGCUUCUGGGA
KBTBD1	401265	NM_001003760	150418003	UCGUAGAUGCUAUGAACUA
KBTBD1	401265	NM_001003760	150418003	CAAGUUACGAGACGAAAUA
KBTBD1	401265	NM_001003760	150418003	GGGUGGAUCUCAAUGAUAU
KBTBD1	401265	NM_001003760	150418003	UGGAGCAAGCUUACGGAAA
KBTBD10	10324	NM_006063	42741668	GGGAUGAUAUAUUGUCUAG
KBTBD10	10324	NM_006063	42741668	GCAACACGUUUAAAUCUCU
KBTBD10	10324	NM_006063	42741668	GGGAUGUAAUGACCGAAUU
KBTBD10	10324	NM_006063	42741668	UAGCAUAGCAUCUGAAUGG
KBTBD11	9920	NM_014867	7662259	GCUCACAAAUAGAGGCGAA
KBTBD11	9920	NM_014867	7662259	GGGUCAGCGUGUCCCGAUA
KBTBD11	9920	NM_014867	7662259	GUUCUAAGUCUGCGUCCAA
KBTBD11	9920	NM_014867	7662259	CCAAAUGUCUGACUCGUGA
KBTBD2	25948	NM_015483	45120110	GAAUCACGAUCCCAGUAUU
KBTBD2	25948	NM_015483	45120110	UAGCGUAGGUGGAGAACUU
KBTBD2	25948	NM_015483	45120110	GCAGAGAAUUGUGUACGAU
KBTBD2	25948	NM_015483	45120110	CACAUGACCUACUGAUAGA
KBTBD3	143879	NM_152433	38327515	GAUCUAGUCUUUCGAGUUA
KBTBD3	143879	NM_152433	38327515	CAACGAAGCACAUGUAAUG
KBTBD3	143879	NM_152433	38327515	AAUUAAAGCUGUACCAGUA
KBTBD3	143879	NM_152433	38327515	ACCAAUGCCUAGAGCCUUA
KBTBD4	55709	NM_018095	32189315	CGGGAAAGAUGCCAUAUAU
KBTBD4	55709	NM_018095	32189315	GGGAUCAUCUACUUACUAG
KBTBD4	55709	NM_018095	32189315	GUGCAACAAUGCCACCGUU
KBTBD4	55709	NM_018095	32189315	AAAGAUCGGUCACAUUCAG
KBTBD5	131377	NM_152393	45593141	GCGCAUACUUCCUGCAGUU
KBTBD5	131377	NM_152393	45593141	GAACAAGAUGUGCGUCUAU
KBTBD5	131377	NM_152393	45593141	CUACGUAAUUGGCGGCAAA
KBTBD5	131377	NM_152393	45593141	AUGAGGAGGCCGAACGUAU
KBTBD6	89890	NM_152903	58761533	GUAAGCGCAUGUUCUGUUA
KBTBD6	89890	NM_152903	58761533	GAAUGGAGGCAAAUGAAUA
KBTBD6	89890	NM_152903	58761533	ACCAACAACUACAGAAUUA
KBTBD6	89890	NM_152903	58761533	GCGUUUCUCUGAAGCGCAA
KBTBD7	84078	NM_032138	142388608	GAAUGGAGGCGGAUUAGUA
KBTBD7	84078	NM_032138	142388608	GCACGGAGUGAGUCUAGUA
KBTBD7	84078	NM_032138	142388608	GAGAGUGAGCGGACUGUAU
KBTBD7	84078	NM_032138	142388608	CUGCAAUCGCAACGUGCUA
KBTBD9	114818	XM_001134449	113412893	CCAGCAACGCAGAGCGAAA
KBTBD9	114818	XM_001134449	113412893	GCAAUAGAGUUUCACGUAU
KBTBD9	114818	XM_001134449	113412893	UGAACGAGGCCAAACGCUA
KBTBD9	114818	XM_001134449	113412893	CCAUAGCCGCUUCGAAAGA
KBTBD9	114818	XM_001134449	113412893	CCAGCAACGCAGAGCGAAA
KBTBD9	114818	XM_001134449	113412893	GCAAUAGAGUUUCACGUAU
KBTBD9	114818	XM_001134449	113412893	UGAACGAGGCCAAACGCUA
KBTBD9	114818	XM_001134449	113412893	CCAUAGCCGCUUCGAAAGA
KCNA1	3736	NM_000217	119395747	UAGCAUAGCCCAUUAUAGA
KCNA1	3736	NM_000217	119395747	CCGAGGAGAUCAAGUUUUA
KCNA1	3736	NM_000217	119395747	UGCCAUCGCUGGUGUGCUA
KCNA1	3736	NM_000217	119395747	GCUACUGACCGAUGUUUAA
KCNA10	3744	NM_005549	27436997	GCACAGACUCUCUUAAUAA
KCNA10	3744	NM_005549	27436997	GAACAUCCCAGGAGAAAUU
KCNA10	3744	NM_005549	27436997	GAUGAAAUCUCCUUCUAUG
KCNA10	3744	NM_005549	27436997	CCACAGAGAAGUCUAGGAA
KCNA2	3737	NM_004974	25952079	GGACAGAGUUGGCUGAGAA
KCNA2	3737	NM_004974	25952079	AGAAGUGCCUCUACCAUUA
KCNA2	3737	NM_004974	25952079	GCAGGUGUGUUAACUAUUG
KCNA2	3737	NM_004974	25952079	GAAUGUGCCCUUAGAUAUA
KCNA3	3738	NM_002232	88758564	GAUAUUCACCGAUGUUUAA
KCNA3	3738	NM_002232	88758564	GAACAAUAAUCCCAACUCU
KCNA3	3738	NM_002232	88758564	GAAGAGCAAUCCCAGUACA
KCNA3	3738	NM_002232	88758564	CGACGUCGCAGGACUCAUU
KCNA4	3739	NM_002233	25952084	UCACAUGCCUUAUGGUUAU
KCNA4	3739	NM_002233	25952084	CAAAGGCUGUGGAGACUGA
KCNA4	3739	NM_002233	25952084	CGACAGGGAUCUCGUCAUG
KCNA4	3739	NM_002233	25952084	GCGGGUGUCUUAACCAUUG
KCNA5	3741	NM_002234	25952086	CGGCAGUCCUUAAGGAAGA
KCNA5	3741	NM_002234	25952086	ACGUCAAGGCCAAGAGCAA
KCNA5	3741	NM_002234	25952086	CUAGAGAAGUGUAACGUCA
KCNA5	3741	NM_002234	25952086	GAACCCAUUUCUCUAGCAU
KCNA6	3742	NM_002235	25952089	CAAUGACCACGGUAGGUUA
KCNA6	3742	NM_002235	25952089	GACGAUUCCUACACAUUUC
KCNA6	3742	NM_002235	25952089	AGACCCAGCUACCUUCCUA
KCNA6	3742	NM_002235	25952089	GAGGAGCAAGGCCAGUAUA
KCNA7	3743	NM_031886	25952091	CAGCCAAAUGCCUGGAAAU
KCNA7	3743	NM_031886	25952091	UGGAAGAGGUGGCCUUCUA
KCNA7	3743	NM_031886	25952091	UCUUCAAGAACGUGAUGAA
KCNA7	3743	NM_031886	25952091	GCGAAGAGGCUGGGAUGUU
KCNB1	3745	NM_004975	27436972	GAAACCAGCUCAAGUAAGU
KCNB1	3745	NM_004975	27436972	GAUAACCACUUGUCUCCUA
KCNB1	3745	NM_004975	27436972	GCAAUAGCGUUCAACUUUG
KCNB1	3745	NM_004975	27436972	GCCAAGAGCUCGACUACUG
KCNB2	9312	NM_004770	27436973	CAACAAGUCUUUCGAGAAU
KCNB2	9312	NM_004770	27436973	GGAGAAACCUAACUCAUCA
KCNB2	9312	NM_004770	27436973	GAACGAGUAUUUCUUUGAU
KCNB2	9312	NM_004770	27436973	GAGAGACCCUUUAAGAGAA
KCNC1	3746	NM_001112741	163792200	CGGGAUGUAUUACUCCUUA
KCNC1	3746	NM_001112741	163792200	AGAUCGAGAACGUUCGCAA
KCNC1	3746	NM_001112741	163792200	UUGUAAAUCUGUCGUAAAC
KCNC1	3746	NM_001112741	163792200	CCACAGCCACUUCGACUAU
KCNC2	3747	NM_139136	24497456	AAUAUGGCCUGCAAUAGUA
KCNC2	3747	NM_139136	24497456	GGACAUACUCUUCGAGCUA
KCNC2	3747	NM_139136	24497456	UCGCCUAUGUGCUCAAUUA
KCNC2	3747	NM_139136	24497456	CAUCCUACCUUUCUACUUA
KCNC3	3748	NM_004977	24497459	GCGGCAAGAUCGUGAUCAA
KCNC3	3748	NM_004977	24497459	AGGAGGUGAUUGAGAUCAA
KCNC3	3748	NM_004977	24497459	GCAACAAGACGGUGACCCA
KCNC3	3748	NM_004977	24497459	GCGUGCGCCAUGAGACGUA
KCNC4	3749	NM_153763	88758573	GAACAAGCCUCCGUCCAAA
KCNC4	3749	NM_153763	88758573	GACAGCACCUGCAGUGAUA
KCNC4	3749	NM_153763	88758573	GUAAUGACCACACCGACUU
KCNC4	3749	NM_153763	88758573	GAAGAGGGUAUGAUCGAGA
KCND1	3750	NM_004979	27436980	ACGAAGAGCUGGCUUUCUA
KCND1	3750	NM_004979	27436980	GGACGGCGCUUUGAGACUU
KCND1	3750	NM_004979	27436980	GAGAAGGGCACAAACAAGA
KCND1	3750	NM_004979	27436980	GCCAUGAGUUCACAGAUGA
KCND2	3751	NM_012281	27436982	GAAUUGGGCUUCUUGCUUU
KCND2	3751	NM_012281	27436982	GGAAGAGUGUGUUAAACUA
KCND2	3751	NM_012281	27436982	GGAAAUAUUGUCAGAGUUU
KCND2	3751	NM_012281	27436982	GACCCAAGAUGCUCUCAUU
KCND3	3752	NM_004980	27436983	CCACACACCUGCCCAAUUC
KCND3	3752	NM_004980	27436983	GCAACGGGCUCCUCAACGA
KCND3	3752	NM_004980	27436983	GAGCAGCCCUCCCUCACAA
KCND3	3752	NM_004980	27436983	CUACAUCGGUCUGGUCAUG
KCNG1	3755	NM_002237	148277549	CCUCUUACCGGGAGACAAU
KCNG1	3755	NM_002237	148277549	GGACCACGCUGGACGAGUU
KCNG1	3755	NM_002237	148277549	CAACGUAGGCGGCAUCAAG
KCNG1	3755	NM_002237	148277549	GCACCAACUUCGACGACAU
KCNG2	26251	NM_012283	6912443	GCUCCUACUCCGAGCUCAA
KCNG2	26251	NM_012283	6912443	CCCUGCAGGCCGAGAGCAA
KCNG2	26251	NM_012283	6912443	UGUUCGUGCUGGAGACCGU
KCNG2	26251	NM_012283	6912443	UCAUUGACAUCCUGGCGCU
KCNG3	170850	NM_133329	27436991	GUGAUUAUCUCUAUGACUA
KCNG3	170850	NM_133329	27436991	UAUCAUGAGCUCAAGUUUA
KCNG3	170850	NM_133329	27436991	AAACGUUGCUACCGAGAGA
KCNG3	170850	NM_133329	27436991	GCAAUCACGCCGUAUUACA
KCNRG	283518	NM_173605	27734696	GGUCAGCACUAGAACAGUA
KCNRG	283518	NM_173605	27734696	GGGAAGAUAUUCACGACAA
KCNRG	283518	NM_173605	27734696	AUGCUAACAGGGAGGAUUA
KCNRG	283518	NM_173605	27734696	CGAAAAUUGGCCAACGGAA
KCNS1	3787	NM_002251	25777652	CAGCAACCACCAAGAGUUU
KCNS1	3787	NM_002251	25777652	CUGAAACCUUUGUGAGCGA
KCNS1	3787	NM_002251	25777652	AGCGAGAACUGGCGCGCUA
KCNS1	3787	NM_002251	25777652	GGGACAGUCUGCAGAUCUA
KCNS2	3788	NM_020697	45433545	GAAAUACAGCUACAAAGAA
KCNS2	3788	NM_020697	45433545	UCAAUAGCCUGCCCGAUUU
KCNS2	3788	NM_020697	45433545	GGAGAGCACACCUACUUUA
KCNS2	3788	NM_020697	45433545	GGAGGUCCCUUCGGUCAAU
KCNS3	3790	NM_002252	25952107	GAAUGAGGAUGGAGAAGUG
KCNS3	3790	NM_002252	25952107	CCGCUAAGCUUAUCGCUAU
KCNS3	3790	NM_002252	25952107	GUCAUGAGCUACCUUACUU
KCNS3	3790	NM_002252	25952107	GUCCAGAUCCUACGGCUUA
KCNV1	27012	NM_014379	28329444	GGAAAGAGCUGAGUGAAAC
KCNV1	27012	NM_014379	28329444	GAUAUGUCCUGCACUACUA
KCNV1	27012	NM_014379	28329444	GAAUAUAGCCACUGACUCA
KCNV1	27012	NM_014379	28329444	GCUCGCAGGCGUUCCGAUA
KCTD1	284252	NM_198991	40217616	CAUCAGGUUUCCACUAAAU
KCTD1	284252	NM_198991	40217616	GACGUGAUGUGUAACUCUG
KCTD1	284252	NM_198991	40217616	CGUCCCAGUUCAGCGAAUA
KCTD1	284252	NM_198991	40217616	GAAAUCGUGGGCUCCUGUG
KCTD10	83892	NM_031954	70608095	GGAAGGGUCCUGUUCAUAA
KCTD10	83892	NM_031954	70608095	GAAGCACUUUGGUACGAUA
KCTD10	83892	NM_031954	70608095	CAAAUAAGCCAGCCGUGAA
KCTD10	83892	NM_031954	70608095	GGUGGAGCCCUCUACUAUA
KCTD12	115207	NM_138444	146149187	GGACAGCACACGUGGAUUA
KCTD12	115207	NM_138444	146149187	GCUAUUACCUCAAGUUCAA
KCTD12	115207	NM_138444	146149187	GGGACACCCUGAACGAAAG
KCTD12	115207	NM_138444	146149187	GACCAGAGCGAGGACAAGA
KCTD13	253980	NM_178863	31341469	GAGGUUGGGUGCUGAUUGA
KCTD13	253980	NM_178863	31341469	GAACAGCAAAUACGUGAAG
KCTD13	253980	NM_178863	31341469	UCAGAUGACAACCUACUUA
KCTD13	253980	NM_178863	31341469	UUGGUACAAUCCUCAAUUA
KCTD14	65987	NM_023930	142356949	GGAAGGCGGUCCUAGACAA
KCTD14	65987	NM_023930	142356949	GAAAUCAAGCCUUUGGUCA
KCTD14	65987	NM_023930	142356949	GUUCAAGUCUGUUGUCAAG
KCTD14	65987	NM_023930	142356949	GGUACAAGGUAUUCUCCAA
KCTD15	79047	NM_024076	13129063	GGAAACAUGUCCCGGCUGU
KCTD15	79047	NM_024076	13129063	GAUAAGCCGCCUCUUCAAU
KCTD15	79047	NM_024076	13129063	CGGAUGACUUUAAGGACUU
KCTD15	79047	NM_024076	13129063	CCGGAGACGUCAUGUGCAA
KCTD16	57528	NM_020768	142368303	CAUCUUUCAUCAACCAAUA
KCTD16	57528	NM_020768	142368303	AGACACGGCUAAUGAUCUA
KCTD16	57528	NM_020768	142368303	GGAUUCUUGUUCCGUUAUA
KCTD16	57528	NM_020768	142368303	GGUCAUCUGUGGUCCCGUG
KCTD17	79734	NM_024681	13489098	GAACAUCGGCUCCUCCUAC
KCTD17	79734	NM_024681	13489098	GCAAGUGGGUGCGGCUCAA
KCTD17	79734	NM_024681	13489098	CAGAUCACCUCCAGGGACU
KCTD17	79734	NM_024681	13489098	CCAAGAGCACGGAGGAGCA
KCTD2	23510	NM_015353	53829364	GAGCCUAUCUGAUUGACAG
KCTD2	23510	NM_015353	53829364	GCACCUACUUCGUGACCAC
KCTD2	23510	NM_015353	53829364	CUACCUCCGCCACGGGAAA
KCTD2	23510	NM_015353	53829364	AAAGGAUACGGGACAAUGA
KCTD20	222658	NM_173562	40255181	GGUCUGAAGUCAUCUAUAA
KCTD20	222658	NM_173562	40255181	GCUCCAAGCUCUACAGAUU
KCTD20	222658	NM_173562	40255181	GCAUUGGAAUUGAAGGUUA
KCTD20	222658	NM_173562	40255181	UCACGAAUCUGGUAGCUGC
KCTD3	51133	NM_016121	46255025	CGGGAUCACUCCAUUAGUA
KCTD3	51133	NM_016121	46255025	GGAUUGGACUAUCGAACGA
KCTD3	51133	NM_016121	46255025	GAAUGUGAGGGAUCCAGUA
KCTD3	51133	NM_016121	46255025	CCAGGUAUUCCUAGUCGUA
KCTD4	386618	NM_198404	146198863	CAACGUUGGUGGAUAUUUA
KCTD4	386618	NM_198404	146198863	UAACCACGAUCGUUCACAA
KCTD4	386618	NM_198404	146198863	GCGAUGCACUUCAUUUUAU
KCTD4	386618	NM_198404	146198863	CCUAAACUUCCUACGAAAU
KCTD5	54442	NM_018992	142370513	GAACGAGGCUCAAGGAUGU
KCTD5	54442	NM_018992	142370513	GCUGGAAGUUCGAGCAGUU
KCTD5	54442	NM_018992	142370513	UUACAACUAUGGGAACGAA
KCTD5	54442	NM_018992	142370513	GCGAGAAGGCCAAGAUUUU
KCTD6	200845	NM_153331	40255152	UAGAAGGCAUCUCAAAUUA
KCTD6	200845	NM_153331	40255152	CUUAAGAACUUCAGAAUUG
KCTD6	200845	NM_153331	40255152	UCACCACAUUGACGCGUUA
KCTD6	200845	NM_153331	40255152	AGAUUGAGCCCUUGAUUCA
KCTD7	154881	NM_153033	23308550	GAAGGUGCGCCAAGCGUUU
KCTD7	154881	NM_153033	23308550	CUACGAAGACACCAUGUUG
KCTD7	154881	NM_153033	23308550	ACUCAUGCCCUAUUACAAA
KCTD7	154881	NM_153033	23308550	CGAUUUGAGCGGAGUGAGA
KCTD8	386617	NM_198353	38198662	UCAGGUACGUGCUGGAUUA
KCTD8	386617	NM_198353	38198662	GGAAACAAAUCUGUCCAAA
KCTD8	386617	NM_198353	38198662	GAAGCUAAGUGUGGAAGAA
KCTD8	386617	NM_198353	38198662	CAACCAGGCCGACGCCAAA
KCTD9	54793	NM_017634	39753958	GGGCGGUACUUUACAACUA
KCTD9	54793	NM_017634	39753958	CCACCAGUGUGUAUAAUGG
KCTD9	54793	NM_017634	39753958	CGUGAAGGGAGCUAUAUUU
KCTD9	54793	NM_017634	39753958	GUCACAAAGUGUCAGAUGA
KEAP1	9817	NM_012289	22027641	GGACAAACCGCCUUAAUUC
KEAP1	9817	NM_012289	22027641	CAGCAGAACUGUACCUGUU
KEAP1	9817	NM_012289	22027641	GGGCGUGGCUGUCCUCAAU
KEAP1	9817	NM_012289	22027641	CGAAUGAUCACAGCAAUGA
KIAA0298	9866	NM_014818	209977096	CGGCAUUAUUACCAGAUUA
KIAA0298	9866	NM_014818	209977096	GCACAGAGGAACACCGACA
KIAA0298	9866	NM_014818	209977096	CCUUCAAUAGUGAGCAUAA
KIAA0298	9866	NM_014818	209977096	UGUUUCAGAUGCAGCGAUU
KIAA0318	23504	NM_015347	140561069	UAAAGACGCUGAUGGAUUC
KIAA0318	23504	NM_015347	140561069	GCUCUGCGAUCGGUGAAUA
KIAA0318	23504	NM_015347	140561069	GGCCAGAUCAUCAAGGUUU
KIAA0318	23504	NM_015347	140561069	CAAUGUAGCCUUCACGUAA
KIAA0363	23148	XM_166571	113418510	GAAUUGAUCUCAGAAGUAA
KIAA0363	23148	XM_166571	113418510	GAAGAAGGCCCGAAAGGCA
KIAA0363	23148	XM_166571	113418510	GGAAGAAACAAGCCUCACA
KIAA0363	23148	XM_166571	113418510	CCGCAGCUGAGAAGUUUAA
KIAA0368	23392	NM_001080398	122937210	GAAGUGAAGUCUCAUCUUA
KIAA0368	23392	NM_001080398	122937210	GAAAUACCCUGUUGAAUCA
KIAA0368	23392	NM_001080398	122937210	GCAAAUGACUGAAGAGGAA
KIAA0368	23392	NM_001080398	122937210	GCAGAGUGCUCCUAAUUGA
KIAA0376	23384	NM_015330	51036581	UGACGGCGAUCUACAAGUA
KIAA0376	23384	NM_015330	51036581	GAAAGUGUCGGCAUCAAAU
KIAA0376	23384	NM_015330	51036581	GAACGUACCCGAUUAAACC
KIAA0376	23384	NM_015330	51036581	CACCAUAUGGAGCGAAUUA
KIAA0478	9923	NM_014870	139394555	GCAAACAGGUGCAGUGUAA
KIAA0478	9923	NM_014870	139394555	AGAAAGAGCUGGACAAACA
KIAA0478	9923	NM_014870	139394555	UAACACAGCUGAGACCUAU
KIAA0478	9923	NM_014870	139394555	GAAAUUAAAGGUCCACAGA
KIAA0794	26043	NM_015562	149944495	CAACAGUUCACCACCAUUA
KIAA0794	26043	NM_015562	149944495	GCAACGAAGCUGUGAAGAA
KIAA0794	26043	NM_015562	149944495	CCACAAACCACCAAGGAUU
KIAA0794	26043	NM_015562	149944495	GCAACAAUAAUCUGGAAAU
KIAA0795	23276	NM_025010	144922686	GGGAUGAGCUGAAUGUCAA
KIAA0795	23276	NM_025010	144922686	GAGAGAUGCCGUCCCAUGA
KIAA0795	23276	NM_025010	144922686	GUGCGUUGCUGCCACAAAU
KIAA0795	23276	NM_025010	144922686	CAGAAGAGAUGGCGAAACG
KIAA0804	23355	NM_015303	112181165	GCAAUAAGCUCCUUGUAUA
KIAA0804	23355	NM_015303	112181165	GCAAAUAUCUCCUUGUAUC
KIAA0804	23355	NM_015303	112181165	GCACUUUGGUUUCCGUUAU
KIAA0804	23355	NM_015303	112181165	GGGUACAUCUCAUGGAUUG
KIAA0931	23035	NM_015020	65301140	GAACUUGUCCCAUAAUAAA
KIAA0931	23035	NM_015020	65301140	GCUAUAAUCUUCUCACAGA
KIAA0931	23035	NM_015020	65301140	GGAAAGACCCAGCUGCAUA
KIAA0931	23035	NM_015020	65301140	GUACAGCAGUCAACUAAUG
KIAA0934	22982	NM_014974	44888817	GAUGCUAGCUGGCGUAAAG
KIAA0934	22982	NM_014974	44888817	GAAGUAUGAAGGUCGCUUA
KIAA0934	22982	NM_014974	44888817	CAAAUUUGUUGGUGGUUGU
KIAA0934	22982	NM_014974	44888817	GGUCACGAGAUGAGCGCUA
KIAA0999	23387	NM_025164	39812204	GCGCCAGGCUUUAUCUUAU
KIAA0999	23387	NM_025164	39812204	GAACAGCGACGAUGCUUAU
KIAA0999	23387	NM_025164	39812204	GCACUAACCUGCUUGGGUA
KIAA0999	23387	NM_025164	39812204	GGAGCAGGCAGGCGUGUAA
KIAA1018	22909	NM_014967	62198230	GUAAGGCUCUUUCAACGUA
KIAA1018	22909	NM_014967	62198230	GUAAAAUGGUGCCUAGAUA
KIAA1018	22909	NM_014967	62198230	UCAAAUGUGUCUAUGGUAG
KIAA1018	22909	NM_014967	62198230	CAACCGGUCAUCCUUACUA
KIAA1190	92999	NM_145166	38569485	CAGAAGUGCCCACGAGUUU
KIAA1190	92999	NM_145166	38569485	GCGGGAGGAUGAACGCCAA
KIAA1190	92999	NM_145166	38569485	CCAUGGCCCACGUGCGUAA
KIAA1190	92999	NM_145166	38569485	GGUCCCUCCAUGAGCAUAA
KIAA1374	57560	NM_020800	46409656	GAUACUCGAUUUAUAGUGU
KIAA1374	57560	NM_020800	46409656	CAGCAAGAGUAUAGGUUUA
KIAA1374	57560	NM_020800	46409656	GUUAGGUGAUGGAAAGUUU
KIAA1374	57560	NM_020800	46409656	ACUUUACGCUUGUGUGAUA
KIAA1404	57169	NM_021035	124244057	GGAAUAUCGUGGAGUGUAA
KIAA1404	57169	NM_021035	124244057	GCGAGAAGAUUUCGUCAGA
KIAA1404	57169	NM_021035	124244057	GGAGCAAGAUCAUUCAUAC
KIAA1404	57169	NM_021035	124244057	CCAUCUUGGUUGUGUGUUA
KIAA1536	57658	NM_020898	14149741	GGAGUCAACUUUCUCAAUG
KIAA1536	57658	NM_020898	14149741	GGAAGUGGCUGAAGUUAAC
KIAA1536	57658	NM_020898	14149741	GUACAGUUGUCAGAAAGUA
KIAA1536	57658	NM_020898	14149741	ACACGGAGCUGAUGGAACA
KIAA1582	57690	NM_018996	33413424	CUAUUAACCUCGCCAAUUA
KIAA1582	57690	NM_018996	33413424	GGUAAGUCCUCCAUUGAUG
KIAA1582	57690	NM_018996	33413424	GGAGUGACCGACCAUAAUG
KIAA1582	57690	NM_018996	33413424	ACAAUGGCGUUGGUAAUAU
KIAA1811	84446	NM_032430	24308325	CAAAUAUUCCUCGUGCUAA
KIAA1811	84446	NM_032430	24308325	ACAAAUAUUCCUCGUGCUA
KIAA1811	84446	NM_032430	24308325	GGAACUUCAUCUCCUUGGA
KIAA1811	84446	NM_032430	24308325	UGGAUCGGAAGGAGCGGUA
KIAA1900	114792	NM_052904	156616300	GAACUUCGGUACUUCAAUC
KIAA1900	114792	NM_052904	156616300	GAUAUCAGGUGGAGUAACU
KIAA1900	114792	NM_052904	156616300	GUAUAUCAUUGGUGGGAAA
KIAA1900	114792	NM_052904	156616300	GCAGUGAUCGAUUUCUUAG
KIAA1959	84959	NM_032873	163644319	GCAAAUUAGUUGUUUCAGA
KIAA1959	84959	NM_032873	163644319	CACAAUAUCUUGAAAGGUU
KIAA1959	84959	NM_032873	163644319	GGUGAAGCCUUAUUAGAGA
KIAA1959	84959	NM_032873	163644319	GCACAGAAGCUUUCCGACU
KIDINS220	57498	NM_020738	55741640	GAAGAGGAAUCCAAAUGUA
KIDINS220	57498	NM_020738	55741640	GAUGAUAGCUGCCGAACAA
KIDINS220	57498	NM_020738	55741640	CAACUGCUCUGAUAAGUAU
KIDINS220	57498	NM_020738	55741640	GGAAGAGACUGAAGGUAUU
KIF14	9928	NM_014875	7661877	GAAUGAAGAUCCACAACUA
KIF14	9928	NM_014875	7661877	GGAAUUAUGUUUCAAAUGG
KIF14	9928	NM_014875	7661877	AGAAACACGUCUUACAUUA
KIF14	9928	NM_014875	7661877	GAAUAAAGGUGUACCAAAG
KLHDC5	57542	NM_020782	55749725	GGUCUUAACUUGACUUGUG
KLHDC5	57542	NM_020782	55749725	GGUCUAACUUCAAACUUGU
KLHDC5	57542	NM_020782	55749725	GACAUAACUUGCUGGUUUC
KLHDC5	57542	NM_020782	55749725	AUAACUGCCUGGAGAUGUA
KLHL1	57626	NM_020866	14780903	AGACAUACCUCAACACUAU
KLHL1	57626	NM_020866	14780903	GAAGCGGUGUGAGCACUUU
KLHL1	57626	NM_020866	14780903	GUUCCCGGCUACUGGAUUA
KLHL1	57626	NM_020866	14780903	CUUUGUAAUUGGAGGUCGA
KLHL10	317719	NM_152467	148664208	GAAUAGGCGUGAUUGCUUA
KLHL10	317719	NM_152467	148664208	GGAAACGAGUGCCUGUUCA
KLHL10	317719	NM_152467	148664208	UCAACGAGCUUAGACUAGA
KLHL10	317719	NM_152467	148664208	UCAAUAGUGUUAAGCGUUU
KLHL11	55175	NM_018143	8922527	GAAGGCUGCUGAUAUGAUA
KLHL11	55175	NM_018143	8922527	AAAGAAGCCUACCGAUAUU
KLHL11	55175	NM_018143	8922527	UGAAGUUUGUGUCAAGUUG
KLHL11	55175	NM_018143	8922527	GGAGGACAUGGCAACUUUA
KLHL12	59349	NM_021633	21361889	GGAAGGUGCCGGACUCGUA
KLHL12	59349	NM_021633	21361889	GCGCUAUGAUCCAAACAUU
KLHL12	59349	NM_021633	21361889	GAAGAAUCCUUGCCUAACC
KLHL12	59349	NM_021633	21361889	UAAUCAAGUGCGACGAAAU
KLHL13	90293	NM_033495	45643137	CAAAGUCGGUCUAAGGAAA
KLHL13	90293	NM_033495	45643137	GCGGACAGAGUAAUUAUGA
KLHL13	90293	NM_033495	45643137	AAAACGAGCUCUCCUGCUA
KLHL13	90293	NM_033495	45643137	GGACAACCUUCAAGACACG
KLHL14	57565	NM_020805	55741642	GGACAAGCAUUUAUACGUA
KLHL14	57565	NM_020805	55741642	GCUAUAACCUAGAAACGAA
KLHL14	57565	NM_020805	55741642	CCAGCAAUUUGGUUCAGUA
KLHL14	57565	NM_020805	55741642	CGAUAUGAUCCUCGAUUUA
KLHL15	80311	NM_030624	62988271	GCGAUUCCAUCCUCACUUU
KLHL15	80311	NM_030624	62988271	GCUGGAUGGUUUACAAGUA
KLHL15	80311	NM_030624	62988271	GAAUUACGCGAGAUGCUUU
KLHL15	80311	NM_030624	62988271	CCAAAGUAUUCAGGUAUGA
KLHL2	11275	NM_007246	21359895	CAACAGAGCAGCGUAUAUU
KLHL2	11275	NM_007246	21359895	CGAACAAGUGUGCAGCUUA
KLHL2	11275	NM_007246	21359895	CAUCAGAAGCCUCUCGAUU
KLHL2	11275	NM_007246	21359895	AGCAGGUGUUGGUGUGUUA
KLHL21	9903	NM_014851	55925607	GACAAGAUCCCGUCCAUGA
KLHL21	9903	NM_014851	55925607	CCGCUGAGGUGGACGUGUA
KLHL21	9903	NM_014851	55925607	GUACAACUCAAGCGUGAAU
KLHL21	9903	NM_014851	55925607	GAUACGACAAUACAUUUGA
KLHL22	84861	NM_032775	24432025	GCAGGUACAUCUACGCUGU
KLHL22	84861	NM_032775	24432025	CAGGCUACGUGCACAUUUA
KLHL22	84861	NM_032775	24432025	GCAACAACGAUGCCGGAUA
KLHL22	84861	NM_032775	24432025	GCGGAAUCCUCUUCGAUGU
KLHL3	26249	NM_017415	8393671	GGACGCUGCUUCCAACGAA
KLHL3	26249	NM_017415	8393671	GCGACAAGCUGACCGUUUC
KLHL3	26249	NM_017415	8393671	GAAGAGCGUUGAGGUUUAC
KLHL3	26249	NM_017415	8393671	UAGCAUCGGUGGAAGCCUA
KLHL4	56062	NM_057162	17017979	GAACGUGGCACACAAAUAC
KLHL4	56062	NM_057162	17017979	GAGCAGUUCCAUGUUAUAA
KLHL4	56062	NM_057162	17017979	GCGCAGUGUCUGAUUAUUU
KLHL4	56062	NM_057162	17017979	GAGCAAACUCUUCGUAAAA
KLHL5	51088	NM_199039	65289631	GUAGAAGCAUGCUGUAAGU
KLHL5	51088	NM_199039	65289631	UUACUUGGGUCCGUCAUGA
KLHL5	51088	NM_199039	65289631	ACGGAAAGAUCUAAGUAAA
KLHL5	51088	NM_199039	65289631	AGUAAUAAGUGAGGACGAA
KLHL6	89857	NM_130446	109150406	CGGAGGCUUUGACGGCUUA
KLHL6	89857	NM_130446	109150406	AUAGGCCGCUGGAGGCAUA
KLHL6	89857	NM_130446	109150406	GGAGUUUGCAUGCGUGACA
KLHL6	89857	NM_130446	109150406	GCACGAAGGAUGAACGGUU
KLHL7	55975	NM_018846	21361817	GAAAUACGAUGAACCUAAU
KLHL7	55975	NM_018846	21361817	GAUUAUAGCUGGACAGACA
KLHL7	55975	NM_018846	21361817	UCAGGGUGUUGGUCGAUUA
KLHL7	55975	NM_018846	21361817	CGAAUAUAAUACCGAAACA
KLHL8	57563	NM_020803	34101267	GAACAGAUCCUCAAUUAGU
KLHL8	57563	NM_020803	34101267	CAAGCUAGGAAUCACAUUA
KLHL8	57563	NM_020803	34101267	GAACUGGUGGCUAGAGCUU
KLHL8	57563	NM_020803	34101267	AUAAUGUGGUUGACUGUAU
KLHL9	55958	NM_018847	106507209	GCUAACACCUACAAUCUUA
KLHL9	55958	NM_018847	106507209	GAACAAGGUUGGUCUGAAG
KLHL9	55958	NM_018847	106507209	GAACUGCCAUUCGAUCUGA
KLHL9	55958	NM_018847	106507209	AACAGUAUAUGGAGGCUUA
KPNA2	3838	NM_002266	62388891	GAAAUGAGGCGUCGCAGAA
KPNA2	3838	NM_002266	62388891	GAAGCUACGUGGACAAUGU
KPNA2	3838	NM_002266	62388891	AAUCUUACCUGGACACUUU
KPNA2	3838	NM_002266	62388891	GUAAAUUGGUCUGUUGAUG
KRT6B	3854	NM_005555	119703752	GAGAUCAACUUCCUGAGAG
KRT6B	3854	NM_005555	119703752	CGGUGUCGGCAGUGGCUUA
KRT6B	3854	NM_005555	119703752	CCAUCAAGUCAACAGUUAU
KRT6B	3854	NM_005555	119703752	GUGCAGGCUGAAUGGCGAA
LATS1	9113	NM_004690	10862687	GAACCAAACUCUCAAACAA
LATS1	9113	NM_004690	10862687	GCAAGUCACUCUGCUAAUU
LATS1	9113	NM_004690	10862687	GAAAUCAAGUCGCUCAUGU
LATS1	9113	NM_004690	10862687	GAUAAAGACACUAGGAAUA
LATS2	26524	NM_014572	126507090	GUUCGGACCUUAUCAGAAA
LATS2	26524	NM_014572	126507090	GAAAGAGUCUAAUUACAAC
LATS2	26524	NM_014572	126507090	GAUCGGUGCCUUUGGAGAA
LATS2	26524	NM_014572	126507090	GAACGAUGCCAGCGAAGGU
LDHAL6A	160287	NM_144972	21450656	GGAGAAACACGCCUUGAUU
LDHAL6A	160287	NM_144972	21450656	CCAGAUAUAGGAACUGAUA
LDHAL6A	160287	NM_144972	21450656	GGAGUGGUGUGAACAUUGC
LDHAL6A	160287	NM_144972	21450656	GAAGAGGAGGCCAUUCAUC
LDHAL6B	92483	NM_033195	15082233	UGGAAUAGAUGAAGAAGUA
LDHAL6B	92483	NM_033195	15082233	AGUAAGGUCUCCAUCAUAG
LDHAL6B	92483	NM_033195	15082233	GACGAUGGAUCUUCAACAU
LDHAL6B	92483	NM_033195	15082233	GAGUGAGCUUAUUGAGCGU
LGALS3BP	3959	NM_005567	6006016	GAGAAGCUCUGCCUACAGU
LGALS3BP	3959	NM_005567	6006016	CCACAGACCUGCUCCAACU
LGALS3BP	3959	NM_005567	6006016	UGGCAGACGUCACCGAUUU
LGALS3BP	3959	NM_005567	6006016	GGACCUGUAUGCCUAUGCA
LOC115294	115294	NM_052937	24308385	UCAAAGGGCUCCACCCAAA
LOC115294	115294	NM_052937	24308385	GAGGAUCAGUUAACACAGA
LOC115294	115294	NM_052937	24308385	GAGACAAUGCUUACAAAGA
LOC115294	115294	NM_052937	24308385	AAGUGGAACCGGAUAUUUA
LOC122706	122706	NM_001099780	153791215	CAGCCAUGAUGUCUCAAUA
LOC122706	122706	NM_001099780	153791215	GCCCUGAGCUCUUCUACGU
LOC122706	122706	NM_001099780	153791215	GAGAGUGGAUGGGAGCAUG
LOC122706	122706	NM_001099780	153791215	CGUGCUAGACCGUGGCUAU
LOC123103	123103	NM_001109997	158508541	GAGCAAAGCCCGUCACUAC
LOC123103	123103	NM_001109997	158508541	CUUUGAGGCCUAUGAACUA
LOC123103	123103	NM_001109997	158508541	GCGUGGGACUGGUACGAAC
LOC123103	123103	NM_001109997	158508541	GCAUUGGGUGGGAGGUUGU
LOC124402	124402	NM_145253	149588684	CAACUUCCCUGACGCUCUC
LOC124402	124402	NM_145253	149588684	CAACAGGCCACCUCAGAAC
LOC124402	124402	NM_145253	149588684	CAUGGAGGCAGAGAGAUAA
LOC124402	124402	NM_145253	149588684	GAGCUCAAGCACCAGGUCA
LOC130617	130617	NM_138802	20270356	CCAAAAGGAUAUCCAGGUA
LOC130617	130617	NM_138802	20270356	GCGCAGACCAUGUGGCCUA
LOC130617	130617	NM_138802	20270356	UAAGUGUGAUGCCUGCUCA
LOC130617	130617	NM_138802	20270356	GGCAGUUGAUAAAACGUAA
LOC137886	137886	NM_001077619	117938296	GGAUACAGAUUGGGUAGUU
LOC137886	137886	NM_001077619	117938296	GAACUUUAUUGUACAGUCU
LOC137886	137886	NM_001077619	117938296	GGACACCACCUCAACGGUU
LOC137886	137886	NM_001077619	117938296	GUAAGCGGUCUGAAUAUAU
LOC139425	139425	NM_001017930	62988358	GGACAGAGGAGAUAUAGUA
LOC139425	139425	NM_001017930	62988358	AAGCAUGGGUGAAGGUUUA
LOC139425	139425	NM_001017930	62988358	GAACUAUACGGACUCGUUU
LOC139425	139425	NM_001017930	62988358	GAGAGUGGUCACGAUAUUA
LOC149478	149478	XM_001128950	113408567	GGACGAGGCUGAACUGGUC
LOC149478	149478	XM_001128950	113408567	GUCAACAACCCGCGAUACA
LOC149478	149478	XM_001128950	113408567	UCAUAGAGGCCCACAGCCA
LOC149478	149478	XM_001128950	113408567	CUUCGUGGUUGGUCAAGAA
LOC153918	153918	XM_941265	113418236	CGAAUGAAGUCCCAACCAA
LOC153918	153918	XM_941265	113418236	GCGUAAACCUUUCAGUUCU
LOC153918	153918	XM_941265	113418236	GCUGAGCGACAUACUAAUU
LOC153918	153918	XM_941265	113418236	GCAGAUGGCAAUCAGGAAU
LOC164153	164153	NM_203412	44662818	GGUCCUAGCUAAACACUUU
LOC164153	164153	NM_203412	44662818	ACAAGCACCUCUCUGACUA
LOC164153	164153	NM_203412	44662818	CCCAAUGCCUCUAUCAAUG
LOC164153	164153	NM_203412	44662818	UGUCAGGGCAAGAGAGUGU
LOC196394	196394	NM_207337	46559738	GGUGGCUGCUUAAGUAUUA
LOC196394	196394	NM_207337	46559738	GAUCUACGGAGCUGCGAUA
LOC196394	196394	NM_207337	46559738	GGUGUGAUUGCACUUGUUA
LOC196394	196394	NM_207337	46559738	GUAUAUUACUCUUCCAUGG
LOC196463	196463	NM_173542	37059775	UGAACACGGUGGUGAAUUA
LOC196463	196463	NM_173542	37059775	GGGCACAAGUGGCCAAUAC
LOC196463	196463	NM_173542	37059775	GCACGUAUAACAACCAGUG
LOC196463	196463	NM_173542	37059775	CAACAUACCGUCCUUCGAG
LOC283514	283514	NM_198849	110578664	CGGCAGAUCCAUAGGGUUG
LOC283514	283514	NM_198849	110578664	GUAGAAGUCUCUCGUGUAU
LOC283514	283514	NM_198849	110578664	GUAAGACUGAUCCGAAAUA
LOC283514	283514	NM_198849	110578664	GGGCAUGAGGAGAUCGUGU
LOC285074	285074	XM_001133670	113431351	AGGAAUGCAUAGGGAGAAA
LOC285074	285074	XM_001133670	113431351	UGGCUAUGAUCUACUUAAA
LOC285074	285074	XM_001133670	113431351	UCACCAAGUUAUCAAAUCA
LOC285074	285074	XM_001133670	113431351	CAUAAAUGUGGAUGUGACU
LOC285429	285429	NM_001029955	146149344	GUACGGCUCCUUUGCUGUU
LOC285429	285429	NM_001029955	146149344	GUGCAAAUCCUCCAAGAAG
LOC285429	285429	NM_001029955	146149344	AAAGGUAGCCAGAAUGGGA
LOC285429	285429	NM_001029955	146149344	GCGACCAGCUCUUCGUAGU
LOC285498	285498	NM_194439	37059809	UGGAGUCGAUGGAAGUUGA
LOC285498	285498	NM_194439	37059809	GAAGAAUCCCUUAGGAAGU
LOC285498	285498	NM_194439	37059809	ACACAGGAAGAGAUUGUUA
LOC285498	285498	NM_194439	37059809	ACCCAACGUCCAUGGUUUA
LOC338692	338692	NM_207354	46409339	CGAGAUGUCCAGCAAAGUA
LOC338692	338692	NM_207354	46409339	GCUACGAGGCCAAGGUGUA
LOC338692	338692	NM_207354	46409339	GGCCACGGUUUAUGAGGAA
LOC338692	338692	NM_207354	46409339	CCACCUGGACACUCGUAAU
LOC339451	339451	NM_198317	38194228	GAACAGUGCUGAACGCUAC
LOC339451	339451	NM_198317	38194228	GAACUGGUCUCUAGCGACA
LOC339451	339451	NM_198317	38194228	GCAAGUUUCUACUGAGUCA
LOC339451	339451	NM_198317	38194228	UCAACUCGGUAGAGAGAUA
LOC339745	339745	NM_001001664	48717262	GUAAACAUAUCAGGACAUA
LOC339745	339745	NM_001001664	48717262	GCGAAGAAGCUUUGUGUAG
LOC339745	339745	NM_001001664	48717262	AUUAAUAGGUGCAGUGUAC
LOC339745	339745	NM_001001664	48717262	UGAGUGUCGUCUAGCAGAA
LOC340359	340359	NM_001081675	126157469	GGAGGAUUCUUGCUUAUGA
LOC340359	340359	NM_001081675	126157469	CGACUUCUCUUCUGACUUG
LOC340359	340359	NM_001081675	126157469	GAUCGUCUCCUACGUGUAU
LOC340359	340359	NM_001081675	126157469	CAAGAAUGAUCAAGAACGU
LOC340578	340578	NM_001013628	61966712	GUGAUGAGUUGUCCCUGUA
LOC340578	340578	NM_001013628	61966712	CAAGAUGACGUCUGGGUGA
LOC340578	340578	NM_001013628	61966712	CCAGACAUGUUUAAUGGCA
LOC340578	340578	NM_001013628	61966712	CAAGUGUAAUACGCUGUUU
LOC342931	342931	XM_292796	113428352	UCAAACAGAUCAUUAGAUG
LOC342931	342931	XM_292796	113428352	GCAACUGAAAUGUGGAUAU
LOC342931	342931	XM_292796	113428352	GUAGGUAUGAGGUCCAUUG
LOC342931	342931	XM_292796	113428352	GGGAUGUGGGCGUGUGCAA
LOC374920	374920	NM_199341	118766344	GGACCCAGUUUGACUAUGA
LOC374920	374920	NM_199341	118766344	UAAGAGGAUUGGAAGGGUA
LOC374920	374920	NM_199341	118766344	GGGCUCAGUUCGAAGGUGA
LOC374920	374920	NM_199341	118766344	GCUGGAAGAUCGCAGGAGU
LOC388419	388419	NM_001080466	122937326	UCGACAAGUUCAUCAGGUA
LOC388419	388419	NM_001080466	122937326	CCGAUGAGGUCCGGGUAUU
LOC388419	388419	NM_001080466	122937326	CCAAGUUCUUCGACGUCAA
LOC388419	388419	NM_001080466	122937326	GCGAUGUGGUUCUGCGGGU
LOC390594	390594	NM_001101362	157384931	GCACUGCGCCAUCGACUGU
LOC390594	390594	NM_001101362	157384931	GCAACAAGCUUUACAUCGU
LOC390594	390594	NM_001101362	157384931	UGUGUUACCUGGACGAGGA
LOC390594	390594	NM_001101362	157384931	GCUGGAGUUUCGUGGCCGA
LOC392197	392197	XM_373243	113419972	GAAGACGACUCACUCUAUU
LOC392197	392197	XM_373243	113419972	CGACGAAACCGACAGAUCA
LOC392197	392197	XM_373243	113419972	UAGGAAAUACCUUCUAUGU
LOC392197	392197	XM_373243	113419972	UAUCCUAAGUGCCGUGACA
LOC401934	401934	XM_377555	88944456	GUGGUGAGGCUGUACCUUG
LOC401934	401934	XM_377555	88944456	CGAGCCCGGUUUCGUAUGC
LOC401934	401934	XM_377555	88944456	GCUCAAGACCGGGAACCUG
LOC401934	401934	XM_377555	88944456	CCAUCUGUUUCUCAGGCUA
LOC51035	51035	NM_015853	34147677	GGGUAUGGCUGCAAGACUA
LOC51035	51035	NM_015853	34147677	GGACGAGCCUUUAGAGACU
LOC51035	51035	NM_015853	34147677	GGAGUUAGCAGCCAGACAA
LOC51035	51035	NM_015853	34147677	GAAAGACAGGAACAAACUA
LOC51066	51066	NM_015931	7705707	GAGAAAACCUCUUUAAGGA
LOC51066	51066	NM_015931	7705707	GAUAAGCGAGUGGACAUUU
LOC51066	51066	NM_015931	7705707	GGACUAUCCUGAGCGGUAU
LOC51066	51066	NM_015931	7705707	GUCAAGGAAUGCCACAAAU
LOC51136	51136	NM_016125	109134326	CAGAUAAACUCCAUACCUA
LOC51136	51136	NM_016125	109134326	GAAUUGGGCUGCUAACAAC
LOC51136	51136	NM_016125	109134326	CAGCAUAUAACAGGAAUUU
LOC51136	51136	NM_016125	109134326	GCAAGCUCCAGAAAUAUAA
LOC645402	645402	XM_928448	113419933	GGAGUUGUCACGACGGAUA
LOC645402	645402	XM_928448	113419933	CGAUGAACUCGACAGAUCA
LOC645402	645402	XM_928448	113419933	GAGGUGAGUGGCAGUUCAA
LOC645402	645402	XM_928448	113419933	GAUCUCUGCUUGUGUGCCA
LOC645836	645836	XM_928820	113419986	AGACAGGCGAGCAAAGCAA
LOC645836	645836	XM_928820	113419986	GCCACAAGCAGGUAGAUCA
LOC645836	645836	XM_928820	113419986	GGGCUCUGCUUGUGUGCCA
LOC645836	645836	XM_928820	113419986	CGGGAGCACUCUCAAACAU
LOC648245	648245	XM_001127731	113420977	GAGGAGGAGUGCCCGAUCU
LOC648245	648245	XM_001127731	113420977	UGGGAGAUCUGCCGGCUAC
LOC648245	648245	XM_001127731	113420977	CUGCUGAACUGUAGCCACG
LOC648245	648245	XM_001127731	113420977	GAGGAGUGCCCGAUCUGCA
LOC651198	651198	XM_001715717	169205743	CAAUCAGGAAGGUGGGCCA
LOC651198	651198	XM_001715717	169205743	AGUCAGAUGAAGUGGUUGU
LOC651198	651198	XM_001715717	169205743	AUAUGAGCAUCAAAGCCUA
LOC651198	651198	XM_001715717	169205743	CAAGGGUGCUGCCCGAGUU
LOC653121	653121	NM_001040441	94721341	CUUCAAAGCACAUCGAAAU
LOC653121	653121	NM_001040441	94721341	AUUCAAAGGAGACGAGUCA
LOC653121	653121	NM_001040441	94721341	CAAACGAGAAGUACGAACA
LOC653121	653121	NM_001040441	94721341	GCAGAAAAUGUAAACGUCA
LOC729948	729948	XM_001132840	113418732	CAACACGCCUAGAGCUAAA
LOC729948	729948	XM_001132840	113418732	CAAUAAUCGUUCAUCUCAA
LOC729948	729948	XM_001132840	113418732	AGUUUGAGAACAUUCGAAA
LOC729948	729948	XM_001132840	113418732	GUUAUAAACCCCAACCCAA
LOC730411	730411	XM_001124597	113412017	CUUCAAAGCACAUCGAAAU
LOC730411	730411	XM_001124597	113412017	GCAUAUAUAUCUAAGACGU
LOC730411	730411	XM_001124597	113412017	AUUCAAAGGAGACGAGUCA
LOC730411	730411	XM_001124597	113412017	CAAACGAGAAGUACGAACA
LOC731049	731049	XM_001129232	113430895	GCAUCAAGGUCUUUCCCAA
LOC731049	731049	XM_001129232	113430895	AGGGCUACUUCCUGACCAA
LOC731049	731049	XM_001129232	113430895	ACAAGGAGGUGACGACACU
LOC731049	731049	XM_001129232	113430895	CAUGCUGGCGAGCGCGAUA
LOC90268	90268	NM_138348	115334674	ACAGAUAGCUUGUGAUGAA
LOC90268	90268	NM_138348	115334674	GGACUGAAAUUUGAUGGGA
LOC90268	90268	NM_138348	115334674	GUACAACACGGAAGAAUUC
LOC90268	90268	NM_138348	115334674	GGGCAUCAGAACCGAGAUU
LOC90379	90379	NM_138353	78486539	GAACCACCGUGACAUCUAC
LOC90379	90379	NM_138353	78486539	GCGGACAGCGAGCGAUAUA
LOC90379	90379	NM_138353	78486539	CACACUAGACUUCGAAUAU
LOC90379	90379	NM_138353	78486539	AUGAGUUGGAGGACGACAA
LRBA	987	NM_006726	148233595	GAACUUCGAUGUUAUGUGA
LRBA	987	NM_006726	148233595	UAUAACCGAUGGAAGAAUA
LRBA	987	NM_006726	148233595	GUAAUAGGAUAUAGCCUUG
LRBA	987	NM_006726	148233595	CGAAACAGUCAGCGUGAUA
LRPPRC	10128	NM_133259	31621304	GAUGUAGCGUUGCAAAUUU
LRPPRC	10128	NM_133259	31621304	GACGGAAGCUGUUGGCUAU
LRPPRC	10128	NM_133259	31621304	GAAUUUGACCGCUUAGAUU
LRPPRC	10128	NM_133259	31621304	UCGAAGAACUGGCCGCAUU
LZTR1	8216	NM_006767	122939136	GACCAUAGCUGCUCGGACA
LZTR1	8216	NM_006767	122939136	ACACAGUGGUGGCCUAUAA
LZTR1	8216	NM_006767	122939136	GAAGGACGGUUGCCAGUCG
LZTR1	8216	NM_006767	122939136	ACAACCGGCUGCAGGCGUA
M17S2	4077	NM_005899	112382228	GGAGUGGAUUUACCAGUUA
M17S2	4077	NM_005899	112382228	GAACGUAUACUUCCCAUUG
M17S2	4077	NM_005899	112382228	GAAGAGCUAUGACCACUCA
M17S2	4077	NM_005899	112382228	GAAGAGGUAUCCAUCAACA
MAEA	10296	NM_005882	62953128	GAACUCAUCCGGCAGAAUA
MAEA	10296	NM_005882	62953128	CAACACGGCUGUCAAGCUG
MAEA	10296	NM_005882	62953128	GGAUCGAGCACCUCAAAGA
MAEA	10296	NM_005882	62953128	GAAGAACAUUGACCGGGAG
MAN1B1	11253	NM_016219	51477712	GAACAUCGGUACUGGAGUU
MAN1B1	11253	NM_016219	51477712	CACCGACCCUGAGAACUUA
MAN1B1	11253	NM_016219	51477712	GAGAUUUCGUCACAGAAGA
MAN1B1	11253	NM_016219	51477712	UCGAGAUUGCAGCGGAAUA
MAP1LC3A	84557	NM_032514	31563519	GGACGGCUUCCUCUAUAUG
MAP1LC3A	84557	NM_032514	31563519	CGGUGAUCAUCGAGCGCUA
MAP1LC3A	84557	NM_032514	31563519	ACAUGAGCGAGUUGGUCAA
MAP1LC3A	84557	NM_032514	31563519	CGCCCAUCGCGGACAUCUA
MAP1LC3B	81631	NM_022818	61676203	CAAAGUUCCUUGUACCUGA
MAP1LC3B	81631	NM_022818	61676203	GAUAAUAGAACGAUACAAG
MAP1LC3B	81631	NM_022818	61676203	GUAGAAGAUGUCCGACUUA
MAP1LC3B	81631	NM_022818	61676203	AGGAGACGUUCGGGAUGAA
MAP1LC3C	440738	NM_001004343	51972259	GAGGAUGGCUUCGUGUACA
MAP1LC3C	440738	NM_001004343	51972259	GGAAGUUGCUGGAAUCCGG
MAP1LC3C	440738	NM_001004343	51972259	CCGCAGGAGCUGACCAUGA
MAP1LC3C	440738	NM_001004343	51972259	CAGAAAAUCCCAAGCGUCA
MAP2K5	5607	NM_002757	21729893	GGAGCCAUUUGUACAUUUC
MAP2K5	5607	NM_002757	21729893	CCUCCAAUAUGCUAGUAAA
MAP2K5	5607	NM_002757	21729893	GUUAAAGGCCUUACUUAUU
MAP2K5	5607	NM_002757	21729893	GAACAAGACAUACGAUAUC
MAP3K2	10746	NM_006609	85838510	GGAAGAGAAUUGGCUGUUA
MAP3K2	10746	NM_006609	85838510	GGGUCUACCUCUGUUAUGA
MAP3K2	10746	NM_006609	85838510	GCAAAUAUCCUGCGAGAUU
MAP3K2	10746	NM_006609	85838510	GUAUAAUGAUGGUCGUAAA
MAP3K3	4215	NM_002401	16933526	GAUAGAAGCUCAAGCAUGA
MAP3K3	4215	NM_002401	16933526	AAACUCAGCUUUAUGACAA
MAP3K3	4215	NM_002401	16933526	CCAAGCAGGUCCAAUUUGA
MAP3K3	4215	NM_002401	16933526	GCAAACGCCUGCAGACGAU
MAP3K7IP2	23118	NM_015093	21735557	UAAGGGAAGUGCUGAAAUA
MAP3K7IP2	23118	NM_015093	21735557	GGAACAAGGUUUAACUAUU
MAP3K7IP2	23118	NM_015093	21735557	CCUCAAGGCUUUAAUGUUU
MAP3K7IP2	23118	NM_015093	21735557	UUACAUGACCUGCGACAAA
MAPK14	1432	NM_139013	20986513	CAAGGUCUCUGGAGGAAUU
MAPK14	1432	NM_139013	20986513	GUCAGAAGCUUACAGAUGA
MAPK14	1432	NM_139013	20986513	GUCCAUCAUUCAUGCGAAA
MAPK14	1432	NM_139013	20986513	CUACAGAGAACUGCGGUUA
MAPKBP1	23005	NM_014994	55741556	GUACAACGAUCAUAGCAUU
MAPKBP1	23005	NM_014994	55741556	GAUCAGGUUUAGUUGCUUA
MAPKBP1	23005	NM_014994	55741556	GCCAAGAUAUCCCGCAGUA
MAPKBP1	23005	NM_014994	55741556	CGGAGUAUCUCUUCACGAU
MARK1	4139	NM_018650	153791471	GGACAUCUAUUGCCUUUAA
MARK1	4139	NM_018650	153791471	GACCACAGAUCGAUACGUA
MARK1	4139	NM_018650	153791471	GGAAAUUACCGUUUACAAA
MARK1	4139	NM_018650	153791471	UGAAGGUGGUGAAUCGUUA
MARK2	2011	NM_001039468	86990431	GCGGAGAGGUAUUUGAUUA
MARK2	2011	NM_001039468	86990431	GGAACAAGCUGGACACCUU
MARK2	2011	NM_001039468	86990431	GAAACUAUUCCGCGAAGUA
MARK2	2011	NM_001039468	86990431	GCUCAGACCUCACGUGGUG
MARK3	4140	NM_002376	23346413	GAAAUACGAUGAAAUCACA
MARK3	4140	NM_002376	23346413	GGAAUGACACGACGAAAUA
MARK3	4140	NM_002376	23346413	GAAGUUACCUCUCGUACCA
MARK3	4140	NM_002376	23346413	GGAAUGCAAGUAAUCCUAA
MARK4	57787	NM_031417	33636755	GAUCGAAGCUGGACACGUU
MARK4	57787	NM_031417	33636755	GGAAGUACCGGGUCCCUUU
MARK4	57787	NM_031417	33636755	GGAUCAACAUCGGCUAUGA
MARK4	57787	NM_031417	33636755	GCUGUACUCUCGAGCAAAU
MDM1	56890	NM_020128	9910417	UGGAUAGACUUCUGCGUAA
MDM1	56890	NM_020128	9910417	CAUAUAAUGCCUUGAGAAA
MDM1	56890	NM_020128	9910417	UCACGAAAGAGCCAAGUUU
MDM1	56890	NM_020128	9910417	GGAAAAUAAUGAGGGUGUA
MDN1	23195	NM_014611	24415403	GAAAUUUGAUGGACUUUGA
MDN1	23195	NM_014611	24415403	GGAGAUAUAUCCCGAGCUA
MDN1	23195	NM_014611	24415403	GGACAUUAAAGUACCGAUA
MDN1	23195	NM_014611	24415403	CUACAAUAGAUGAGACGUA
MGC10067	134510	NM_145049	142347678	GCACCUAAAUCGUGAUAAA
MGC10067	134510	NM_145049	142347678	GAUGGGAACUCGUGAGGAG
MGC10067	134510	NM_145049	142347678	GAAUUAAUGCGGCCAUAUC
MGC10067	134510	NM_145049	142347678	GCUAGAUGUUGAUUAUACA
MGC10198	201965	NM_152682	116256478	GCAUUACGCUCUAUUUAUG
MGC10198	201965	NM_152682	116256478	GAACUGGGUUGAUGUUGUG
MGC10198	201965	NM_152682	116256478	GCUCUAAGGAUGAUGAGUA
MGC10198	201965	NM_152682	116256478	GCUUAAUUACUGAACCGUA
MGC10233	219899	NM_152715	56693214	CAUUAGGGAUGGAGAUAAA
MGC10233	219899	NM_152715	56693214	UCUCUUAAGCUACUACAUA
MGC10233	219899	NM_152715	56693214	GAGCAUUCGUCUGGACCAA
MGC10233	219899	NM_152715	56693214	CCUCUGAAUUUGUCGGUUU
MGC10765	79269	NM_024345	110815799	GAAGAUGGGUGUCCACAUA
MGC10765	79269	NM_024345	110815799	GAACAUCGAAUAUGAUACU
MGC10765	79269	NM_024345	110815799	GAUAACCGGCUGUUUGCUA
MGC10765	79269	NM_024345	110815799	GGGAUUCGCUUGUUGGGAU
MGC1136	78986	NM_024025	13128967	GGAAGAUCCUGGUGCAUUG
MGC1136	78986	NM_024025	13128967	CAACAUCCUUUCCUCAAUG
MGC1136	78986	NM_024025	13128967	UGGCCUACCUCAUGCUGUA
MGC1136	78986	NM_024025	13128967	GCUUUGGGCUUCUAUGACU
MGC13010	50626	NM_032687	32261299	GCAGUGACCAUCCUCAUUG
MGC13010	50626	NM_032687	32261299	GGCCAACACUUAUGGGAUG
MGC13010	50626	NM_032687	32261299	GAGCACACAUGAAGACUGC
MGC13010	50626	NM_032687	32261299	AGGCAAUGCUGUUGGUGGU
MGC20470	143630	NM_145053	145580579	GUAAGGCAGUUCAAGGAGA
MGC20470	143630	NM_145053	145580579	ACACUCACUUGCUGCGAAA
MGC20470	143630	NM_145053	145580579	CUGCUUAGUGCUUAGGCAA
MGC20470	143630	NM_145053	145580579	CAGAACAUCUAGACACGCA
MGC22679	151230	NM_144711	88703036	GAAGGAAUCUCGAAGAAUU
MGC22679	151230	NM_144711	88703036	GAGCAGAAAUACCAGAUUA
MGC22679	151230	NM_144711	88703036	GAAAGAAGAAGCUAUCAUA
MGC22679	151230	NM_144711	88703036	UGGAAGGCCUUGUAAAUUA
MGC2629	84614	NM_032522	34147425	GAAGCAGAAUUAAGUCAAA
MGC2629	84614	NM_032522	34147425	GGUAUGGAGUUGUGGAUUU
MGC2629	84614	NM_032522	34147425	GAUAUCAUCAGCUACCUAA
MGC2629	84614	NM_032522	34147425	UCCCUUAGCCCACGACAUA
MGC26605	143471	NM_001025097	68303564	AUACAUAACUCGCUUCAUA
MGC26605	143471	NM_001025097	68303564	CAGUGAAGCUAUCAAGUUA
MGC26605	143471	NM_001025097	68303564	GCAAUAGGCCGAAGUGCUA
MGC26605	143471	NM_001025097	68303564	CGAUAUGACAGGGCGAUCA
MGC29814	283991	NM_182565	34222379	GAUGUGCACUCCCAGCAAC
MGC29814	283991	NM_182565	34222379	AGACCGCGCUGAGCACGUU
MGC29814	283991	NM_182565	34222379	CAAGAAACCAACAUUCCCA
MGC29814	283991	NM_182565	34222379	CCAUGGACGGCCAGAGAUG
MGC3123	79089	NM_024107	115527091	GCAAAUACUUCCCUGGACA
[truncated: 1,967 more rows]
