# Supplementary material for: Identification of Mammalian Protein Quality Control Factors by High-Throughput Cellular Imaging
Source: PLoS One. 2012 Feb 20;7(2):e31684. doi: 10.1371/journal.pone.0031684 (PMC3282772; doi:10.1371/journal.pone.0031684)
Supplement: Table S2 — Results of the PQC screen at 38.5°C using the siGenome UPS library and cells expressing LTag(ts)-EGFP and NLS-DsRedExpress2. Z-scores for the EGFP/DsRedExpress2 ratio are shown. Pos: Positive control samples treated with MG132 (250 nM). siRNA pools highlighted in blue represent positive hits in the screen. (XLSX) [file pone.0031684.s003.xlsx]

## Sheet: Sheet1
Table S2
Results of the PQC screen using the Ubiquitin Proteasome System (UPS) library
Positive hits
GeneID	GeneSymbol	Z score	Well Annotation
NA	NA	24.01	pos
NA	NA	23.78	pos
NA	NA	23.27	pos
NA	NA	22.74	pos
NA	NA	22.56	pos
NA	NA	22.27	pos
NA	NA	21.96	pos
NA	NA	21.96	pos
NA	NA	21.65	pos
NA	NA	21.64	pos
NA	NA	21.59	pos
NA	NA	21.33	pos
NA	NA	21.32	pos
NA	NA	21.09	pos
NA	NA	20.92	pos
NA	NA	20.81	pos
NA	NA	20.79	pos
NA	NA	20.72	pos
NA	NA	20.65	pos
NA	NA	20.47	pos
NA	NA	20.19	pos
NA	NA	19.93	pos
NA	NA	19.76	pos
NA	NA	19.71	pos
NA	NA	19.68	pos
NA	NA	19.42	pos
NA	NA	19.41	pos
NA	NA	19.22	pos
NA	NA	19.2	pos
NA	NA	19.15	pos
NA	NA	18.96	pos
NA	NA	17.81	pos
5714	PSMD8	17.72	sample
7316	UBC	13	sample
5707	PSMD1	10.2	sample
5688	PSMA7	9.52	sample
5685	PSMA4	9.41	sample
7314	UBB	9.06	sample
5689	PSMB1	8.9	sample
5682	PSMA1	7.71	sample
5687	PSMA6	7.53	sample
10213	PSMD14	7.49	sample
51371	C13ORF12	7.07	sample
5691	PSMB3	6.84	sample
5693	PSMB5	6.31	sample
5692	PSMB4	6.24	sample
5694	PSMB6	6.03	sample
2197	FAU	5.97	sample
5686	PSMA5	5.91	sample
5695	PSMB7	5.82	sample
5718	PSMD12	5.75	sample
5717	PSMD11	5.41	sample
5708	PSMD2	4.91	sample
5690	PSMB2	4.78	sample
6233	RPS27A	4.49	sample
10399	GNB2L1	4.14	sample
5709	PSMD3	4.1	sample
5684	PSMA3	3.82	sample
9861	PSMD6	3.73	sample
26156	DKFZP564M182	3.51	sample
7704	ZBTB16	3.41	sample
5683	PSMA2	3.27	sample
7917	BAT3	3.14	sample
4792	NFKBIA	2.89	sample
28227	PR48	2.87	sample
5719	PSMD13	2.78	sample
1161	CKN1	2.61	sample
7341	SUMO1	2.57	sample
9584	RNPC2	2.53	sample
999	CDH1	2.43	sample
10594	PRPF8	2.43	sample
5347	PLK1	2.41	sample
9312	KCNB2	2.36	sample
91544	SOC	2.34	sample
8726	EED	2.3	sample
50626	MGC13010	2.29	sample
26133	TRPC4AP	2.25	sample
5533	PPP3CC	2.23	sample
54532	USP53	2.22	sample
84164	ASC1P100	2.16	sample
10016	PDCD6	2.15	sample
5704	PSMC4	2.15	sample
7415	VCP	2.14	sample
51224	TCEB3B	2.07	sample
84640	USP38	2.07	sample
11138	TBC1D8	2.05	sample
4140	MARK3	2.05	sample
154881	KCTD7	2.02	sample
22890	ZBTB1	2.02	sample
9636	G1P2	1.95	sample
10980	COPS6	1.92	sample
23510	KCTD2	1.89	sample
7874	USP7	1.88	sample
5713	PSMD7	1.88	sample
5518	PPP2R1A	1.77	sample
54849	FLJ20186	1.77	sample
2011	MARK2	1.76	sample
84614	MGC2629	1.76	sample
983	CDC2	1.76	sample
79622	C16ORF33	1.75	sample
196463	LOC196463	1.75	sample
150094	SNF1LK	1.73	sample
5931	RBBP7	1.7	sample
651198	LOC651198	1.68	sample
90007	MIDN	1.67	sample
8148	TAF15	1.66	sample
80349	REC14	1.65	sample
55031	USP47	1.61	sample
6790	AURKA	1.59	sample
23384	KIAA0376	1.59	sample
5701	PSMC2	1.59	sample
5516	PPP2CB	1.54	sample
1540	CYLD	1.53	sample
159195	USP54	1.53	sample
7709	ZNF151	1.53	sample
220213	OTUD1	1.52	sample
6923	TCEB2	1.52	sample
5701	PSMC2	1.51	sample
1852	DUSP9	1.51	sample
5515	PPP2CA	1.49	sample
55958	KLHL9	1.49	sample
10422	UBADC1	1.49	sample
1432	MAPK14	1.48	sample
112939	BTBD14B	1.46	sample
54813	BTBD5	1.46	sample
401265	KBTBD1	1.45	sample
112611	RWDD2	1.38	sample
79734	KCTD17	1.38	sample
51588	PIAS4	1.37	sample
283450	FLJ34154	1.37	sample
26251	KCNG2	1.37	sample
10528	NOL5A	1.37	sample
79047	KCTD15	1.36	sample
7347	UCHL3	1.34	sample
51070	NOSIP	1.34	sample
5728	PTEN	1.34	sample
6278	S100A7	1.33	sample
3741	KCNA5	1.32	sample
10181	RBM5	1.29	sample
10043	TOM1	1.26	sample
25847	ANAPC13	1.25	sample
55833	UBAP2	1.25	sample
25948	KBTBD2	1.25	sample
79176	FBXL15	1.24	sample
10009	ZBTB33	1.24	sample
10549	PRDX4	1.24	sample
5529	PPP2R5E	1.23	sample
158880	USP51	1.23	sample
51207	DUSP13	1.22	sample
27304	MOCS3	1.22	sample
81858	SHARPIN	1.21	sample
5705	PSMC5	1.2	sample
219899	MGC10233	1.2	sample
54726	OTUD4	1.2	sample
55728	N4BP2	1.18	sample
51341	ZBTB7	1.18	sample
9099	USP2	1.18	sample
27101	SIP	1.18	sample
8027	STAM	1.17	sample
360023	FRBZ1	1.17	sample
51569	UFM1	1.17	sample
84464	BTBD12	1.17	sample
8446	DUSP11	1.16	sample
57563	KLHL8	1.14	sample
6122	RPL3	1.13	sample
137886	LOC137886	1.13	sample
25764	HYPK	1.13	sample
8940	TOP3B	1.13	sample
5530	PPP3CA	1.1	sample
5822	PWP2H	1.1	sample
51507	C20ORF43	1.09	sample
164153	LOC164153	1.09	sample
55230	USP40	1.08	sample
55213	RCBTB1	1.07	sample
4297	MLL	1.07	sample
23148	KIAA0363	1.06	sample
10102	TSFM	1.06	sample
9849	ZNF518	1.06	sample
26168	SENP3	1.05	sample
10946	SF3A3	1.04	sample
54800	DRE1	1.03	sample
55234	SMU1	1.02	sample
84541	TA-KRP	1.02	sample
137492	FLJ32642	1.01	sample
54149	C21ORF91	1	sample
5494	PPM1A	0.99	sample
5700	PSMC1	0.99	sample
166979	FLJ37927	0.97	sample
6921	TCEB1	0.97	sample
1848	DUSP6	0.97	sample
90135	BTBD6	0.97	sample
124402	LOC124402	0.96	sample
10296	MAEA	0.96	sample
373856	USP41	0.96	sample
123228	SENP8	0.96	sample
1373	CPS1	0.95	sample
5500	PPP1CB	0.95	sample
9682	JMJD2A	0.94	sample
548593	GIYD1	0.94	sample
51009	DERL2	0.94	sample
9097	USP14	0.94	sample
26249	KLHL3	0.93	sample
11176	BAZ2A	0.92	sample
131377	KBTBD5	0.91	sample
3959	LGALS3BP	0.91	sample
7284	TUFM	0.91	sample
6742	SSBP1	0.91	sample
59286	UBL5	0.9	sample
10987	COPS5	0.9	sample
84878	ZNF499	0.89	sample
5887	RAD23B	0.88	sample
23276	KIAA0795	0.87	sample
50813	COPS7A	0.87	sample
10743	RAI1	0.86	sample
80067	FLJ13096	0.86	sample
26524	LATS2	0.86	sample
84901	FLJ14639	0.86	sample
79155	TNIP2	0.86	sample
3788	KCNS2	0.86	sample
23081	JMJD2C	0.86	sample
96764	NCOA6IP	0.85	sample
6650	SOLH	0.85	sample
6942	TCF20	0.85	sample
5965	RECQL	0.84	sample
57787	MARK4	0.84	sample
23099	ZNF297B	0.84	sample
166348	FLJ46299	0.84	sample
23230	VPS13A	0.83	sample
23198	PSME4	0.83	sample
84552	PARD6G	0.82	sample
10328	NOC4	0.81	sample
5499	PPP1CA	0.81	sample
27252	AB026190	0.8	sample
246330	MGC35521	0.8	sample
2130	EWSR1	0.8	sample
5495	PPM1B	0.77	sample
115207	KCTD12	0.77	sample
54442	KCTD5	0.76	sample
162699	TCEB3C	0.76	sample
645402	LOC645402	0.75	sample
29945	ANAPC4	0.75	sample
342538	MGC71999	0.75	sample
54935	DUSP23	0.74	sample
170850	KCNG3	0.73	sample
26036	ZNF451	0.73	sample
114818	KBTBD9	0.72	sample
83734	ATG10	0.72	sample
9146	HGS	0.72	sample
10040	TOM1L1	0.72	sample
283514	LOC283514	0.71	sample
8239	USP9X	0.71	sample
57690	KIAA1582	0.7	sample
730411	LOC730411	0.7	sample
50717	H326	0.7	sample
23062	GGA2	0.7	sample
5526	PPP2R5B	0.68	sample
64422	ATG3	0.68	sample
55829	SELS	0.67	sample
5193	PEX12	0.66	sample
7398	USP1	0.65	sample
11137	PWP1	0.65	sample
25841	ABTB2	0.65	sample
4643	MYO1E	0.64	sample
57646	USP28	0.64	sample
55975	KLHL7	0.63	sample
1845	DUSP3	0.63	sample
8241	RBM10	0.62	sample
9410	HPRP8BP	0.62	sample
10169	SERF2	0.62	sample
348793	MGC64882	0.62	sample
55251	C20ORF36	0.62	sample
29978	UBQLN2	0.61	sample
1660	DHX9	0.61	sample
3104	HKR3	0.61	sample
545	ATR	0.6	sample
5698	PSMB9	0.6	sample
26036	ZNF451	0.59	sample
11219	TREX2	0.59	sample
3749	KCNC4	0.59	sample
51479	ANKFY1	0.59	sample
8878	SQSTM1	0.59	sample
10010	TANK	0.58	sample
283991	MGC29814	0.58	sample
741	C11ORF5	0.57	sample
54876	FLJ20280	0.57	sample
8533	COPS3	0.57	sample
124930	FLJ25555	0.57	sample
7791	ZYX	0.56	sample
1147	CHUK	0.56	sample
56916	SMARCAD1	0.55	sample
9532	BAG2	0.55	sample
10935	PRDX3	0.55	sample
23140	ZZEF1	0.55	sample
3431	SP110	0.54	sample
6248	RSC1A1	0.54	sample
130617	LOC130617	0.54	sample
2256	FGF11	0.54	sample
57337	SENP7	0.54	sample
114788	CSMD3	0.54	sample
79789	CLMN	0.53	sample
1642	DDB1	0.53	sample
140731	C20ORF86	0.53	sample
7353	UFD1L	0.53	sample
92999	KIAA1190	0.51	sample
440275	EIF2AK4	0.51	sample
377007	FLJ43374	0.51	sample
78990	OTUB2	0.5	sample
201501	APM-1	0.5	sample
54556	ING3	0.5	sample
23190	UBXD2	0.49	sample
51101	CGI-62	0.49	sample
23392	KIAA0368	0.49	sample
55187	VPS13D	0.48	sample
90665	TBL1Y	0.48	sample
573	BAG1	0.48	sample
81550	TDRD3	0.48	sample
80124	VCPIP1	0.48	sample
5927	JARID1A	0.47	sample
9880	ZBTB39	0.47	sample
143879	KBTBD3	0.47	sample
51016	C14ORF122	0.47	sample
142679	DUSP19	0.47	sample
92181	DC-UBP	0.46	sample
10910	SUGT1	0.46	sample
10607	TBL3	0.45	sample
10401	PIAS3	0.45	sample
7993	D8S2298E	0.45	sample
58513	EPS15L1	0.45	sample
3745	KCNB1	0.45	sample
10238	HAN11	0.44	sample
10713	USP39	0.44	sample
4338	MOCS2	0.44	sample
64412	ZNF336	0.44	sample
118663	C10ORF87	0.44	sample
285498	LOC285498	0.43	sample
11262	SP140	0.43	sample
11334	TUSC2	0.43	sample
9736	USP34	0.43	sample
10613	SPFH1	0.42	sample
8665	EIF3S5	0.42	sample
7089	TLE2	0.42	sample
26043	KIAA0794	0.42	sample
114818	KBTBD9	0.42	sample
83932	DKFZP547N043	0.41	sample
84446	KIAA1811	0.41	sample
7541	ZFP161	0.41	sample
79665	DHX40	0.4	sample
3755	KCNG1	0.4	sample
58524	DMRT3	0.4	sample
3751	KCND2	0.4	sample
55567	DNAH3	0.39	sample
55709	KBTBD4	0.39	sample
729948	LOC729948	0.39	sample
57528	KCTD16	0.39	sample
89890	KBTBD6	0.39	sample
115201	APG4A	0.39	sample
84280	GMRP-1	0.39	sample
283518	KCNRG	0.38	sample
11274	USP18	0.38	sample
196394	LOC196394	0.38	sample
5590	PRKCZ	0.38	sample
153918	LOC153918	0.38	sample
64816	CYP3A43	0.38	sample
2521	FUS	0.38	sample
51035	LOC51035	0.37	sample
205564	SENP5	0.37	sample
22905	EPN2	0.37	sample
83743	GRWD1	0.36	sample
51028	C13ORF9	0.36	sample
26088	GGA1	0.36	sample
64682	ANAPC1	0.36	sample
23522	MYST4	0.35	sample
51096	CGI-48	0.34	sample
4738	NEDD8	0.33	sample
7518	XRCC4	0.33	sample
9695	EDEM1	0.33	sample
29068	HSPC063	0.33	sample
57162	PELI1	0.33	sample
157285	DKFZP761P0423	0.33	sample
54739	HSXIAPAF1	0.32	sample
27342	RABGEF1	0.32	sample
5470	PPEF2	0.31	sample
60468	BACH2	0.31	sample
10051	SMC4L1	0.31	sample
731049	LOC731049	0.31	sample
7186	TRAF2	0.31	sample
8556	CDC14A	0.3	sample
5532	PPP3CB	0.3	sample
9100	USP10	0.3	sample
659	BMPR2	0.3	sample
132160	FLJ32332	0.3	sample
23239	PLEKHE1	0.3	sample
2935	GSPT1	0.3	sample
1849	DUSP7	0.29	sample
54793	KCTD9	0.29	sample
199990	FLJ31031	0.29	sample
402164	DUB1A	0.28	sample
5393	EXOSC9	0.28	sample
80700	UBXD1	0.28	sample
6907	TBL1X	0.27	sample
7994	MYST3	0.27	sample
55727	BTBD7	0.27	sample
7428	VHL	0.27	sample
10919	EHMT2	0.27	sample
8266	UBL4	0.27	sample
8260	ARD1	0.26	sample
79008	MGC5178	0.26	sample
11253	MAN1B1	0.25	sample
6279	S100A8	0.25	sample
4261	MHC2TA	0.25	sample
143471	MGC26605	0.25	sample
81605	C9ORF74	0.24	sample
11124	FAF1	0.24	sample
55764	IFT122	0.23	sample
11276	AP1GBP1	0.23	sample
905	CCNT2	0.23	sample
3030	HADHA	0.23	sample
2873	GPS1	0.22	sample
9928	KIF14	0.22	sample
5531	PPP4C	0.22	sample
440738	MAP1LC3C	0.21	sample
22903	BTBD3	0.2	sample
79058	ASPSCR1	0.2	sample
8554	PIAS1	0.2	sample
6314	SCA7	0.2	sample
3551	IKBKB	0.2	sample
6477	SIAH1	0.19	sample
10055	SAE1	0.19	sample
23613	PRKCBP1	0.19	sample
648245	LOC648245	0.19	sample
114792	KIAA1900	0.19	sample
993	CDC25A	0.19	sample
51271	UBAP1	0.19	sample
55870	ASH1L	0.19	sample
23163	GGA3	0.18	sample
11275	KLHL2	0.18	sample
23774	BRD1	0.18	sample
23450	SF3B3	0.17	sample
79786	C16ORF44	0.17	sample
9101	USP8	0.16	sample
23387	KIAA0999	0.16	sample
7277	TUBA1	0.16	sample
10188	TNK2	0.16	sample
127733	UBXD3	0.15	sample
64708	COPS7B	0.15	sample
414301	DDI1	0.15	sample
84971	ATG4D	0.15	sample
84938	ATG4C	0.15	sample
139562	HSHIN6	0.15	sample
9063	PIAS2	0.14	sample
122622	ADSSL1	0.14	sample
257397	TAB3	0.14	sample
284252	KCTD1	0.14	sample
80232	WDR26	0.14	sample
53347	UBASH3A	0.14	sample
493911	PHOSPHO2	0.13	sample
1102	CHC1L	0.13	sample
6827	SUPT4H1	0.13	sample
51185	CRBN	0.12	sample
83844	USP26	0.12	sample
80325	ABTB1	0.12	sample
3621	ING1	0.12	sample
22982	KIAA0934	0.11	sample
115294	LOC115294	0.11	sample
1844	DUSP2	0.11	sample
3739	KCNA4	0.11	sample
9391	CIAO1	0.11	sample
3652	IPP	0.1	sample
2346	FOLH1	0.1	sample
51088	KLHL5	0.1	sample
80311	KLHL15	0.1	sample
9647	PPM1F	0.1	sample
121551	BTBD11	0.1	sample
161725	OTUD7	0.1	sample
78986	MGC1136	0.09	sample
3090	HIC1	0.09	sample
284697	BTBD8	0.09	sample
23035	KIAA0931	0.09	sample
6613	SUMO2	0.09	sample
80019	UBTD1	0.09	sample
3300	DNAJB2	0.09	sample
9960	USP3	0.09	sample
3854	KRT6B	0.08	sample
55666	NPL4	0.08	sample
1655	DDX5	0.08	sample
11083	DATF1	0.07	sample
7088	TLE1	0.07	sample
54472	TOLLIP	0.07	sample
333926	PPP2CZ	0.07	sample
11091	WDR5	0.07	sample
7507	XPA	0.06	sample
10291	SF3A1	0.06	sample
143630	MGC20470	0.06	sample
55247	NEIL3	0.06	sample
3744	KCNA10	0.05	sample
55559	UIP1	0.05	sample
57565	KLHL14	0.05	sample
3742	KCNA6	0.04	sample
80344	WDR23	0.04	sample
57559	STAMBPL1	0.04	sample
90957	DHX57	0.04	sample
57460	PPM1H	0.04	sample
6792	CDKL5	0.04	sample
257415	MGC40405	0.04	sample
8624	DSCR2	0.03	sample
10425	ARIH2	0.03	sample
165324	UBXD4	0.03	sample
139170	WDR40B	0.03	sample
54492	NEURL1B	0.03	sample
49854	ZNF295	0.03	sample
377630	DUB3	0.03	sample
23005	MAPKBP1	0.02	sample
253461	ZBTB38	0.02	sample
11201	POLI	0.02	sample
9923	KIAA0478	0.02	sample
55626	FLJ20294	0.01	sample
64777	FLJ22318	0.01	sample
150290	DUSP18	0.01	sample
65987	KCTD14	0.01	sample
348995	NUP43	0.01	sample
122769	PPIL5	0.01	sample
79184	CXORF53	0	sample
8816	WDR22	0	sample
255877	BCL6B	0	sample
5496	PPM1G	-0.01	sample
3838	KPNA2	-0.01	sample
9113	LATS1	-0.01	sample
8883	APPBP1	-0.01	sample
498	ATP5A1	-0.01	sample
5521	PPP2R2B	-0.01	sample
1843	DUSP1	-0.01	sample
152518	HOZFP	-0.01	sample
50613	UBQLN3	-0.01	sample
56890	MDM1	-0.02	sample
29110	TBK1	-0.02	sample
79004	CUEDC2	-0.02	sample
5696	PSMB8	-0.02	sample
645836	LOC645836	-0.02	sample
84936	ZFYVE19	-0.02	sample
83860	TAF3	-0.02	sample
57684	ZBTB26	-0.03	sample
1107	CHD3	-0.03	sample
5928	RBBP4	-0.03	sample
3790	KCNS3	-0.04	sample
8287	USP9Y	-0.04	sample
6305	SBF1	-0.04	sample
23221	RHOBTB2	-0.04	sample
1847	DUSP5	-0.04	sample
5412	UBL3	-0.04	sample
1850	DUSP8	-0.05	sample
160287	LDHAL6A	-0.05	sample
54468	FLJ20323	-0.05	sample
2551	GABPA	-0.05	sample
23090	ZNF423	-0.05	sample
79269	MGC10765	-0.05	sample
8517	IKBKG	-0.05	sample
9841	ZBTB24	-0.05	sample
11072	DUSP14	-0.06	sample
5527	PPP2R5C	-0.06	sample
4077	M17S2	-0.06	sample
55893	ZNF395	-0.06	sample
8237	USP11	-0.06	sample
340359	LOC340359	-0.06	sample
9958	USP15	-0.06	sample
55148	C14ORF130	-0.07	sample
50855	PARD6A	-0.07	sample
2060	EPS15	-0.07	sample
5711	PSMD5	-0.07	sample
11083	DATF1	-0.07	sample
4215	MAP3K3	-0.07	sample
57621	ZBTB2	-0.07	sample
51434	ANAPC7	-0.07	sample
55968	NSFL1C	-0.08	sample
10600	USP16	-0.08	sample
23032	USP33	-0.08	sample
10537	UBD	-0.08	sample
22836	RHOBTB3	-0.08	sample
253980	KCTD13	-0.09	sample
387082	SUMO4	-0.09	sample
9318	TRIP15	-0.09	sample
56897	WRNIP1	-0.09	sample
10254	STAM2	-0.09	sample
7417	VDAC2	-0.1	sample
51136	LOC51136	-0.1	sample
386618	KCTD4	-0.1	sample
29894	CPSF1	-0.11	sample
11221	DUSP10	-0.11	sample
2073	ERCC5	-0.11	sample
60685	TEX27	-0.11	sample
55898	SMAP-1	-0.11	sample
9886	RHOBTB1	-0.11	sample
7515	XRCC1	-0.12	sample
23118	MAP3K7IP2	-0.12	sample
728116	RP1-27O5.2	-0.12	sample
84101	USP44	-0.12	sample
29979	UBQLN1	-0.13	sample
84289	ING5	-0.13	sample
9203	ZMYM3	-0.13	sample
9924	USP52	-0.13	sample
11073	TOPBP1	-0.13	sample
79089	MGC3123	-0.14	sample
51667	NYREN18	-0.14	sample
26278	SACS	-0.14	sample
84993	BMSC-UBP	-0.14	sample
401934	LOC401934	-0.15	sample
8975	USP13	-0.15	sample
128853	DUSP15	-0.15	sample
63904	DUSP21	-0.15	sample
3738	KCNA3	-0.16	sample
9343	U5-116KD	-0.16	sample
84435	GPR123	-0.16	sample
10197	PSME3	-0.17	sample
5537	PPP6C	-0.17	sample
9024	STK29	-0.17	sample
51389	RWDD1	-0.17	sample
4689	NCF4	-0.17	sample
90293	KLHL13	-0.17	sample
57663	USP29	-0.17	sample
23355	KIAA0804	-0.18	sample
9755	PROSAPIP2	-0.18	sample
3032	HADHB	-0.18	sample
23326	USP22	-0.18	sample
285362	SUMF1	-0.18	sample
254065	BRODL	-0.18	sample
4139	MARK1	-0.19	sample
5715	PSMD9	-0.19	sample
7542	ZFPL1	-0.19	sample
29924	EPN1	-0.19	sample
55827	PC326	-0.19	sample
27107	ZBTB11	-0.19	sample
5721	PSME2	-0.19	sample
3752	KCND3	-0.2	sample
7311	UBA52	-0.2	sample
93550	ANUBL1	-0.2	sample
10206	RFP2	-0.2	sample
23352	RBAF600	-0.2	sample
5710	PSMD4	-0.2	sample
53339	BTBD1	-0.2	sample
55054	ATG16L1	-0.21	sample
51619	UBE2D4	-0.21	sample
114803	MYSM1	-0.21	sample
54554	WDR5B	-0.21	sample
92483	LDHAL6B	-0.22	sample
64145	ZFYVE20	-0.22	sample
5886	RAD23A	-0.22	sample
10868	USP20	-0.22	sample
5903	RANBP2	-0.23	sample
10180	RBM6	-0.23	sample
55844	PPP2R2D	-0.23	sample
9730	VPRBP	-0.23	sample
25853	WDR40A	-0.23	sample
140685	BTBD4	-0.23	sample
56001	NXF2	-0.23	sample
996	CDC27	-0.24	sample
64395	GCL	-0.24	sample
79968	FLJ12973	-0.25	sample
59343	SENP2	-0.25	sample
25998	IBTK	-0.25	sample
6672	SP100	-0.25	sample
3748	KCNC3	-0.26	sample
57602	USP36	-0.26	sample
6612	SUMO3	-0.26	sample
9866	KIAA0298	-0.26	sample
5699	PSMB10	-0.27	sample
10772	FUSIP1	-0.27	sample
55252	ASXL2	-0.27	sample
23235	SIK2	-0.27	sample
8555	CDC14B	-0.27	sample
8405	SPOP	-0.28	sample
5161	PDHA2	-0.28	sample
11266	DUSP12	-0.28	sample
6500	SKP1A	-0.28	sample
51043	ZFP67	-0.28	sample
80335	PRO2730	-0.28	sample
10746	MAP3K2	-0.28	sample
10773	ZNF482	-0.29	sample
388419	LOC388419	-0.29	sample
57658	KIAA1536	-0.29	sample
11101	ATE1	-0.3	sample
51567	TTRAP	-0.3	sample
138009	FLJ35775	-0.3	sample
79016	PCIA1	-0.31	sample
114088	TRIM9	-0.31	sample
10013	HDAC6	-0.31	sample
6938	TCF12	-0.31	sample
8087	FXR1	-0.31	sample
55175	KLHL11	-0.32	sample
403341	ZBTB34	-0.32	sample
51133	KCTD3	-0.32	sample
5429	POLH	-0.32	sample
79813	EHMT1	-0.33	sample
10300	KATNB1	-0.33	sample
90780	PYGO2	-0.33	sample
9709	HERPUD1	-0.34	sample
7531	YWHAE	-0.34	sample
5607	MAP2K5	-0.34	sample
51750	RTEL1	-0.34	sample
51530	NIPA	-0.34	sample
359948	IRF2BP2	-0.34	sample
57448	BIRC6	-0.35	sample
31	ACACA	-0.35	sample
7690	ZNF131	-0.35	sample
9477	TRFP	-0.35	sample
253461	ZBTB38	-0.35	sample
6711	SPTBN1	-0.36	sample
5706	PSMC6	-0.36	sample
9169	SFRS2IP	-0.36	sample
342931	LOC342931	-0.36	sample
7416	VDAC1	-0.36	sample
9278	ZNF297	-0.36	sample
152926	DKFZP761G058	-0.37	sample
7273	TTN	-0.37	sample
55593	OTUD5	-0.37	sample
84078	KBTBD7	-0.37	sample
26054	SENP6	-0.37	sample
285429	LOC285429	-0.37	sample
282809	TUWD12	-0.38	sample
80304	FLJ21945	-0.38	sample
5929	RBBP5	-0.38	sample
10042	HMG2L1	-0.39	sample
257240	FLJ34960	-0.39	sample
139425	LOC139425	-0.39	sample
92521	HCMOGT-1	-0.39	sample
64854	USP46	-0.39	sample
10138	YAF2	-0.4	sample
56062	KLHL4	-0.4	sample
11177	BAZ1A	-0.4	sample
23195	MDN1	-0.4	sample
9817	KEAP1	-0.41	sample
3746	KCNC1	-0.41	sample
122011	CSNK1A1L	-0.42	sample
25836	NIPBL	-0.42	sample
10054	UBA2	-0.42	sample
472	ATM	-0.42	sample
138151	BTBD14A	-0.43	sample
392197	LOC392197	-0.43	sample
84612	PARD6B	-0.43	sample
994	CDC25B	-0.43	sample
5475	PPEF1	-0.43	sample
23119	HIC2	-0.44	sample
5720	PSME1	-0.44	sample
259307	IL4I1	-0.45	sample
3736	KCNA1	-0.45	sample
151742	PPM1L	-0.46	sample
84132	USP42	-0.46	sample
338599	DUPD1	-0.47	sample
154865	FLJ35834	-0.47	sample
10133	OPTN	-0.47	sample
25807	C22ORF3	-0.48	sample
9972	NUP153	-0.48	sample
51514	RAMP	-0.49	sample
92799	SHKBP1	-0.49	sample
10128	LRPPRC	-0.5	sample
57530	CGN	-0.5	sample
51147	ING4	-0.5	sample
5584	PRKCI	-0.5	sample
90850	ZNF598	-0.51	sample
81631	MAP1LC3B	-0.51	sample
84954	FLJ14981	-0.52	sample
56940	DUSP22	-0.52	sample
197370	NSMCE1	-0.52	sample
55364	IMPACT	-0.53	sample
11337	GABARAP	-0.53	sample
10342	TFG	-0.53	sample
571	BACH1	-0.53	sample
146691	TOM1L2	-0.53	sample
84749	USP30	-0.54	sample
57659	ZBTB4	-0.54	sample
2966	GTF2H2	-0.54	sample
10324	KBTBD10	-0.55	sample
5048	PAFAH1B1	-0.56	sample
64795	FLJ13910	-0.56	sample
29843	SENP1	-0.57	sample
89857	KLHL6	-0.57	sample
9641	IKBKE	-0.57	sample
185	AGTR1	-0.57	sample
10393	ANAPC10	-0.57	sample
51343	FZR1	-0.57	sample
25879	DKFZP564O0463	-0.57	sample
29123	ANKRD11	-0.57	sample
90379	LOC90379	-0.58	sample
3747	KCNC2	-0.58	sample
83461	CDCA3	-0.58	sample
4666	NACA	-0.58	sample
25950	RWDD3	-0.58	sample
56157	TEX13A	-0.59	sample
9898	NICE-4	-0.59	sample
7126	TNFAIP1	-0.59	sample
8831	SYNGAP1	-0.59	sample
NA	NA	-0.59	sample
57560	KIAA1374	-0.59	sample
80824	DUSP16	-0.6	sample
3787	KCNS1	-0.6	sample
340578	LOC340578	-0.6	sample
339745	LOC339745	-0.6	sample
54861	SNRK	-0.61	sample
9577	BRE	-0.61	sample
23710	GABARAPL1	-0.61	sample
126119	SBBI54	-0.61	sample
57695	USP37	-0.62	sample
84669	USP32	-0.62	sample
134510	MGC10067	-0.62	sample
10116	FEM1B	-0.62	sample
8078	USP5	-0.62	sample
881	CCIN	-0.62	sample
57169	KIAA1404	-0.62	sample
57820	CCNB1IP1	-0.63	sample
127002	MGC46534	-0.63	sample
29882	ANAPC2	-0.63	sample
57161	PELI2	-0.64	sample
202500	MGC33600	-0.64	sample
29761	USP25	-0.64	sample
55432	YOD1	-0.64	sample
51066	LOC51066	-0.64	sample
55184	C20ORF12	-0.64	sample
51633	OTUD6B	-0.64	sample
10923	PC4	-0.65	sample
8139	GAN	-0.65	sample
64224	FLJ22313	-0.65	sample
5519	PPP2R1B	-0.65	sample
386617	KCTD8	-0.66	sample
149478	LOC149478	-0.66	sample
222658	KCTD20	-0.66	sample
6924	TCEB3	-0.66	sample
149095	DCST1	-0.66	sample
84196	USP48	-0.66	sample
286053	FLJ32440	-0.67	sample
92703	C1ORF37	-0.67	sample
23504	KIAA0318	-0.67	sample
23500	DAAM2	-0.67	sample
391104	VHLL	-0.67	sample
83637	DKFZP761I2123	-0.68	sample
222255	MGC33190	-0.68	sample
5702	PSMC3	-0.68	sample
55120	FANCL	-0.68	sample
27005	USP21	-0.68	sample
317719	KLHL10	-0.68	sample
404093	CUEDC1	-0.68	sample
5522	PPP2R2C	-0.69	sample
22933	SIRT2	-0.69	sample
200845	KCTD6	-0.69	sample
9140	ATG12	-0.69	sample
221527	ZBTB12	-0.69	sample
26094	WDR21	-0.69	sample
NA	NA	-0.7	neg
22843	PPM1E	-0.7	sample
64207	C14ORF4	-0.7	sample
56267	KAT3	-0.7	sample
84861	KLHL22	-0.71	sample
55643	BTBD2	-0.71	sample
51433	ANAPC5	-0.71	sample
9989	PPP4R1	-0.71	sample
1828	DSG1	-0.71	sample
8216	LZTR1	-0.72	sample
23038	WDTC1	-0.72	sample
53840	TRIM34	-0.73	sample
891	CCNB1	-0.73	sample
114781	BTBD9	-0.73	sample
2120	ETV6	-0.73	sample
9406	ZNF265	-0.74	sample
84557	MAP1LC3A	-0.75	sample
56984	TNFSF5IP1	-0.75	sample
27033	TZFP	-0.75	sample
2783	GNB2	-0.75	sample
26137	ZNF288	-0.76	sample
23394	ADNP	-0.76	sample
9491	PSMF1	-0.77	sample
54014	C21ORF107	-0.78	sample
58490	C20ORF77	-0.78	sample
4627	MYH9	-0.79	sample
85015	USP45	-0.79	sample
9098	USP6	-0.79	sample
23429	RYBP	-0.79	sample
7345	UCHL1	-0.79	sample
84875	PARP10	-0.79	sample
7375	USP4	-0.8	sample
57558	USP35	-0.8	sample
22909	KIAA1018	-0.8	sample
57092	PCNP	-0.81	sample
8667	EIF3S3	-0.81	sample
653121	LOC653121	-0.81	sample
64410	FLJ12587	-0.81	sample
9939	RBM8A	-0.82	sample
6993	TCTEL1	-0.82	sample
NA	NA	-0.83	neg
65986	ZBTB10	-0.83	sample
219333	USP12	-0.84	sample
604	BCL6	-0.84	sample
7597	ZNF46	-0.84	sample
5501	PPP1CC	-0.85	sample
9925	ZBTB5	-0.85	sample
83590	C7ORF21	-0.85	sample
3720	JARID2	-0.85	sample
63951	DMRTA1	-0.85	sample
285074	LOC285074	-0.85	sample
10625	IVNS1ABP	-0.86	sample
550	AUP1	-0.86	sample
728505	hCG_26824	-0.86	sample
54475	FLJ10458	-0.86	sample
11047	ADRM1	-0.87	sample
27012	KCNV1	-0.87	sample
NA	NA	-0.88	neg
991	CDC20	-0.88	sample
79718	TBL1XR1	-0.88	sample
10294	DNAJA2	-0.88	sample
201965	MGC10198	-0.88	sample
84301	DDI2	-0.89	sample
51657	MK-STYX	-0.9	sample
NA	NA	-0.91	neg
8493	PPM1D	-0.91	sample
701	BUB1B	-0.91	sample
55070	DET1	-0.92	sample
90025	C6ORF157	-0.92	sample
6674	SPAG1	-0.92	sample
25862	USP49	-0.92	sample
NA	NA	-0.93	neg
122706	LOC122706	-0.93	sample
56937	TMEPAI	-0.93	sample
79065	ATG9A	-0.94	sample
NA	NA	-0.95	neg
5716	PSMD10	-0.95	sample
9903	KLHL21	-0.95	sample
83892	KCTD10	-0.95	sample
373509	USP50	-0.95	sample
84959	KIAA1959	-0.95	sample
5528	PPP2R5D	-0.96	sample
55165	C10ORF3	-0.96	sample
390594	LOC390594	-0.97	sample
10920	COPS8	-0.97	sample
124739	USP43	-0.97	sample
26108	PYGO1	-0.98	sample
51506	UFC1	-0.98	sample
3750	KCND1	-0.98	sample
NA	NA	-0.99	neg
56061	UBPH	-0.99	sample
338692	LOC338692	-0.99	sample
6280	S100A9	-0.99	sample
55904	MLL5	-0.99	sample
55295	FLJ11078	-1	sample
4287	MJD	-1	sample
11345	GABARAPL2	-1	sample
3737	KCNA2	-1	sample
8887	TAX1BP1	-1.01	sample
4799	NFX1	-1.01	sample
NA	NA	-1.02	neg
10069	C21ORF6	-1.02	sample
23030	JMJD2B	-1.02	sample
NA	NA	-1.03	neg
221504	ZBTB9	-1.03	sample
123103	LOC123103	-1.03	sample
10489	MUF1	-1.03	sample
54970	TTC12	-1.03	sample
91319	DERL3	-1.04	sample
26262	FBXO23	-1.06	sample
65989	EGFL9	-1.06	sample
NA	NA	-1.07	neg
59349	KLHL12	-1.07	sample
63950	DMRTA2	-1.07	sample
57626	KLHL1	-1.07	sample
51426	POLK	-1.07	sample
NA	NA	-1.1	neg
51720	RAP80	-1.1	sample
84236	DKFZP547E052	-1.1	sample
8507	ENC1	-1.1	sample
NA	NA	-1.11	neg
NA	NA	-1.11	neg
NA	NA	-1.11	neg
90268	LOC90268	-1.11	sample
23197	ETEA	-1.11	sample
151230	MGC22679	-1.11	sample
7750	ZNF198	-1.11	sample
337867	PHGDHL1	-1.13	sample
4659	PPP1R12A	-1.13	sample
9920	KBTBD11	-1.14	sample
374920	LOC374920	-1.14	sample
10869	USP19	-1.14	sample
8697	CDC23	-1.14	sample
NA	NA	-1.15	neg
26960	NBEA	-1.15	sample
88455	ANKRD13	-1.15	sample
339451	LOC339451	-1.15	sample
1033	CDKN3	-1.16	sample
57542	KLHDC5	-1.17	sample
NA	NA	-1.18	neg
10617	STAMBP	-1.18	sample
6905	TBCE	-1.19	sample
84083	ZRANB3	-1.19	sample
7979	SHFM1	-1.19	sample
9929	JOSD1	-1.22	sample
207	AKT1	-1.22	sample
NA	NA	-1.23	neg
23242	COBL	-1.23	sample
9821	RB1CC1	-1.23	sample
NA	NA	-1.25	neg
56893	C1ORF6	-1.25	sample
51455	REV1L	-1.28	sample
5524	PPP2R4	-1.29	sample
1643	DDB2	-1.29	sample
9419	CRIPT	-1.29	sample
389856	USP27X	-1.31	sample
54764	ZRANB1	-1.31	sample
NA	NA	-1.32	neg
NA	NA	-1.32	neg
2186	FALZ	-1.33	sample
9842	PLEKHM1	-1.33	sample
6815	STYX	-1.34	sample
5534	PPP3R1	-1.35	sample
10146	G3BP	-1.35	sample
5535	PPP3R2	-1.35	sample
NA	NA	-1.36	neg
11051	CPSF5	-1.37	sample
55023	PHIP	-1.37	sample
NA	NA	-1.39	neg
987	LRBA	-1.39	sample
51585	PCF11	-1.4	sample
57484	RNF150	-1.4	sample
5948	RBP2	-1.41	sample
10885	WDR3	-1.43	sample
10533	ATG7	-1.43	sample
5525	PPP2R5A	-1.44	sample
246184	CDC26	-1.44	sample
57498	KIDINS220	-1.46	sample
8881	CDC16	-1.48	sample
1846	DUSP4	-1.48	sample
55759	WDR12	-1.5	sample
8638	OASL	-1.52	sample
NA	NA	-1.54	neg
79842	ZBTB3	-1.55	sample
NA	NA	-1.56	neg
166793	ZNF509	-1.56	sample
NA	NA	-1.59	neg
5523	PPP2R3A	-1.59	sample
5520	PPP2R2A	-1.62	sample
10482	NXF1	-1.65	sample
NA	NA	-1.68	neg
55892	MYNN	-1.68	sample
51377	UCHL5	-1.75	sample
55040	EPN3	-1.75	sample
NA	NA	-1.77	neg
3622	ING1L	-1.77	sample
NA	NA	-1.78	neg
3743	KCNA7	-1.79	sample
871	SERPINH1	-1.79	sample
NA	NA	-1.8	neg
8314	BAP1	-1.8	sample
55611	OTUB1	-1.82	sample
7090	TLE3	-1.86	sample
54704	PPM2C	-1.91	sample
57097	PARP11	-1.93	sample
NA	NA	-1.95	neg
995	CDC25C	-1.96	sample
57178	RAI17	-1.98	sample
NA	NA	-2	neg
5536	PPP5C	-2	sample
NA	NA	-2.1	neg
3305	HSPA1L	-2.29	sample
