# Supplementary material for: Identification of Mammalian Protein Quality Control Factors by High-Throughput Cellular Imaging
Source: PLoS One. 2012 Feb 20;7(2):e31684. doi: 10.1371/journal.pone.0031684 (PMC3282772; doi:10.1371/journal.pone.0031684)
Supplement: Table S3 — Sequences of the 600 siGenome siRNA pools contained in the Ubiquitin E1, E2 and E3 ligases library (Ubi123). (XLSX) [file pone.0031684.s004.xlsx]

## Sheet: Sheet1
Table S3
siGenome siRNA sequences contained in the E1, E2 and E3 Ubiquitin ligases library (Ubi123)
GeneSymbol	GeneId	GeneAccession	GINumber	Sequence
AIRE	326	NM_000658	4557292	GAAGAAUGAGGACGAGUGU
AIRE	326	NM_000658	4557292	GUGCUGCGGUGUACUCACU
AIRE	326	NM_000658	4557292	UGGAGUCCCUUCUGAGCGA
AIRE	326	NM_000658	4557292	CAACAGUCCAGGAGGUGCA
AKTIP	64400	NM_022476	61743931	AGAAAACAGUGGCGACUUA
AKTIP	64400	NM_022476	61743931	AGGCGGAACCAUAAUCAUA
AKTIP	64400	NM_022476	61743931	AGUAAUAUUCAUACGGCAU
AKTIP	64400	NM_022476	61743931	CUAAUGAAGUCCGGUAUUU
AMFR	267	NM_001144	85815824	GCAAGGAUCGAUUUGAAUA
AMFR	267	NM_001144	85815824	GGAGCUGGCUGUCAACAAU
AMFR	267	NM_001144	85815824	GAGGACUGCUCAUGUGAUU
AMFR	267	NM_001144	85815824	CGAGCUGGCUGCCGAGUUU
ANAPC11	51529	NM_001002245	50409795	CGCCAGGAAUGGAAGUUCA
ANAPC11	51529	NM_001002245	50409795	GUGAAGAUUAAGUGCUGGA
ANAPC11	51529	NM_001002245	50409795	GAUGAGAACUGUGGCAUCU
ANAPC11	51529	NM_001002245	50409795	GGCCAACGAUGAGAACUGU
ANKIB1	54467	NM_019004	148596952	GCCAGAAGAUUCAAUGUUU
ANKIB1	54467	NM_019004	148596952	GCAAACAGACCUAGAAAUG
ANKIB1	54467	NM_019004	148596952	GAGCAUAGUUAUCAGCUAG
ANKIB1	54467	NM_019004	148596952	CAAACGAGAGCCAUAUGAA
AOF1	221656	NM_153042	116256450	CUGCAUAACUUUGGAAUUA
AOF1	221656	NM_153042	116256450	GGACCACAAUGAAUUCUUU
AOF1	221656	NM_153042	116256450	UAACAACCCAGUAGCAUUA
AOF1	221656	NM_153042	116256450	GGUCAGUUUAUAACGAGUA
ARIH1	25820	NM_005744	9966762	GUGCUGGAGUGAAUAUUUA
ARIH1	25820	NM_005744	9966762	CGAGAUAUUUCCCAAGAUU
ARIH1	25820	NM_005744	9966762	ACACUUAUGUCUUCGCUUU
ARIH1	25820	NM_005744	9966762	GGAUAUGCCUUGUCAGAUC
ARIH1	25820	NM_005744	9966762	GUGCUGGAGUGAAUAUUUA
ARIH1	25820	NM_005744	9966762	CGAGAUAUUUCCCAAGAUU
ARIH1	25820	NM_005744	9966762	ACACUUAUGUCUUCGCUUU
ARIH1	25820	NM_005744	9966762	GGAUAUGCCUUGUCAGAUC
ARIH2	10425	NM_006321	83776589	GGACAUGGAUCGACUGGCA
ARIH2	10425	NM_006321	83776589	GCAAGUUUCAGAGAUAUUG
ARIH2	10425	NM_006321	83776589	GUAUGCAGUUUGUGCGAAA
ARIH2	10425	NM_006321	83776589	AUGCAAUGCUCCAAAUGUA
ASB1	51665	NM_001040445	94721247	GAAGAAAAGUGGACCCUGA
ASB1	51665	NM_001040445	94721247	GAGCCAACCUGAAUCUAGU
ASB1	51665	NM_001040445	94721247	GCAAACACCGGCUUCAUCU
ASB1	51665	NM_001040445	94721247	GCGCGAACCCUGACUUCAA
ASB10	136371	NM_080871	22208953	CAACAUCGCUGACCAGGAU
ASB10	136371	NM_080871	22208953	CAACAUCCGUGCUCUGAGA
ASB10	136371	NM_080871	22208953	GAGUUGGUCUCCAGAAGAG
ASB10	136371	NM_080871	22208953	GGUCUCUGACAUACGAAGA
ASB11	140456	NM_001012428	60218886	GAGCUAACCUGAAGCGUAG
ASB11	140456	NM_001012428	60218886	GCUCGGAACUCCCCUAUAU
ASB11	140456	NM_001012428	60218886	CAGAGCCACUCGAACGAUU
ASB11	140456	NM_001012428	60218886	CCGGAAGUGUCUCGGUCGA
ASB12	142689	NM_130388	22208954	GAAAUCUGCCUCCAUCAUA
ASB12	142689	NM_130388	22208954	GAAGCAGGCUCUCAAUCAA
ASB12	142689	NM_130388	22208954	GAGUAUAUCCAGCUGUUAA
ASB12	142689	NM_130388	22208954	CGUCAAAGCUAAACUACCA
ASB13	79754	NM_024701	22208956	GGAAGAAGCCGUCUGACUA
ASB13	79754	NM_024701	22208956	CCAAGUGCUUCGAGUACUA
ASB13	79754	NM_024701	22208956	GAGAAGAUUGCCAAGUUAA
ASB13	79754	NM_024701	22208956	CGAGAUGCUUAUCGAGUUU
ASB14	142686	NM_130387	28559001	GUUGAAGGCUGGACAUCUA
ASB14	142686	NM_130387	28559001	GAUACUAAGUUCUGUGAAG
ASB14	142686	NM_130387	28559001	CUGCAGAGUUAACCCUUUA
ASB14	142686	NM_130387	28559001	CCGCCUAAAGAUCCGGAAA
ASB15	142685	NM_080928	92087059	CGACUCUGAUCAAACAUAA
ASB15	142685	NM_080928	92087059	GAUAUUCAGCUAAGUAUUC
ASB15	142685	NM_080928	92087059	GUCAAGCGAUGGUCAGCAA
ASB15	142685	NM_080928	92087059	AGAGGAAGACUGCGCUGUA
ASB16	92591	NM_080863	24586687	CCGAGCUGCUGCUGCGUUA
ASB16	92591	NM_080863	24586687	AGACCCAGCUGUCCACCAA
ASB16	92591	NM_080863	24586687	AGACUGUGCUCGACACCUG
ASB16	92591	NM_080863	24586687	UCGCCGCACUGCUGGACUA
ASB17	127247	NM_080868	27477048	GAACUUUCACACCAGUAUA
ASB17	127247	NM_080868	27477048	GGAUAUCACUGUUACGAAC
ASB17	127247	NM_080868	27477048	AAUGGUUGAUCGUGAAUUG
ASB17	127247	NM_080868	27477048	UCACAGAUUACAUUGCAUU
ASB18	401036	NM_212556	157743291	CAAUAAGGAUGAGAUGGAA
ASB18	401036	NM_212556	157743291	GAAAUCUCCAGCCACGUUU
ASB18	401036	NM_212556	157743291	GAAGACCUGUGCAUCUGUC
ASB18	401036	NM_212556	157743291	CGGAUUACCUUCCCGACUA
ASB2	51676	NM_016150	22208962	GAAAGGCCAUUGGGAAAUA
ASB2	51676	NM_016150	22208962	GCACGAGGCCGCAUACUAU
ASB2	51676	NM_016150	22208962	GAACAUCGACGCCUAUAUC
ASB2	51676	NM_016150	22208962	UUAGAUACCUGAAAUACGA
ASB3	51130	NM_016115	22208952	GGACAAAGCUACACCCUUG
ASB3	51130	NM_016115	22208952	GAAAGCUUGAGCAUACUUA
ASB3	51130	NM_016115	22208952	GAACGUCUACGGUCUGACA
ASB3	51130	NM_016115	22208952	CUUUGGAGUUUACUAAUUG
ASB4	51666	NM_016116	7706378	CUACAAAGCCGAAGUCAAU
ASB4	51666	NM_016116	7706378	CCAAGUUAGUUAAGAGAAA
ASB4	51666	NM_016116	7706378	CAAGGUUACUGGUUGCCUA
ASB4	51666	NM_016116	7706378	CCACAAUGCUACAAUCAAC
ASB5	140458	NM_080874	22208965	GGAUAUUGCUUCAACAUGA
ASB5	140458	NM_080874	22208965	GCCGUUUGCUCAACAAUUA
ASB5	140458	NM_080874	22208965	CAAGGAAGCGGCAAGGAUA
ASB5	140458	NM_080874	22208965	UGUAAUGGAUAACGUGCAU
ASB6	140459	NM_017873	30089933	GAACAUUCGUCUCUUACUG
ASB6	140459	NM_017873	30089933	GGAGGAUCAUCUUCGAGUA
ASB6	140459	NM_017873	30089933	GCAACGCCCUGCUCAAGAU
ASB6	140459	NM_017873	30089933	CUGAAGAGCUUUAAACUGC
ASB7	140460	NM_024708	30089993	GUGCACGGAUGUUAUAUAA
ASB7	140460	NM_024708	30089993	GGAGCGACAUCAUUAAUGC
ASB7	140460	NM_024708	30089993	GCGAUACGCCGUGAUCAAA
ASB7	140460	NM_024708	30089993	CGAACACACGGAACUAUGA
ASB8	140461	NM_024095	45333920	GGGCAGCCUUUAAGAACAA
ASB8	140461	NM_024095	45333920	GCGCUUAAUCCGAACAAUU
ASB8	140461	NM_024095	45333920	GCGCAGAGGUCAGAGUCAU
ASB8	140461	NM_024095	45333920	CUGGAUGGGUAUAACCGAA
ASB9	140462	NM_024087	13443013	GCAUCAGGCUUCUUUCAAA
ASB9	140462	NM_024087	13443013	GCAUGGAGCUCAGGUGAAU
ASB9	140462	NM_024087	13443013	GCACGGAGCCAGCGUUCAA
ASB9	140462	NM_024087	13443013	GAUGGGCGAUGCUGUGUCU
BAHD1	22893	NM_014952	139394603	GAACGCAGCUGCUUUCCUA
BAHD1	22893	NM_014952	139394603	UUACAGACCUGAGCACUUA
BAHD1	22893	NM_014952	139394603	GAAAGUCCCUUCCCAUGCU
BAHD1	22893	NM_014952	139394603	CCGCACUAAUGGCUGGGUA
BARD1	580	NM_000465	157266327	GAGCACAUCUUCUGUAGUA
BARD1	580	NM_000465	157266327	GUAGUAAGCUUCGAAAUUU
BARD1	580	NM_000465	157266327	CAAAGUACCUUGAAGUGUA
BARD1	580	NM_000465	157266327	GAAAUAGACUUACUAGCAA
BAZ1B	9031	NM_032408	115387100	CCAAUAAGCUGCACACUAA
BAZ1B	9031	NM_032408	115387100	GGAGAUAGUUCGAUACUUU
BAZ1B	9031	NM_032408	115387100	GCACGUAGAUCGCCACGAA
BAZ1B	9031	NM_032408	115387100	GCAUUCAGAUUGGUGGAUA
BAZ2B	29994	NM_013450	94681062	CCAAGUAACUCGAGAUAUU
BAZ2B	29994	NM_013450	94681062	GAAGAAGAGUAACAGAUGA
BAZ2B	29994	NM_013450	94681062	GCAGAAUGGUGGCGAACAA
BAZ2B	29994	NM_013450	94681062	AGACAAUGUUUCCGAGAUU
BFAR	51283	NM_016561	7706090	CAUCAUCAAUGCUAUGUUA
BFAR	51283	NM_016561	7706090	GCUACGACAUCCUGGUUAA
BFAR	51283	NM_016561	7706090	CAAGACGCCCUAUACCAUA
BFAR	51283	NM_016561	7706090	ACGAGUAAAUGGAAGGUUG
BIRC2	329	NM_001166	41349435	UAUAGGACCUGGAGAUAGG
BIRC2	329	NM_001166	41349435	CAAUUGACAUGUGUGCUUC
BIRC2	329	NM_001166	41349435	GAACAGAAUGGCUCUCUUU
BIRC2	329	NM_001166	41349435	GAAACAAACAGUUCAAAGU
BIRC3	330	NM_001165	33946283	UCAAUGAUCUUGUGUUAGA
BIRC3	330	NM_001165	33946283	GAUGAAUACUCCUGUGAUU
BIRC3	330	NM_001165	33946283	CAUGUGAACUGUACCGAAU
BIRC3	330	NM_001165	33946283	GAAGUGUCCAUAGUGUUUA
BIRC4	331	NM_001167	32528298	GAGGAGGGCUAACUGAUUG
BIRC4	331	NM_001167	32528298	GAGGAACCCUGCCAUGUAU
BIRC4	331	NM_001167	32528298	GCACGGAUCUUUACUUUUG
BIRC4	331	NM_001167	32528298	GAACUGGGCAGGUUGUAGA
BIRC6	57448	NM_016252	153792693	GGUCAAAGAUCACUUAGUA
BIRC6	57448	NM_016252	153792693	GCAACGAUGUGCCAUGUUA
BIRC6	57448	NM_016252	153792693	CCAAAGAUACGGUUACAUA
BIRC6	57448	NM_016252	153792693	ACAAGCACCUCUCGCAUUA
BIRC7	79444	NM_022161	21536419	GCUCUGAGGAGUUGCGUCU
BIRC7	79444	NM_022161	21536419	AGAGAGGUCCAGUCUGAAA
BIRC7	79444	NM_022161	21536419	GGACCUAAAGACAGUGCCA
BIRC7	79444	NM_022161	21536419	CAAGGUGAGGUGCUUCUUC
BIRC8	112401	NM_033341	16974127	GCAAAUAUCUGCUAGAAGA
BIRC8	112401	NM_033341	16974127	GCAGCGCGGUUAUUGAUUU
BIRC8	112401	NM_033341	16974127	GAUACCAUCUUCCCUAAUC
BIRC8	112401	NM_033341	16974127	GAGGAGGGCUAGCCAACUG
BMI1	648	NM_005180	39725706	GAACAGAUUGGAUCGGAAA
BMI1	648	NM_005180	39725706	GAGAUGGACUGACAAAUGC
BMI1	648	NM_005180	39725706	GGAUAUUGCCUACAUUUAU
BMI1	648	NM_005180	39725706	GAACAACGAGAAUCAAGAU
BRAP	8315	NM_006768	10800416	CAAAUAAGAUGACCUCCUU
BRAP	8315	NM_006768	10800416	GAAGUAAAGAUCACAGUAA
BRAP	8315	NM_006768	10800416	GGACACAGCAGAGGAAAUU
BRAP	8315	NM_006768	10800416	CGACGUAAUUGAACAAAUG
BRCA1	672	NM_007298	63252875	CAGCUACCCUUCCAUCAUA
BRCA1	672	NM_007298	63252875	GGGAUACCAUGCAACAUAA
BRCA1	672	NM_007298	63252875	GAAGGAGCUUUCAUCAUUC
BRCA1	672	NM_007298	63252875	CUAGAAAUCUGUUGCUAUG
BRPF1	7862	NM_004634	51173721	CGAAAGGUCUACAAGAGUU
BRPF1	7862	NM_004634	51173721	GAUCAAGGUUCAGCAGAUU
BRPF1	7862	NM_004634	51173721	CGACUAAGCCACCAUACGA
BRPF1	7862	NM_004634	51173721	GGGAGAGAUUCUGAGGAUA
BRPF3	27154	NM_015695	148727367	GGAGGACUUUAACCUUAUA
BRPF3	27154	NM_015695	148727367	UGCAGCGGCUUCACAAUUA
BRPF3	27154	NM_015695	148727367	GUAUAAUGCUAAAGACACA
BRPF3	27154	NM_015695	148727367	AGGCAGAGAACAUCGGCUA
BTRC	8945	NM_003939	156071488	UGACAACACUAUCAGAUUA
BTRC	8945	NM_003939	156071488	CACAUAAACUCGUAUCUUA
BTRC	8945	NM_003939	156071488	GCAGAGAGAUUUCAUAACU
BTRC	8945	NM_003939	156071488	GCACUGCUAUGAAGACUGA
C10ORF46	143384	NM_153810	109452596	UAAUAUAGCUCUUGGACAA
C10ORF46	143384	NM_153810	109452596	CCAGAUCUCUAUAUUGAAA
C10ORF46	143384	NM_153810	109452596	GAUGUAUAGUGAUCUGAUU
C10ORF46	143384	NM_153810	109452596	UGGCAAAUAUUGUGAAAGG
C13ORF7	79596	NM_024546	88759347	GAACGAAGUGAUAAGUAUA
C13ORF7	79596	NM_024546	88759347	GGAUUUGGAUGGGUUAUCA
C13ORF7	79596	NM_024546	88759347	CCAAAGGUUCUCUAACUAA
C13ORF7	79596	NM_024546	88759347	GUAGAAGUAAUGUUAGAUG
C17ORF27	57674	NM_020914	66571326	UCACAGAGAUCACCACUUU
C17ORF27	57674	NM_020914	66571326	CGACAGAGCUGCAGAUUUC
C17ORF27	57674	NM_020914	66571326	GAACAUUCCUCUUGUGAUG
C17ORF27	57674	NM_020914	66571326	GUGCAACAGUUUCUUCGUA
C1orf164	55182	NM_018150	46397374	GACAAGGACGUGCAUAUUC
C1orf164	55182	NM_018150	46397374	CGGAAUGACAGAUGUAAGA
C1orf164	55182	NM_018150	46397374	GAACAGCGACAUCGAGAAA
C1orf164	55182	NM_018150	46397374	GCUCUGAAGGCUCGGGUCA
C1orf166	79594	NM_024544	13375704	GGAGCUGUGCGGUCUGUUA
C1orf166	79594	NM_024544	13375704	GGCAUGCAGUACUAUCUAA
C1orf166	79594	NM_024544	13375704	GCUCAAAGAUCAUUCAUCA
C1orf166	79594	NM_024544	13375704	AAGAAACGCUUAACAGCCA
C20ORF18	10616	NM_006462	144953899	GCUCAGAUGCACACCGUCA
C20ORF18	10616	NM_006462	144953899	UAAAUGGGAUUCCUUGCCA
C20ORF18	10616	NM_006462	144953899	GGAUGGUGCUUCUUUGAGG
C20ORF18	10616	NM_006462	144953899	UCACCUGCCCUGUGUGUUU
C6ORF49	29964	NM_013397	118722346	GGACAGCGCUGGCAUGAGA
C6ORF49	29964	NM_013397	118722346	CAACUCAGACAGUGACUCA
C6ORF49	29964	NM_013397	118722346	CUCGGAACCUGAAGGAUUU
C6ORF49	29964	NM_013397	118722346	CCAAAGGGCAGGAGCAAUG
CAND2	23066	NM_012298	112420976	CUUAAAGAUCGGAGCGUCA
CAND2	23066	NM_012298	112420976	GGAAAUGGGUCCUCACGUG
CAND2	23066	NM_012298	112420976	GAAGACGAGUACAGCGAUG
CAND2	23066	NM_012298	112420976	CCGUCAUCACAGCGGUCAA
CBL	867	NM_005188	52426744	GGAGACACAUUUCGGAUUA
CBL	867	NM_005188	52426744	GAUCUGACCUGCAAUGAUU
CBL	867	NM_005188	52426744	GACAAUCCCUCACAAUAAA
CBL	867	NM_005188	52426744	CCAGAAAGCUUUGGUCAUU
CBLB	868	NM_170662	54112419	GACCAUACCUCAUAACAAG
CBLB	868	NM_170662	54112419	UGAAAGACCUCCACCAAUC
CBLB	868	NM_170662	54112419	GAUGAAGGCUCCAGGUGUU
CBLB	868	NM_170662	54112419	UAUCAGCAUUUACGACUUA
CBLC	23624	NM_012116	20149595	CAACAAGGAUGUGAAGAUU
CBLC	23624	NM_012116	20149595	GGCCAACACUCCUCAAGAA
CBLC	23624	NM_012116	20149595	GAGACAAGCCAGGCAGUUA
CBLC	23624	NM_012116	20149595	CAUUUGAGCUCUGCAAGAU
CBLL1	79872	NM_024814	13376203	CAAGAUAUAGACCGUAUUA
CBLL1	79872	NM_024814	13376203	GCAGACGAAUUCCUAUAAA
CBLL1	79872	NM_024814	13376203	GGGAAUGAGUCCUGGUAUA
CBLL1	79872	NM_024814	13376203	AAGUGUGGAUUGCCUAUUA
CCL20	6364	NM_004591	4759075	UGAAAUAUAUUGUGCGUCU
CCL20	6364	NM_004591	4759075	CAGACUUGGGUGAAAUAUA
CCL20	6364	NM_004591	4759075	CCGUAUUCUUCAUCCUAAA
CCL20	6364	NM_004591	4759075	GGUGAAAUAUAUUGUGCGU
CCNF	899	NM_001761	118572587	UCACAAAGCAUCCAUAUUG
CCNF	899	NM_001761	118572587	GAAGUCAUGUUUACAGUGU
CCNF	899	NM_001761	118572587	UAGCCUACCUCUACAAUGA
CCNF	899	NM_001761	118572587	GCACCCGGUUUAUCAGUAA
CDC34	997	NM_004359	16357476	GCUCAGACCUCUUCUACGA
CDC34	997	NM_004359	16357476	GGACGAGGGCGAUCUAUAC
CDC34	997	NM_004359	16357476	GAUCGGGAGUACACAGACA
CDC34	997	NM_004359	16357476	UGAACGAGCCCAACACCUU
CGRRF1	10668	NM_006568	50726998	GAAGAUAGCCUCCUUACAU
CGRRF1	10668	NM_006568	50726998	GACCUUAGCUGAUGAGGAU
CGRRF1	10668	NM_006568	50726998	UAUGAAUACUCGCCGCUUU
CGRRF1	10668	NM_006568	50726998	CUACAUCGCGGUGGUCUUU
CHD4	1108	NM_001273	51599155	CCAAGGACCUGAAUGAUGA
CHD4	1108	NM_001273	51599155	CAAAGGUGCUGCUGAUGUA
CHD4	1108	NM_001273	51599155	GAAAGAGGCAUCUGUGAAA
CHD4	1108	NM_001273	51599155	GAUGAUAUCCUCAAAUUUG
CHD5	26038	NM_015557	24308088	GGAAAGACCUGCCCUACGA
CHD5	26038	NM_015557	24308088	GCAACUACCUGGAGAUGAA
CHD5	26038	NM_015557	24308088	GCUCAAGGCUGACGUGUUC
CHD5	26038	NM_015557	24308088	GAAAGAACGACAUGGAUGA
CHFR	55743	NM_018223	8922674	GGAGAUCACUGUAGAAUUG
CHFR	55743	NM_018223	8922674	CGACAGCAGUCCAGGAUUA
CHFR	55743	NM_018223	8922674	AAGAAGAUGUGCAAAGUAU
CHFR	55743	NM_018223	8922674	CGGAACACAACGUGGCAUA
CISH	1154	NM_145071	21614506	GACAACACCUGCAGAAGAU
CISH	1154	NM_145071	21614506	GAAGGCACGUUCUUAGUAC
CISH	1154	NM_145071	21614506	CCACUGCUGUACACCUAAA
CISH	1154	NM_145071	21614506	CCGACUACCUCCGACAGUA
CNOT4	4850	NM_001008225	56550058	GUAGAUGGCAGAACACUUA
CNOT4	4850	NM_001008225	56550058	CCAAUUCUCUCAAUAGUAC
CNOT4	4850	NM_001008225	56550058	CGUCUUUGUUGUAGGUUUA
CNOT4	4850	NM_001008225	56550058	UAACCUAUAUCCGGUCAGA
CUL1	8454	NM_003592	32307160	CGACAGCACUCAAAUUAAA
CUL1	8454	NM_003592	32307160	GGUUAUAUCAGUUGUCUAA
CUL1	8454	NM_003592	32307160	AGACUUGGAUUUCAGCAUU
CUL1	8454	NM_003592	32307160	CAACGAAGAGUUCAGGUUU
CUL2	8453	NM_003591	19482173	GAAGGAAACUUACAUGGUU
CUL2	8453	NM_003591	19482173	GCGCUGAUCUCAACAAUAA
CUL2	8453	NM_003591	19482173	GGAAGUGCAUGGUAAAUUU
CUL2	8453	NM_003591	19482173	GGACAGCACUCAGAUGAAU
CUL3	8452	NM_003590	45827792	CCGAACAUCUCAUAAAUAA
CUL3	8452	NM_003590	45827792	GAGAAGAUGUACUAAAUUC
CUL3	8452	NM_003590	45827792	GAGAUCAAGUUGUACGUUA
CUL3	8452	NM_003590	45827792	GCGGAAAGGAGAAGUCGUA
CUL4A	8451	NM_003589	57165422	GGAAGAGACUAAUUGCUUA
CUL4A	8451	NM_003589	57165422	GAACAGCGAUCGUAAUCAA
CUL4A	8451	NM_003589	57165422	GCAUGUGGAUUCAAAGUUA
CUL4A	8451	NM_003589	57165422	GAACCCAUAUUAUUAGUGA
CUL4B	8450	NM_001079872	121114301	GCUAUUGGCCGACAUAUGU
CUL4B	8450	NM_001079872	121114301	CAGAAGUCAUUAAUUGCUA
CUL4B	8450	NM_001079872	121114301	CAAACGGCCUAGCCAAAUC
CUL4B	8450	NM_001079872	121114301	CGGAAAGAGUGCAUCUGUA
CUL5	8065	NM_003478	67514034	GACACGACGUCUUAUAUUA
CUL5	8065	NM_003478	67514034	CGUCUAAUCUGUUAAAGAA
CUL5	8065	NM_003478	67514034	GAUGAUACGGCUUUGCUAA
CUL5	8065	NM_003478	67514034	GUUCAACUACGAAUACUAA
CUL7	9820	NM_014780	31543014	AGAAGCAGGUGAACAAUUU
CUL7	9820	NM_014780	31543014	GAACUCAACUCGGUGAAUG
CUL7	9820	NM_014780	31543014	GAACCUGCCUGCCCUCCUA
CUL7	9820	NM_014780	31543014	GAACUCCGCUACAGGGAAU
CXXC1	30827	NM_014593	156142179	ACACAGACCUGCAGAUCUU
CXXC1	30827	NM_014593	156142179	GGAAAUGGAACGCCGAUUC
CXXC1	30827	NM_014593	156142179	CAGCCCAGCUCCAAGUAUU
CXXC1	30827	NM_014593	156142179	CCAACAAGAUCCGGCAGAA
DCUN1D1	54165	NM_020640	36030882	CAGAUGACAUGUCUAAUUA
DCUN1D1	54165	NM_020640	36030882	GCAUUAGUGUGUUGAUUAU
DCUN1D1	54165	NM_020640	36030882	GCAGUAAGUUGUCUUUCUC
DCUN1D1	54165	NM_020640	36030882	GAACCAGGACGAUUUAAGG
DCUN1D2	55208	NM_001014283	62122951	UGACAGAACUUGGGUGUGA
DCUN1D2	55208	NM_001014283	62122951	CGAGAGAACUGCUAUCUAC
DCUN1D2	55208	NM_001014283	62122951	CAGAAUGAGUGGAGACUAG
DCUN1D2	55208	NM_001014283	62122951	CACUCAGGCUGGCGAGAGA
DCUN1D3	123879	NM_173475	27735046	GCAAAGCAAUAAGUGCAGA
DCUN1D3	123879	NM_173475	27735046	AAGGAUCUCUACCGGUUUA
DCUN1D3	123879	NM_173475	27735046	CAAGCCAGGUGGAGAUAUC
DCUN1D3	123879	NM_173475	27735046	CAGAACAAUCCUCCGGUAU
DCUN1D4	23142	NM_015115	94536779	GGAGUGGUAUAAAGACAAA
DCUN1D4	23142	NM_015115	94536779	CGACUAGAAUAAAGACUGA
DCUN1D4	23142	NM_015115	94536779	GCAAUGUCCUAGAGUUUAG
DCUN1D4	23142	NM_015115	94536779	CUGAAGGCAUGGAGAAAUU
DCUN1D5	84259	NM_032299	34147410	GAACAAAGAUCAAUGGUAC
DCUN1D5	84259	NM_032299	34147410	GCAGAACAGUCCAUGCUGA
DCUN1D5	84259	NM_032299	34147410	CAGAGAAGCCUUGAUAUUG
DCUN1D5	84259	NM_032299	34147410	CGCUCACAGUUGAAUGAUA
DKFZP547C195	257160	NM_207343	116235450	CCACAAACCUCCAUCCUAA
DKFZP547C195	257160	NM_207343	116235450	GAAUCAGGAUGGCGAAAUA
DKFZP547C195	257160	NM_207343	116235450	UGUAAGCUAUGUCUAAUGU
DKFZP547C195	257160	NM_207343	116235450	CCAGUCACUCGGUCUCUUA
DPF1	8193	NM_004647	4758797	CGGGACAGAUUUACACGUA
DPF1	8193	NM_004647	4758797	CAUUAUGGACUGUCAGAAA
DPF1	8193	NM_004647	4758797	GGCCAAAGGAAAGGCAUAU
DPF1	8193	NM_004647	4758797	GCGAGGACUUCUACCGCGA
DPF2	5977	NM_006268	21536317	AGAGAAAGCUUCCAUCUAC
DPF2	5977	NM_006268	21536317	UUACAAUGCUCGCCUCUGU
DPF2	5977	NM_006268	21536317	CAUCUUGCCUCCAAUUUAC
DPF2	5977	NM_006268	21536317	GAACCGACCAGGCCUCAGU
DPF3	8110	NM_012074	148762957	GCACCACGCUGGAAGCCUU
DPF3	8110	NM_012074	148762957	CGGGCCAGCUGUAUACAUA
DPF3	8110	NM_012074	148762957	AGGAUAUUCCCAAGCGAAA
DPF3	8110	NM_012074	148762957	UUGCUAAACCCACGGAACA
DTX1	1840	NM_004416	4758201	GAAGAUACAUGCAGAAGGU
DTX1	1840	NM_004416	4758201	GAUAUGGACAUCUGCAUCA
DTX1	1840	NM_004416	4758201	GAAGAAGUUCACCGCAAGA
DTX1	1840	NM_004416	4758201	CCAAGAAGAAGCACCUUAA
DTX2	113878	NM_001102596	156564385	GGACCAUCCUCAUAGUUUA
DTX2	113878	NM_001102596	156564385	CAACUACACUGUCAACUAC
DTX2	113878	NM_001102596	156564385	CAGGACCGCUUCUGUGUUU
DTX2	113878	NM_001102596	156564385	GAUACAGCGAUGUGACUGA
DTX3	196403	NM_178502	31341899	GCACCAUUGUCAUCCAGUA
DTX3	196403	NM_178502	31341899	GGCGGAUGCUGGUCUCUAA
DTX3	196403	NM_178502	31341899	UCAAGGGGCUGCUAAAAGA
DTX3	196403	NM_178502	31341899	CCUCAUAGAUGGCGAGACU
DTX3L	151636	NM_138287	31377615	GGAGAAAGGAGGCGAAUUA
DTX3L	151636	NM_138287	31377615	GGAAUUGAAUCACCAGUUU
DTX3L	151636	NM_138287	31377615	GAAAGAGGGUCAUGAAACA
DTX3L	151636	NM_138287	31377615	CAAGAUACCUGUGAAACUA
DTX4	23220	NM_015177	148237497	GGUAAAACCUGACCUGGUA
DTX4	23220	NM_015177	148237497	GCUCAGUCCUGGCCAGUCA
DTX4	23220	NM_015177	148237497	GGCUUUAGCUACGUAAUUG
DTX4	23220	NM_015177	148237497	GGUGAUGAGUGUUAAGGCA
DZIP3	9666	NM_014648	40254857	CAAAGUAACUACAGACUAU
DZIP3	9666	NM_014648	40254857	UGACAUAGAUCCUACAGAA
DZIP3	9666	NM_014648	40254857	GAUCAUGGCAUCUGCUUUA
DZIP3	9666	NM_014648	40254857	GAAAUCACACCCUGAGAUA
EDD1	51366	NM_015902	41352716	GGACAGGAAUCUCCCAUUA
EDD1	51366	NM_015902	41352716	CAACUUAGAUCUCCUGAAA
EDD1	51366	NM_015902	41352716	GGUAAAUGGCUGCGGUGAA
EDD1	51366	NM_015902	41352716	AGUUUGAGAUUACGGGAAA
EEA1	8411	NM_003566	110227599	AGACAGAGCUUGAGAAUAA
EEA1	8411	NM_003566	110227599	GAGAAGAUCUUUAUGCAAA
EEA1	8411	NM_003566	110227599	GAAGAGAAAUCAGCAGAUA
EEA1	8411	NM_003566	110227599	GAACAAGACUAUACUAAGU
FBXL10	84678	NM_001005366	54112379	GCAAUAAGGUCACUGAUCA
FBXL10	84678	NM_001005366	54112379	GACCUCAGCUGGACCAAUA
FBXL10	84678	NM_001005366	54112379	GGGAGUCGAUGCUUAUUGA
FBXL10	84678	NM_001005366	54112379	CAGCAUAGACGGCUUCUCU
FBXL11	22992	NM_012308	16306579	CAACAGCGAUCCCAAGUUA
FBXL11	22992	NM_012308	16306579	GGACACGGGUUCCAAAUAA
FBXL11	22992	NM_012308	16306579	CAACAUCCCUAUGCAGUUA
FBXL11	22992	NM_012308	16306579	GCAAGCAGAUCACUCGAAA
FBXL12	54850	NM_017703	8923178	CGGAGAAGAUCCUGUGUAA
FBXL12	54850	NM_017703	8923178	GAGAAGAUCCUGUGUAAGG
FBXL12	54850	NM_017703	8923178	GAUGCGACCUAAAGUCAUG
FBXL12	54850	NM_017703	8923178	CUUCGAAGGUACAUGGCAU
FBXL13	222235	NM_001111038	161333853	AAACAACUCCGGAUCCUUA
FBXL13	222235	NM_001111038	161333853	CCGCAUAUCUCCGAUUGUA
FBXL13	222235	NM_001111038	161333853	GCAAAGGUGGCGUUUAAAU
FBXL13	222235	NM_001111038	161333853	CGUAUUACAUCGCUGGUUU
FBXL14	144699	NM_152441	22748930	GCCAGAAGCUCACAGAUCU
FBXL14	144699	NM_152441	22748930	GCAUAGACCUGUACGGCUG
FBXL14	144699	NM_152441	22748930	GCUACAACCUCACCGACAA
FBXL14	144699	NM_152441	22748930	GCUCAACAUUGGACAGUGU
FBXL15	79176	NM_024326	71061448	GCUCGGAACUGCCCAGAAC
FBXL15	79176	NM_024326	71061448	UCAGGACAUUGGCCGAGUA
FBXL15	79176	NM_024326	71061448	ACGAAUGGCUGUCAGACGA
FBXL15	79176	NM_024326	71061448	GCGUGGACAUCGACGUGGA
FBXL16	146330	NM_153350	34222207	ACUAUGCGCUCUCCAAGAA
FBXL16	146330	NM_153350	34222207	CGACAGGUGUGUACGCAUC
FBXL16	146330	NM_153350	34222207	GAGCGUGAGUGACUGCAUC
FBXL16	146330	NM_153350	34222207	GUGCAAGACUUCGGGCUGA
FBXL17	64839	NM_022824	45238579	GGAGAGAGCCUAUCAGAUG
FBXL17	64839	NM_022824	45238579	GAUGAGAUGUGAUAAAGUC
FBXL17	64839	NM_022824	45238579	GAAAGUGCAUGUAGGCAAC
FBXL17	64839	NM_022824	45238579	GGAUAUACAUGCAGGAAAA
FBXL18	80028	NM_024963	157426874	GCUCCGGGCUGGUCAAUAU
FBXL18	80028	NM_024963	157426874	GAUGAGAUCCUCCUUCACA
FBXL18	80028	NM_024963	157426874	GAAAUUCAACAACCCGUUC
FBXL18	80028	NM_024963	157426874	GAACCUGCGGGUCUUCUAU
FBXL19	54620	NM_001099784	157168348	GAAGAGAAAUUUGGUUUGA
FBXL19	54620	NM_001099784	157168348	GGGAGAAGCUAGAGCGUUU
FBXL19	54620	NM_001099784	157168348	GAGAGAGGCACCUGAAGAA
FBXL19	54620	NM_001099784	157168348	GGAUCGAGGAUGUUAAAGA
FBXL2	25827	NM_012157	16306581	GCACAGAACUGCCGAAACA
FBXL2	25827	NM_012157	16306581	GCACACAGUUAGAAGAUGA
FBXL2	25827	NM_012157	16306581	GAUCUGACCUCCUGUGUGU
FBXL2	25827	NM_012157	16306581	GUGCAGGCAUCAAGCGGAU
FBXL20	84961	NM_032875	14249619	GGCAAGAUGUUCUCAAUUA
FBXL20	84961	NM_032875	14249619	GGAAGAGUGUGUUCAGAUA
FBXL20	84961	NM_032875	14249619	GCACGCAGCUAGAAGAUGA
FBXL20	84961	NM_032875	14249619	GCAGCGAAUUGACCUAUUU
FBXL22	283807	NM_203373	42794272	UAACCCAGCUCAACCGGGA
FBXL22	283807	NM_203373	42794272	GCACUUCCGUUCCCUCACU
FBXL22	283807	NM_203373	42794272	GAUCGCCGUUGGACCGAAA
FBXL22	283807	NM_203373	42794272	GGUCAAUGAUUUCCUCCUC
FBXL3A	26224	NM_012158	16306583	CGACCAAGCUUUAUGGAUU
FBXL3A	26224	NM_012158	16306583	GCCACUUGAUGAAGAGUUA
FBXL3A	26224	NM_012158	16306583	GCGCAUUGAUGUAGUCAGU
FBXL3A	26224	NM_012158	16306583	GGAACCAGGUAUUUCACAU
FBXL3P	26223	NM_012159	148922962	GAGAACUGGCGUUGAAUUA
FBXL3P	26223	NM_012159	148922962	GGGAUGCACUUAUUAAACA
FBXL3P	26223	NM_012159	148922962	CAACUGUCCUCGACUGAUU
FBXL3P	26223	NM_012159	148922962	AAGAGGAAUUCGAGACGUU
FBXL4	26235	NM_012160	21536437	CCAAAGAAGUAGUGGAUUU
FBXL4	26235	NM_012160	21536437	UGUGAUAGCUAGCAUGAUA
FBXL4	26235	NM_012160	21536437	UUAGAAUUCUCGCUUGUUC
FBXL4	26235	NM_012160	21536437	CGAAUUAGUACGCCUUGAA
FBXL5	26234	NM_012161	21536438	GCACAACACUGCUCUCAGA
FBXL5	26234	NM_012161	21536438	GCGGAGGAAUCAAUUGCUA
FBXL5	26234	NM_012161	21536438	CCUUAGAGGUCUUAGCCUA
FBXL5	26234	NM_012161	21536438	CCUCAAGAGUUAUGUCGAU
FBXL6	26233	NM_024555	61742135	GCACCGGCAUCAACCGUAA
FBXL6	26233	NM_024555	61742135	UGUCGAGGCUCUGCAGAAA
FBXL6	26233	NM_024555	61742135	GCUUAUGCCCAAUCGGUUU
FBXL6	26233	NM_024555	61742135	GCAAGUUGUGGCUGACCUA
FBXL7	23194	NM_012304	21071079	UCAGGAUGCUCCAAAGUGA
FBXL7	23194	NM_012304	21071079	GCAAACAGAUUUCCAUCCG
FBXL7	23194	NM_012304	21071079	GUCUCAGGCUGUUACAAUA
FBXL7	23194	NM_012304	21071079	UGACGUGAGUUCAAGUACA
FBXL8	55336	NM_018378	22547145	CGACCACAUUCACAACCUA
FBXL8	55336	NM_018378	22547145	GCACACCACUACGCCGCAA
FBXL8	55336	NM_018378	22547145	AAUGUGAGCUGGAAGGCAU
FBXL8	55336	NM_018378	22547145	AAUUUGAGCCAUCGAGGAA
FBXO10	26267	NM_012166	124244082	GAAAUACCAUCUACGCUAA
FBXO10	26267	NM_012166	124244082	UAAGGAGGCUGGCAUUUAC
FBXO10	26267	NM_012166	124244082	CCAAUGUGAUCCACGCGAA
FBXO10	26267	NM_012166	124244082	CGGAGGAGGGAACGACGUA
FBXO11	80204	NM_012167	30089921	GUAAAUUGUAGCCCUAUUA
FBXO11	80204	NM_012167	30089921	AAUAGUGACCCAACAAUAA
FBXO11	80204	NM_012167	30089921	GCAAUGCAUUAGCAGGAAU
FBXO11	80204	NM_012167	30089921	GGCAUGGGUUACUUUGAAA
FBXO15	201456	NM_152676	22749362	GCAUGUUGAUCUUUCCAUA
FBXO15	201456	NM_152676	22749362	GGACUACGUUGAUGCGGAA
FBXO15	201456	NM_152676	22749362	GGACGUAACUCUUUUGGAU
FBXO15	201456	NM_152676	22749362	ACAUUAGGCUCGGCUACUA
FBXO16	157574	NM_172366	30089920	GGACAGAACUAGGCUAAGA
FBXO16	157574	NM_172366	30089920	GGAAGAAGCACUAUAUUCA
FBXO16	157574	NM_172366	30089920	CUGAAAUGUUUACGGUUUA
FBXO16	157574	NM_172366	30089920	GACCGGGUAUUUGAAGAAA
FBXO17	115290	NM_024907	22325386	GAACGGCUGGGCCAUAGAA
FBXO17	115290	NM_024907	22325386	GAACUGCGGCUGCGUCUAC
FBXO17	115290	NM_024907	22325386	CGACAGGUCUCCCACGUCU
FBXO17	115290	NM_024907	22325386	GCCGCAAUCUCAUCUUCAA
FBXO18	84893	NM_032807	30795116	GGAAAUAGCUUAUGUGGGA
FBXO18	84893	NM_032807	30795116	GAGCCAAGCUUGUGUGUAA
FBXO18	84893	NM_032807	30795116	UCACGUGCCUAUUUGGUGU
FBXO18	84893	NM_032807	30795116	GCACUUCAGAGUUGAGUCA
FBXO2	26232	NM_012168	48995171	GGAGCUGCCUGGAGACAGU
FBXO2	26232	NM_012168	48995171	GGACUUGGAAGGCUGGUGU
FBXO2	26232	NM_012168	48995171	AUGAGAGCGUCAAGAAGUA
FBXO2	26232	NM_012168	48995171	CCGUUAAGCUACUGUCCGA
FBXO21	23014	NM_015002	53692181	GAACUGGUGUGUAUCCUAA
FBXO21	23014	NM_015002	53692181	UGAAGGUGCUGUAUAUAUU
FBXO21	23014	NM_015002	53692181	GAAACGGUGCAGAAUAUUU
FBXO21	23014	NM_015002	53692181	GAACAGGAAUCCCAAUCAG
FBXO22	26263	NM_012170	22547147	GUUCGCAUCUUACCACAUA
FBXO22	26263	NM_012170	22547147	GGAAAUAGAAAUUGGAGAA
FBXO22	26263	NM_012170	22547147	GCACCUUCGUGUUGAGUAA
FBXO22	26263	NM_012170	22547147	GGUGGGAGCCAGUAAUUAU
FBXO24	26261	NM_012172	91807114	GUAAAUACCUCUACGUCUU
FBXO24	26261	NM_012172	91807114	GCAAGGAAAUAACAGAUAC
FBXO24	26261	NM_012172	91807114	UGAGGAAGGUGUCCCACUA
FBXO24	26261	NM_012172	91807114	ACACGAAGGGCCUGUAUUU
FBXO25	26260	NM_012173	34878756	CCAGUUAACUUCAUUGAGU
FBXO25	26260	NM_012173	34878756	CAUAUUGAAUGGAAGUUGA
FBXO25	26260	NM_012173	34878756	UAUUUGGAUUUGCCGAUUA
FBXO25	26260	NM_012173	34878756	CGUUGUAUAUGCUUAGUGA
FBXO27	126433	NM_178820	34222267	GUUCUGGGCUGGCCACUAU
FBXO27	126433	NM_178820	34222267	CAAGAAGGCCUCCGAAAGU
FBXO27	126433	NM_178820	34222267	CCAGACUGUUCUAGAUAAA
FBXO27	126433	NM_178820	34222267	GACGCAACCUUAUUCGCAA
FBXO28	23219	NM_015176	7662157	UCAACGAGCUCAUGAAGUA
FBXO28	23219	NM_015176	7662157	GCCAUAGACUCUCUUAGGA
FBXO28	23219	NM_015176	7662157	GUGGAGAGGUACCAUAAUC
FBXO28	23219	NM_015176	7662157	AAAGGUGAUUGAUGAGAUU
FBXO3	26273	NM_012175	48928041	GAAGAUACAUUGACCAUUA
FBXO3	26273	NM_012175	48928041	CAAGCUUCCUGACGAUUAU
FBXO3	26273	NM_012175	48928041	GCCCAGGUCGGGUAUAUGA
FBXO3	26273	NM_012175	48928041	UGGUUUACCUCUUAUGUCA
FBXO30	84085	NM_032145	54112383	GAGCAAAGAUUAUACAUGA
FBXO30	84085	NM_032145	54112383	UGGAAUGUGUCGCUAGGUA
FBXO30	84085	NM_032145	54112383	UCAUGUGUAUCCAAGUUAA
FBXO30	84085	NM_032145	54112383	GUAUGGCGAUUUAGUACUG
FBXO31	79791	NM_024735	21362004	CCACAGGCCUUCGAUGAGA
FBXO31	79791	NM_024735	21362004	GCACCAAGAUCACGGGCGA
FBXO31	79791	NM_024735	21362004	UCGAUGACCCUAUGAGAUU
FBXO31	79791	NM_024735	21362004	GUGCAUGUACGGCCACAAA
FBXO32	114907	NM_148177	22547143	GCAGAUCCGCAAACGAUUA
FBXO32	114907	NM_148177	22547143	AAAGAGCAGUAUGGAGAUA
FBXO32	114907	NM_148177	22547143	AGUCUGUGCUGGUCGGGAA
FBXO32	114907	NM_148177	22547143	ACAUGUGGGUGUAUCGGAU
FBXO33	254170	NM_203301	42558257	AGACAUAAGUGUUCUACAA
FBXO33	254170	NM_203301	42558257	GAUCUUAUAUCCAGGCAAU
FBXO33	254170	NM_203301	42558257	CUAUAUCACUUGUGUUUCA
FBXO33	254170	NM_203301	42558257	CAGCUGAGAUGGCAAGAGU
FBXO34	55030	NM_017943	40807492	GAGAGCAGCUUGAAUGUUA
FBXO34	55030	NM_017943	40807492	GGGAGGCCUCUGUCAGUUA
FBXO34	55030	NM_017943	40807492	CCAGUGUAGUAACAGGAUA
FBXO34	55030	NM_017943	40807492	CGAAAUGUGGGCAGAGUAU
FBXO36	130888	NM_174899	111185921	GAAGAUCUCUCUAAGGAGU
FBXO36	130888	NM_174899	111185921	GCAAGAAUAUUAGACUAUG
FBXO36	130888	NM_174899	111185921	GGUCUCAGGUAAUCUUUAG
FBXO36	130888	NM_174899	111185921	GGUCAAACUGCCUUAAUAU
FBXO38	81545	NM_030793	45505154	GCAGAUAAAUCCACUAGUA
FBXO38	81545	NM_030793	45505154	GGACUCGAUUGGUUGAUAU
FBXO38	81545	NM_030793	45505154	CAAUUACUGUUCAUGAUUC
FBXO38	81545	NM_030793	45505154	GGAGAAUGACUUUCGGCAA
FBXO39	162517	NM_153230	23397499	GCUCUUGUCUGCAGAAAGU
FBXO39	162517	NM_153230	23397499	GCAACAACCGUCUGAAAUC
FBXO39	162517	NM_153230	23397499	UCAGCUGUUUGGUAUGUUA
FBXO39	162517	NM_153230	23397499	GAACGGAUCAUGAAGUACG
FBXO4	26272	NM_012176	51093871	GAGCAUACAAGUGCAGUUA
FBXO4	26272	NM_012176	51093871	CGAUUGAUGUACAGCUAUA
FBXO4	26272	NM_012176	51093871	GAUGUUCAGUCGACACAAU
FBXO4	26272	NM_012176	51093871	GGUAUUGGAUCAGGAGUCA
FBXO40	51725	NM_016298	156546887	GCAAAGGACUAUAACAUGU
FBXO40	51725	NM_016298	156546887	GAUGCCAUGUUGAGUUGUA
FBXO40	51725	NM_016298	156546887	GGAUAUCGGUUUGGUACCA
FBXO40	51725	NM_016298	156546887	GCAAGUGGGAAAUCGGAAA
FBXO41	150726	NM_001080410	122937218	UGGCAUCACUCGCGAGAAA
FBXO41	150726	NM_001080410	122937218	GCAGAUGAUUGGUCGCUGU
FBXO41	150726	NM_001080410	122937218	CGGCCGUGCCUAACACAUA
FBXO41	150726	NM_001080410	122937218	CCAGAGAAGUUAACUCGAA
FBXO42	54455	NM_018994	62955043	GAGCAACUCUGGUCGUGUA
FBXO42	54455	NM_018994	62955043	AAACAGUGGUAUCGACUUA
FBXO42	54455	NM_018994	62955043	CCAUAGAUCUGAAUUGGGA
FBXO42	54455	NM_018994	62955043	UGUACGUGCUGGACAUUAA
FBXO43	286151	NM_001029860	117606350	GGGCUUAACACAUCCUUUA
FBXO43	286151	NM_001029860	117606350	CGCAGAAGGUUGAAUGUAU
FBXO43	286151	NM_001029860	117606350	GUGGCAAACAUUAGAUUUA
FBXO43	286151	NM_001029860	117606350	UGAUAGCAGUUUAUGCAUU
FBXO44	93611	NM_183413	62388869	GAAGAGCGAUGCCAAGUGG
FBXO44	93611	NM_183413	62388869	GAGAGGGCUUCAUCACUGA
FBXO44	93611	NM_183413	62388869	GAAUGGAGGCGAUGAGUGG
FBXO44	93611	NM_183413	62388869	CAGAUUGCGGGUCCAAGUA
FBXO46	23403	NM_001080469	122937334	GGACGUUCCUACUGGAUGU
FBXO46	23403	NM_001080469	122937334	UGACGGGCGUGGUAGAUGA
FBXO46	23403	NM_001080469	122937334	CUAGAGAUCCGCUUCAAGA
FBXO46	23403	NM_001080469	122937334	AAACAGUGCCGCAAGAGAU
FBXO47	494188	NM_001008777	56912188	CGUCAAACCAGCUGUUAUU
FBXO47	494188	NM_001008777	56912188	UGCAUGGAUUGGACAGUUA
FBXO47	494188	NM_001008777	56912188	GCACGUCUCCUAAUGCUAA
FBXO47	494188	NM_001008777	56912188	GCCAUCGCGUUUAUAAUUU
FBXO5	26271	NM_012177	15812190	GAAAGGCUGUCAUGUAUUG
FBXO5	26271	NM_012177	15812190	CAACAGACACUUAAUAGUA
FBXO5	26271	NM_012177	15812190	CGAAGUGUCUCUGUAAUUA
FBXO5	26271	NM_012177	15812190	GUACGAAGUGUCUCUGUAA
FBXO6	26270	NM_018438	48995170	GGACAGAGGUCUCCUACAC
FBXO6	26270	NM_018438	48995170	GCAGAAGCAUGGACAGGAG
FBXO6	26270	NM_018438	48995170	GGCCUCGGCUGACUACUUC
FBXO6	26270	NM_018438	48995170	UGUCACAUCCUACGAAAUG
FBXO7	25793	NM_001033024	74229028	GACCAACACUUCCCUAUGU
FBXO7	25793	NM_001033024	74229028	GGAAUGACGACAGUAUGUU
FBXO7	25793	NM_001033024	74229028	CCGAAAGGGCGGUUUGUGA
FBXO7	25793	NM_001033024	74229028	GGAACUGAAACUACGGAUC
FBXO8	26269	NM_012180	48928043	GAACCCACCUUUAGGAUUU
FBXO8	26269	NM_012180	48928043	GAGAAUCUAUCUUGAUGAA
FBXO8	26269	NM_012180	48928043	CAGGAAGGAUUCAUUAAUU
FBXO8	26269	NM_012180	48928043	UGGCAAGGGUUGUGCAAAU
FBXO9	26268	NM_012347	117190362	GGUGUAAGCUCUAGCAAUU
FBXO9	26268	NM_012347	117190362	GUAUUAAACUUGUUCCGUA
FBXO9	26268	NM_012347	117190362	GAGCUCAGUGGAUGUUUGA
FBXO9	26268	NM_012347	117190362	GCAACUUGUACCUGAUAUA
FBXW10	10517	NM_031456	110815833	GGAAUUCACUCCGGUGUAU
FBXW10	10517	NM_031456	110815833	GAGCAAUCCUCCUAUAGAU
FBXW10	10517	NM_031456	110815833	CAAGUGACCAGUUCAAUUG
FBXW10	10517	NM_031456	110815833	GGCGAAUUAUACUCUCUUA
FBXW11	23291	NM_033645	48928047	GCACAUUGGUGGAACAUUC
FBXW11	23291	NM_033645	48928047	GUUAGUGGAUCAUCAGAUA
FBXW11	23291	NM_033645	48928047	GAGCAAGGCUUAGAUCACA
FBXW11	23291	NM_033645	48928047	AGAAGUAAAUCGACCGUCA
FBXW12	285231	NM_207102	46358079	CAUAUGAGAUCGCAAGUUU
FBXW12	285231	NM_207102	46358079	CAUCUGAAGUGCCCUAUCU
FBXW12	285231	NM_207102	46358079	CAGUGGACCAUACUUGUUA
FBXW12	285231	NM_207102	46358079	GUACAUGUGGGAAGAAGGA
FBXW2	26190	NM_012164	118402583	CAUCAAGACUCCUGAGAUA
FBXW2	26190	NM_012164	118402583	GGAAUAAGGUGAUAAGUGC
FBXW2	26190	NM_012164	118402583	GUACAGAGGUGUGGCAGAC
FBXW2	26190	NM_012164	118402583	AUUAAGAUUUGGCCAAUUG
FBXW5	54461	NM_018998	30749199	CAACAAGGACGACUCGCUA
FBXW5	54461	NM_018998	30749199	GCAACGACCUGACCAUCUC
FBXW5	54461	NM_018998	30749199	CAGCGGCCAUGUCCUGGUA
FBXW5	54461	NM_018998	30749199	GUGUUUGGCUGUUGGCUCA
FBXW7	55294	NM_001013415	61743925	GAAAUUGCUUGCUUUAGAU
FBXW7	55294	NM_001013415	61743925	GAACUCAAAUCUCCUAAGG
FBXW7	55294	NM_001013415	61743925	CAACAACGACGCCGAAUUA
FBXW7	55294	NM_001013415	61743925	GGAGUUGUGUGGCGGAUCA
FBXW8	26259	NM_012174	30795120	UGAGCACGAUGCAAGAAUA
FBXW8	26259	NM_012174	30795120	GGUCAUUGCGGGAUAUACA
FBXW8	26259	NM_012174	30795120	GGGAUUAUCGGAUGAACCA
FBXW8	26259	NM_012174	30795120	GGUAGAAGAUACUCGAGCA
FBXW9	84261	NM_032301	124248557	GCUCUGGGCUGGUGACAAC
FBXW9	84261	NM_032301	124248557	ACAAUGGGCUCAAUAGGGU
FBXW9	84261	NM_032301	124248557	CAGCUUAUCCGGUCCUUUG
FBXW9	84261	NM_032301	124248557	GUCUGCAGCUGGACUCCUA
FLJ10916	55258	NM_018271	149193322	GCAGUGAACCGCAAUGACA
FLJ10916	55258	NM_018271	149193322	CAGAUUCCGUCACAGAGAA
FLJ10916	55258	NM_018271	149193322	GGGAGAAGCACGUCACUGU
FLJ10916	55258	NM_018271	149193322	CCGUGUCAGUGUCGGAUGA
FLJ14627	84900	NM_032814	158186611	GUACAACAGCCUCAUAUUC
FLJ14627	84900	NM_032814	158186611	GGACGUGUGGGCGGAGUUA
FLJ14627	84900	NM_032814	158186611	GAACACCCUCUAUGUGCUU
FLJ14627	84900	NM_032814	158186611	GGUGACGACUCCUCCAACA
FLJ25076	134111	XM_940609	113416989	GAAGCUACCUUUAAGAGUU
FLJ25076	134111	XM_940609	113416989	AGACCAACACCGAGUUCAU
FLJ25076	134111	XM_940609	113416989	GGGACGGAUCUGUAGAAAA
FLJ25076	134111	XM_940609	113416989	UGGUGAAGACGCAUGAAAA
FLJ31951	153830	NM_144726	21389514	GAACCUCUCUCUAUGAAUC
FLJ31951	153830	NM_144726	21389514	CAAAGAAUAUCCUCACAGU
FLJ31951	153830	NM_144726	21389514	UGUCGUAGCUUCUAUCCUA
FLJ31951	153830	NM_144726	21389514	UCUGACAAGUAUUGCGGAA
FLJ34154	283450	NM_001109662	157885805	CGAGAAUCCUGUAUCUUAA
FLJ34154	283450	NM_001109662	157885805	GAACAAGUUACUAAGGCUA
FLJ34154	283450	NM_001109662	157885805	CGUGCUAGACCUCAAUUUA
FLJ34154	283450	NM_001109662	157885805	GCUCGCUGCCUGUACCUUA
FSD1L	83856	NM_031919	89886461	GGAACAAGCUCGUAAAUCC
FSD1L	83856	NM_031919	89886461	CAACAAGGUCAUUAGAUAU
FSD1L	83856	NM_031919	89886461	UACACUACAUCAUACACUA
FSD1L	83856	NM_031919	89886461	AGUCAGAUUAGUCAAUGUA
HACE1	57531	NM_020771	116875851	CAACAGAGAUCACUUCUAU
HACE1	57531	NM_020771	116875851	GUAAAGAAAUACUCAAGGA
HACE1	57531	NM_020771	116875851	GCACAGAUCCUACUAUUAC
HACE1	57531	NM_020771	116875851	GGAAUGACUUCACCUCGUU
HBXAP	51773	NM_016578	38788332	GGAAAGACAUCUCUACUAU
HBXAP	51773	NM_016578	38788332	UAAAUGAUCUGGACAGUGA
HBXAP	51773	NM_016578	38788332	GAACAGAGUCCUUAAAUUC
HBXAP	51773	NM_016578	38788332	GGACUUACCUUCAACCAAU
HECTD1	25831	NM_015382	118498336	GAACUGGACUUCUUUGUAU
HECTD1	25831	NM_015382	118498336	GAAGAAAUCUACCUUAUGG
HECTD1	25831	NM_015382	118498336	GGACUUACCUAUUUCUAAA
HECTD1	25831	NM_015382	118498336	GUUAAUAGCUGUACUAGAA
HECTD2	143279	NM_173497	27735098	GAGAGAACCACCACCAAUU
HECTD2	143279	NM_173497	27735098	AUUGAAGACUCUGGGAUUA
HECTD2	143279	NM_173497	27735098	GGCCAAAUUUCCACUUUCA
HECTD2	143279	NM_173497	27735098	GUUAAGUCAUCAGGAGAUU
HECTD3	79654	NM_024602	157738608	CAACUAGUCUGGUGCGAUA
HECTD3	79654	NM_024602	157738608	GCAUAGACGUUUCCUCCUA
HECTD3	79654	NM_024602	157738608	GUACAAAGGCUACUCUAUG
HECTD3	79654	NM_024602	157738608	GGGUACGGCUUACUAUGAA
HECW1	23072	NM_015052	94536810	UGAGUGACCUGGAAUAUUU
HECW1	23072	NM_015052	94536810	CAACAUCACAGACAUCUUA
HECW1	23072	NM_015052	94536810	CUAAAUGACUGGCGGAAUA
HECW1	23072	NM_015052	94536810	GGAGAGGCCUCAGAAGUUU
HECW2	57520	NM_020760	55741472	GCAGAGAUCUAACUCCAUA
HECW2	57520	NM_020760	55741472	GAAAUAGACCUAAGUGAUU
HECW2	57520	NM_020760	55741472	GCAGAACCAUGACCAAUGA
HECW2	57520	NM_020760	55741472	GGGAGAAGAUCCAAUUUAU
HERC1	8925	NM_003922	126131098	GUGAAUAUCUGGCAAGUUA
HERC1	8925	NM_003922	126131098	GCAGUCACCUGGAGACAUA
HERC1	8925	NM_003922	126131098	GAAGAGAAAGGUAAACAUA
HERC1	8925	NM_003922	126131098	UAGAUUAGCUUCUGAGUUG
HERC2	8924	NM_004667	126032347	GGAAAGCACUGGAUUCGUU
HERC2	8924	NM_004667	126032347	GAAGGUGGCUGUUCACUCA
HERC2	8924	NM_004667	126032347	GAAAUACUAUGCCAAUGUG
HERC2	8924	NM_004667	126032347	GCUCAGGAAUCGAUUGUAA
HERC3	8916	NM_014606	7657151	GAACUCAACUAGGGUGUUA
HERC3	8916	NM_014606	7657151	GAGCUGAUCGCUUUAAAUA
HERC3	8916	NM_014606	7657151	CGAGAAAGCUAUGGAGUGA
HERC3	8916	NM_014606	7657151	GCAAAGUACUAGAUAACUG
HERC4	26091	NM_015601	145386582	GGAAGUAUUUCACGAAUUA
HERC4	26091	NM_015601	145386582	GCAGAACAUCCUACGAUAA
HERC4	26091	NM_015601	145386582	GUACAGCUCUUGUGAACCU
HERC4	26091	NM_015601	145386582	GAAAUUGGUACCCCUAUAA
HERC5	51191	NM_016323	110825981	UAAGAGCACUGACAUGUUU
HERC5	51191	NM_016323	110825981	GGAAGUAGCAUAACUGUCA
HERC5	51191	NM_016323	110825981	GACACAAACUUAAUUCCUA
HERC5	51191	NM_016323	110825981	GCCGAAAUGCAUUAAAUUA
HERC6	55008	NM_017912	61563741	UCACCCAGAUUUAUACUUA
HERC6	55008	NM_017912	61563741	GAAGUCGCCUGGUUAAAGA
HERC6	55008	NM_017912	61563741	UGAAAGAGAUCACCCAACA
HERC6	55008	NM_017912	61563741	AGACAGCUCUUUCGGGAUA
HIP2	3093	NM_001111113	163660386	GGGUAUUUGUCUUGAGAAU
HIP2	3093	NM_001111113	163660386	GAAUCAAGCGGGAGUUCAA
HIP2	3093	NM_001111113	163660386	UGUUGAGGCUGCUUAAUAA
HIP2	3093	NM_001111113	163660386	GGGCUAUUUGUUUGGAUAU
HR	55806	NM_018411	70906481	GGACUGGGCUGUGUUCCAA
HR	55806	NM_018411	70906481	CCAGAGAACGGCAUCGUGA
HR	55806	NM_018411	70906481	CAUUACAGGAGGCCAAAUA
HR	55806	NM_018411	70906481	CGAUAGGGAACAAGGAUGU
HRC	3270	NM_002152	75905816	CAAGGAAUAUGGGCACCUA
HRC	3270	NM_002152	75905816	ACACAGUGGUCAAGGAUAG
HRC	3270	NM_002152	75905816	CCACAGCCCUAGAGACCAU
HRC	3270	NM_002152	75905816	GGAGUGAAGACACGGAAGA
HUWE1	10075	NM_031407	61676187	GCAAAGAAAUGGAUAUCAA
HUWE1	10075	NM_031407	61676187	GGAAGAGGCUAAAUGUCUA
HUWE1	10075	NM_031407	61676187	UAACAUCAAUUGUCCACUU
HUWE1	10075	NM_031407	61676187	GAAAUGGAUAUCAAACGUA
IBRDC1	154214	NM_152553	34303935	CAUCAAACCUCAGUAUAUU
IBRDC1	154214	NM_152553	34303935	CCAGAGAGACCUCAUUUAA
IBRDC1	154214	NM_152553	34303935	CAUAUGACCUGCUCACAAU
IBRDC1	154214	NM_152553	34303935	UAAGUGAUAUGCUAUACUG
IBRDC2	255488	NM_182757	50284695	CAGCUUGCCUGAAACAGUA
IBRDC2	255488	NM_182757	50284695	AAGCUGAGAUUGCCUGUUU
IBRDC2	255488	NM_182757	50284695	GUAGAGACAGUCAGCCUAU
IBRDC2	255488	NM_182757	50284695	GGGUUUAUAUCGAACGCAA
IBRDC3	127544	NM_153341	23503262	GAUGGAAGCUGUAAUCACA
IBRDC3	127544	NM_153341	23503262	GACAGAGAAUGCAACAAUA
IBRDC3	127544	NM_153341	23503262	GAAAAGGAGUGAAAAUUGA
IBRDC3	127544	NM_153341	23503262	GGACUGCGGUUAUGCUGUU
INTS12	57117	NM_020395	21361850	GUCAAGACAUCCACAGUUA
INTS12	57117	NM_020395	21361850	GGAAGCAGCAGCCAACUAA
INTS12	57117	NM_020395	21361850	GUCAGUAACUAGUGGCUUA
INTS12	57117	NM_020395	21361850	CUUAGUCGCUCAGUUAGUU
IRF2BP1	26145	NM_015649	24308114	GGACACAAGUUCUGCUUUC
IRF2BP1	26145	NM_015649	24308114	GAUACGAGUUCGAGCUGAA
IRF2BP1	26145	NM_015649	24308114	GCAGAGGAAUGCGGACUGU
IRF2BP1	26145	NM_015649	24308114	UGACAGGGCCACAUCAUCA
ISL1	3670	NM_002202	115387113	CAGUGGAAGUACAAAGUUA
ISL1	3670	NM_002202	115387113	UGAAAUGUGCGGAGUGUAA
ISL1	3670	NM_002202	115387113	GAUUCACGAUCAGUAUAUU
ISL1	3670	NM_002202	115387113	UAUAUCAGGUUGUACGGGA
ITCH	83737	NM_031483	27477108	GAAACUACAUGUUCAGAAA
ITCH	83737	NM_031483	27477108	GAGAAGAAGGUUUAGAUUA
ITCH	83737	NM_031483	27477108	CAACAUGGGACGUAUUUAU
ITCH	83737	NM_031483	27477108	GAAAUUAAGAGUCAUGAUC
JARID1B	10765	NM_006618	57242795	CCACAGAGCUUGUUGAGAA
JARID1B	10765	NM_006618	57242795	GCAGAGGCCAUGAAUAUUA
JARID1B	10765	NM_006618	57242795	CAACAGAACCUCAUAUUUG
JARID1B	10765	NM_006618	57242795	GGAGAUGCACUUCGAUAUA
JARID1C	8242	NM_004187	109255242	GAGCGGAGGUUUCCUAAUA
JARID1C	8242	NM_004187	109255242	GUGGACAACUUCAGGUUUA
JARID1C	8242	NM_004187	109255242	GCAAGGAUAUGCCUAAGGU
JARID1C	8242	NM_004187	109255242	GAGUGAAACUGAACUACUU
JARID1D	8284	NM_004653	56243542	GAACAUGGCUCCAGGAAAG
JARID1D	8284	NM_004653	56243542	CAACAUGCCUGUACAUAUG
JARID1D	8284	NM_004653	56243542	GCACAUUCCUGGAGAGAGA
JARID1D	8284	NM_004653	56243542	CAGUAGAAGUUGACAAUUU
KIAA0317	9870	NM_001039479	87116667	UAAAUUUGCUGGCCCAAUA
KIAA0317	9870	NM_001039479	87116667	GCACACCCUUCAAAUAGUA
KIAA0317	9870	NM_001039479	87116667	GCAUUUACUUUGAGGCUUA
KIAA0317	9870	NM_001039479	87116667	GCGCAAGGCUGGGCGUUAU
KIAA0644	9865	NM_014817	116875827	GCAAAUACCUGGAUUACCU
KIAA0644	9865	NM_014817	116875827	GCAAUGAGCUGUCCGCCCU
KIAA0644	9865	NM_014817	116875827	AGGCGGACCUCAUCGAAUU
KIAA0644	9865	NM_014817	116875827	CGUAGGAAACUGCGGGCUA
KIAA0804	23355	NM_015303	112181165	GCAAUAAGCUCCUUGUAUA
KIAA0804	23355	NM_015303	112181165	GCAAAUAUCUCCUUGUAUC
KIAA0804	23355	NM_015303	112181165	GCACUUUGGUUUCCGUUAU
KIAA0804	23355	NM_015303	112181165	GGGUACAUCUCAUGGAUUG
KIAA1333	55632	NM_017769	33620748	UCAAAGAACUUGUCUCUAA
KIAA1333	55632	NM_017769	33620748	GAGUUAGGAUUCCAAAUUA
KIAA1333	55632	NM_017769	33620748	CCAUCGACCUGUUCAAAUA
KIAA1333	55632	NM_017769	33620748	GUACACACAUUACCUGAUG
KIAA1542	57661	NM_020901	55741656	GUGAAGAGCUUUCUGCAAA
KIAA1542	57661	NM_020901	55741656	GGACACGUCUUUGAUGAUU
KIAA1542	57661	NM_020901	55741656	GAUCGAACUCUAUUUAAGU
KIAA1542	57661	NM_020901	55741656	GAGCUCAAUUUGGUGGUAA
KIAA1718	80853	NM_030647	90093354	GCACAGACAUGACUACACA
KIAA1718	80853	NM_030647	90093354	GAUACCAUGUCAAGACUGA
KIAA1718	80853	NM_030647	90093354	GGAAACUUCGAGAUCAUAA
KIAA1718	80853	NM_030647	90093354	CUAUAAACAACCCGUGUAA
KRTAP5-9	3846	NM_005553	123702037	GAUGCUGUGUCCCUGUGUG
KRTAP5-9	3846	NM_005553	123702037	UCACAUGUAUCUAUGGAAA
KRTAP5-9	3846	NM_005553	123702037	CUGAGGCUCUAGUGGGAAA
KRTAP5-9	3846	NM_005553	123702037	GCCAGGAGCUUCACGACAU
KUA-UEV	387522	NM_003349	40806191	GUGGAUGCAUACCGAAAUA
KUA-UEV	387522	NM_003349	40806191	GCCGAAGCAUAGAUUGUAA
KUA-UEV	387522	NM_003349	40806191	UGAGAUUGGCCUUCGGUGA
KUA-UEV	387522	NM_003349	40806191	CCGCAUGAAGAUACUUGUA
LGR6	59352	NM_001017404	62912473	GCACAGGUGUCAGAAAUUG
LGR6	59352	NM_001017404	62912473	GAAGAGCUCCUGUGAUUCU
LGR6	59352	NM_001017404	62912473	GUUUGUGGUAGGUGCGAUU
LGR6	59352	NM_001017404	62912473	CCGUGUGACUCAUGGAUAG
LINCR	93082	NM_001080535	122937507	UGGCGGGUCUUCAGCGAUA
LINCR	93082	NM_001080535	122937507	GCUUCGAGGCCAACGCCAA
LINCR	93082	NM_001080535	122937507	CCACGUUCCACGACGGCAU
LINCR	93082	NM_001080535	122937507	CCACUAAGGCCAUCGAGCU
LL0XNC01-237H1.1	282808	NM_001031834	73611939	GGGUAUGGAUCGAUGGAUU
LL0XNC01-237H1.1	282808	NM_001031834	73611939	GAACAAUGCUGCUUGGGAA
LL0XNC01-237H1.1	282808	NM_001031834	73611939	GAAACAAGCUGGAAUCGCU
LL0XNC01-237H1.1	282808	NM_001031834	73611939	CUACUCUCGUGGUGCACAA
LMO6	4007	NM_006150	7710128	GAUGAUGGCUUCUUCCUAG
LMO6	4007	NM_006150	7710128	CAUCAUGUGUCGGCUAAUC
LMO6	4007	NM_006150	7710128	GCACAUCGGCCUGGACCAA
LMO6	4007	NM_006150	7710128	GAUAGUGCCUUCGGUCGUC
LMO7	4008	NM_005358	111119012	CUACUGAACUGGAUGAUUA
LMO7	4008	NM_005358	111119012	GAAGUAUAAUGGAGAUGUU
LMO7	4008	NM_005358	111119012	UAGCAGGAUUGGAUAAUAU
LMO7	4008	NM_005358	111119012	GGACUAUUCUCAUUAAGGC
LMTK3	114783	NM_001080434	122937266	GAACAGCGAGCAGAUCAAA
LMTK3	114783	NM_001080434	122937266	AGAAGACGCCCGAGAGUUG
LMTK3	114783	NM_001080434	122937266	GCAAGAUGGUCUCCUUCCA
LMTK3	114783	NM_001080434	122937266	CGAGAUGCCACGACUAUUC
LNX1	84708	NM_032622	14249127	GGAGAAUGACCGUGUGUUA
LNX1	84708	NM_032622	14249127	CGAUAGUACUCAAAGCUUU
LNX1	84708	NM_032622	14249127	CCACGGUGCUUGUAUAACU
LNX1	84708	NM_032622	14249127	UGAGAGAUCCACUAUUAGA
LNX2	222484	NM_153371	153791779	CCAAGUGGCUCUUCAUAAA
LNX2	222484	NM_153371	153791779	GGACAUACAUUCUGCUACA
LNX2	222484	NM_153371	153791779	CUUCAUAGCUGCCACGAUA
LNX2	222484	NM_153371	153791779	GUGAACAGCUUGGCAUUAA
LOC120824	120824	XM_062300	89033943	GCAAGAGCCAGUAGUCAUA
LOC120824	120824	XM_062300	89033943	CAUGAUAGAUGGAGAGGUG
LOC120824	120824	XM_062300	89033943	GGAUAGAAGUUCCCUGAUA
LOC120824	120824	XM_062300	89033943	CUCAAGGGAUUCAGAGUUU
LOC120824	120824	XM_062300	89033943	GCAAGAGCCAGUAGUCAUA
LOC120824	120824	XM_062300	89033943	CAUGAUAGAUGGAGAGGUG
LOC120824	120824	XM_062300	89033943	GGAUAGAAGUUCCCUGAUA
LOC120824	120824	XM_062300	89033943	CUCAAGGGAUUCAGAGUUU
LOC196346	196346	XM_115100	89033947	GAAGUUUGAUGUUUAGAUG
LOC196346	196346	XM_115100	89033947	GAAACUUCCUUCACUUGGG
LOC196346	196346	XM_115100	89033947	CCGACUGGCUCCUUAAAUU
LOC196346	196346	XM_115100	89033947	GCCUGAUAGUCUUUGCAUA
LOC200933	200933	NM_001105573	157743246	GGAGAAAGAAUUCGAGUCA
LOC200933	200933	NM_001105573	157743246	GCAACAACGCACCAAAAUA
LOC200933	200933	NM_001105573	157743246	GCUUUACUUUACAUCGAAA
LOC200933	200933	NM_001105573	157743246	GAGAAAGAACUGCGGAGAA
LOC283116	283116	XM_208043	113422339	GAAGAAGCCAACAGUGAUA
LOC283116	283116	XM_208043	113422339	CCACUUCUGCUGCAAUAUA
LOC283116	283116	XM_208043	113422339	CAAGAUGUACCCUAUUUCA
LOC283116	283116	XM_208043	113422339	GCCCAUUUCUUGUCCAGUG
LOC342897	342897	NM_001001414	47825360	UUCCGUGGCUGGUACAUUA
LOC342897	342897	NM_001001414	47825360	GCACGGUCAUUGCUCAGCA
LOC342897	342897	NM_001001414	47825360	CCACGUAUUCCGCCAUUAU
LOC342897	342897	NM_001001414	47825360	GCACAGAUGCUUUGUAGAU
LOC390231	390231	XM_936301	89035024	GGAAUGACAUGCGACUUGA
LOC390231	390231	XM_936301	89035024	CACCUUGGAUCGUAAGAUA
LOC390231	390231	XM_936301	89035024	GGAUAGUGAGCUUUGUUAA
LOC390231	390231	XM_936301	89035024	GAGACCAACAUAAUCGGAA
LOC399937	399937	XM_374917	113422557	GAAAGAACCAAUAGUCAUA
LOC399937	399937	XM_374917	113422557	GAACACAGAAACCACCAGA
LOC399937	399937	XM_374917	113422557	GGACAGGCUCAGUGGAUUC
LOC399937	399937	XM_374917	113422557	AGUCAGAAAUGUGUCUAUA
LOC399940	399940	XM_934453	113422563	GAAAGAACCAAUAGUCAUA
LOC399940	399940	XM_934453	113422563	GAACACAGAAACCACCAGA
LOC399940	399940	XM_934453	113422563	GGACAGGCUCAGUGGAUUC
LOC399940	399940	XM_934453	113422563	CAUCAAAUGGGACAAAUAA
LOC440456	440456	XM_940040	113427518	GGAGGGAUCUGGUCCGCAA
LOC440456	440456	XM_940040	113427518	CGGAAUUAUCUCUUGGAGU
LOC440456	440456	XM_940040	113427518	UCAAAAUCAUCACGGCCAA
LOC440456	440456	XM_940040	113427518	AGGAUGAGUGGGUGAACGU
LOC441061	441061	NM_001102562	156523243	UCAGUGUGGCUAUGUGUUA
LOC441061	441061	NM_001102562	156523243	GAUCUAGUGUGCAUAGGUC
LOC441061	441061	NM_001102562	156523243	GAACUUUGCUGUUAUAGAU
LOC441061	441061	NM_001102562	156523243	CAUUGACAGCUCUGCGGAA
LOC51136	51136	NM_016125	109134326	CAGAUAAACUCCAUACCUA
LOC51136	51136	NM_016125	109134326	GAAUUGGGCUGCUAACAAC
LOC51136	51136	NM_016125	109134326	CAGCAUAUAACAGGAAUUU
LOC51136	51136	NM_016125	109134326	GCAAGCUCCAGAAAUAUAA
LOC51255	51255	NM_016494	75709223	CCACUGAUGACGACACUUA
LOC51255	51255	NM_016494	75709223	CGUCCUAUUUCGAUGAACA
LOC51255	51255	NM_016494	75709223	GAGCAGGAGACGCGAACCA
LOC51255	51255	NM_016494	75709223	CGUCGGACCCUGAGCAGGA
LOC554251	554251	NM_001024680	67003565	GGUUAUUCCUGGAGGGUGA
LOC554251	554251	NM_001024680	67003565	CCCAUUAGCCUACCAGAAA
LOC554251	554251	NM_001024680	67003565	GUAAGAGCUGUGUGCCGAA
LOC554251	554251	NM_001024680	67003565	GUAAAGUGAAACACGAAUG
LOC642219	642219	XM_936370	113423056	GCAAAUAUCACCUGCGUAU
LOC642219	642219	XM_936370	113423056	GCACAUUUCAUUCGUUAAA
LOC642219	642219	XM_936370	113423056	UAAGACACUAUGUGCGAGA
LOC642219	642219	XM_936370	113423056	AAAGUUGGUUUCACGAUGA
LOC642446	642446	XM_925959	113422533	GGAUGAUUGUGGCAAGUUA
LOC642446	642446	XM_925959	113422533	GCACAUUUCAUUCGUUAAA
LOC642446	642446	XM_925959	113422533	GACAUCGAGAGGAGUGUAA
LOC642446	642446	XM_925959	113422533	GCAAAGGCCUCUGGGUCGA
LOC642678	642678	XM_926130	113413044	GUGUGAUGAUUGUGACAUA
LOC642678	642678	XM_926130	113413044	AGCAACAUCUGCAGGUCUA
LOC642678	642678	XM_926130	113413044	AAGUGCAAAUGGUGUGUUU
LOC642678	642678	XM_926130	113413044	GGUUGGAGGUGUCUUGAGU
LOC643904	643904	XM_927169	89041178	GGGUGCUGCUGGUGAGGAA
LOC643904	643904	XM_927169	89041178	AGUCACAGAUCUUUGUCAU
LOC643904	643904	XM_927169	89041178	CCGUGUGCUAUGAGAAGUU
LOC643904	643904	XM_927169	89041178	ACGUCACAUUCCUCAGCAA
LOC644006	644006	XM_929433	113411723	CCAGAAGCGAACACGGGAA
LOC644006	644006	XM_929433	113411723	GCAGUGACGAUGAGUUGUU
LOC644006	644006	XM_929433	113411723	CAGGGAUGAGGGCGCUAUA
LOC644006	644006	XM_929433	113411723	CAGUACCACUCCAUUCAUA
LOC644006	644006	XM_929433	113411723	CCAGAAGCGAACACGGGAA
LOC644006	644006	XM_929433	113411723	GCAGUGACGAUGAGUUGUU
LOC644006	644006	XM_929433	113411723	CAGGGAUGAGGGCGCUAUA
LOC644006	644006	XM_929433	113411723	CAGUACCACUCCAUUCAUA
LOC646754	646754	XM_929704	89033945	GCAGAUACCAAUAUAGUUA
LOC646754	646754	XM_929704	89033945	GGAAUGCAGGGUACAGAAA
LOC646754	646754	XM_929704	89033945	UCAUUAAGGAAGGUGAUAA
LOC646754	646754	XM_929704	89033945	GUGGGAAAUAUAUCGGCAA
LOC649055	649055	XM_938138	113428741	CCAGCUAGCAUGUGAAAUU
LOC649055	649055	XM_938138	113428741	GUCGAAUAAUGAACGAUAU
LOC649055	649055	XM_938138	113428741	GGUAUGAGGUCCAUUGCCU
LOC649055	649055	XM_938138	113428741	CAUUAGAUGUCCUGUCUGU
LOC652433	652433	XM_941875	89034678	GCAGAUACCAAUAUAGUUA
LOC652433	652433	XM_941875	89034678	GGAAUGCAGGGUACAGAAA
LOC652433	652433	XM_941875	89034678	UCAUUAAGGAAGGUGAUAA
LOC652433	652433	XM_941875	89034678	GUGGGAAAUAUAUCGGCAA
LOC652436	652436	XM_941879	89034680	UGGAUAAGGAAGAAUAGUA
LOC652436	652436	XM_941879	89034680	GCAUGAAGAUCUGGAGCCA
LOC652436	652436	XM_941879	89034680	CCGACUGGCUCCUUAAAUU
LOC652436	652436	XM_941879	89034680	GCCUGAUAGUCUUUGCAUA
LOC652591	652591	XM_942113	89071835	AGGGAGCUCUGUUGCUUUA
LOC652591	652591	XM_942113	89071835	CUCCAAUGCAACCGGGAAU
LOC652591	652591	XM_942113	89071835	GGAACUACUUAACGGACAC
LOC652591	652591	XM_942113	89071835	GAGUGCAGGGUAAGUGACA
LOC652759	652759	XM_942392	113431390	AAAUGGUAGAUGACGGGAA
LOC652759	652759	XM_942392	113431390	AUAGACACACCCUGAACAA
LOC652759	652759	XM_942392	113431390	GAGCAUGCGUGUGAAACAU
LOC652759	652759	XM_942392	113431390	GCGCACGGCUUCAUUCAGA
LOC652859	652859	XM_942563	89065050	GAAGGUUAGUACCGUAUUA
LOC652859	652859	XM_942563	89065050	GGAGCAAAUAUGUGGGAUG
LOC652859	652859	XM_942563	89065050	AUAGUGAACAAAUGGGUGA
LOC652859	652859	XM_942563	89065050	UGACAUUUGUUUGAAGAAC
LOC653111	653111	XM_926073	113422565	AGUGAAGUCUCAAUGAUAA
LOC653111	653111	XM_926073	113422565	GUGUAUUGGAUGUGACCAU
LOC653111	653111	XM_926073	113422565	CGCUAAAAGUAUACGUAUU
LOC653111	653111	XM_926073	113422565	CCAUCAGGUUUCAUUGUAU
LOC653192	653192	XM_926437	113413080	CCACAGAUGAUCAGGAUUA
LOC653192	653192	XM_926437	113413080	CUAUAUGAGGAGAGAAGAA
LOC653192	653192	XM_926437	113413080	CGAAGAGGCAGCUGAGGAA
LOC653192	653192	XM_926437	113413080	GGACCCAUAGGCAAACAAA
LOC653978	653978	XM_937424	89065688	CCAGAGAAGUUGGGUCAAA
LOC653978	653978	XM_937424	89065688	CAUGCAAUGCCUUCAAUUA
LOC653978	653978	XM_937424	89065688	UGUACAGGCUCAACCGCUU
LOC653978	653978	XM_937424	89065688	CGGUUCUCCAUAAGGAAGA
LOC728919	728919	XM_001133292	113427198	GCAACAAGGUGGAAACAAG
LOC728919	728919	XM_001133292	113427198	GUGAAGAUUAAGUGCUGGA
LOC728919	728919	XM_001133292	113427198	UCAAGUGGCUGCACGCACA
LOC728919	728919	XM_001133292	113427198	AGGAUGGCAUUUAACGGAU
LOC729974	729974	XM_001131933	113428354	GGGAUGUGGGCGUGUGCAA
LOC729974	729974	XM_001131933	113428354	ACGUGGAAGUCAAGAUGAU
LOC729974	729974	XM_001131933	113428354	GGUAUGAGGUCCAUUGCCU
LOC729974	729974	XM_001131933	113428354	CAUUAGAUGUCCUGUCUGU
LOC92312	92312	NM_001093725	147902745	GCUCUGCGCUCUCUACAAA
LOC92312	92312	NM_001093725	147902745	AGGCAAGGCUGCAAGAUUA
LOC92312	92312	NM_001093725	147902745	CUGGCAAGAUCCUCGAGUA
LOC92312	92312	NM_001093725	147902745	ACGCAAGCCAUCCGAAUAU
LONRF1	91694	NM_152271	87080812	UCAGAGAGCUUCAUGAUUU
LONRF1	91694	NM_152271	87080812	GACCAAGAAUGUUCCAAUA
LONRF1	91694	NM_152271	87080812	UCACACAGCUGUUGGAAGA
LONRF1	91694	NM_152271	87080812	GCACUGCCGACAUUGAAUA
LONRF2	164832	NM_198461	148528974	GAUUAAGGGACAUCAAGUA
LONRF2	164832	NM_198461	148528974	CGACGGAUAUUAGUCAUCA
LONRF2	164832	NM_198461	148528974	CAAAGCAGAUUAAAGGCUC
LONRF2	164832	NM_198461	148528974	GACAAACUUUCGGAAUUAU
LONRF3	79836	NM_024778	73747832	GAAGGAAGCUUUAUGAAGA
LONRF3	79836	NM_024778	73747832	GGACAAACCUGCUCUCAGU
LONRF3	79836	NM_024778	73747832	GCUCAUAGCUAAAUUCCUU
LONRF3	79836	NM_024778	73747832	GUGCUGAGCUCAUGGGAUU
LPXN	9404	NM_004811	4758669	AGAGUUAGAUGCCUUAUUG
LPXN	9404	NM_004811	4758669	CUUCGGAGAUCCUUUCUAU
LPXN	9404	NM_004811	4758669	GCGCAGCUCGUGUAUACUA
LPXN	9404	NM_004811	4758669	GGUACAAGUUCCAUCCUGA
LRRC29	26231	NM_001004055	51873033	GCCCACUGCUCUUCAUUGA
LRRC29	26231	NM_001004055	51873033	UAGCCAAGGUGCUCCAGUU
LRRC29	26231	NM_001004055	51873033	UGAGGCAGCUGUCCCUUAG
LRRC29	26231	NM_001004055	51873033	GGGCUGACCUGACCCUAAC
LRSAM1	90678	NM_001005374	53729362	UGAAAUCGCUGGAAAAUGA
LRSAM1	90678	NM_001005374	53729362	GAACAGUUGAUGUCCAUAA
LRSAM1	90678	NM_001005374	53729362	AGUCAGGGCUGGAAUACUA
LRSAM1	90678	NM_001005374	53729362	CAGAAGCCCUUGUCCUUGA
M96	22823	NM_007358	141802285	GUAAUUCACUGGUCCACAA
M96	22823	NM_007358	141802285	CUAGCUAGAUGGUCAGAUG
M96	22823	NM_007358	141802285	UAGAAUAGCAUGUGGCGAA
M96	22823	NM_007358	141802285	CAGAAUACCUCAAACGUCU
MAP3K1	4214	NM_005921	153945764	GCUGAAAGGUCAACAGAUA
MAP3K1	4214	NM_005921	153945764	AGAAGAAGCUUUAGCAAUU
MAP3K1	4214	NM_005921	153945764	GAGCUCAACUCCAGUAUUG
MAP3K1	4214	NM_005921	153945764	GAACAGAUGUGUCCUAUUU
MARCH1	55016	NM_017923	53759068	UAACCAAGAUGCCAAAUUA
MARCH1	55016	NM_017923	53759068	ACAAACAGGUGCAAAUUCA
MARCH1	55016	NM_017923	53759068	CCGUGUGAUCUUUGUACAA
MARCH1	55016	NM_017923	53759068	CCCAUGAAGUAAUAGCGUA
MARCH2	51257	NM_001005416	53729333	CCAGAAAGUUCGCCUGAAG
MARCH2	51257	NM_001005416	53729333	GAAGUGGCUUUCCUCAUCU
MARCH2	51257	NM_001005416	53729333	GCAGAGGAGACACCAGUAU
MARCH2	51257	NM_001005416	53729333	CCUUGGACACACCGAGUGA
MARCH3	115123	NM_178450	31341961	GUCGCACUCUUCACUAUUU
MARCH3	115123	NM_178450	31341961	CACCUGCACUUUAGUAGUC
MARCH3	115123	NM_178450	31341961	GAACACCUCUUUAACGUAU
MARCH3	115123	NM_178450	31341961	CAGCAUGAGAAGCGGACUC
MARCH4	57574	NM_020814	57977324	CAUCACCACUGUGCUUAUA
MARCH4	57574	NM_020814	57977324	GAGCUGGUCAUGAGAGUCA
MARCH4	57574	NM_020814	57977324	GUACUGCUAUGGAUUGUGU
MARCH4	57574	NM_020814	57977324	GAGGAUCGCUACUCACUGG
MARCH5	54708	NM_017824	58532582	UCAAACAGCAGCAAUAUUU
MARCH5	54708	NM_017824	58532582	GGACAGCUGUGACUUAUGG
MARCH5	54708	NM_017824	58532582	GUAAAUUGAUGUUCAGUAG
MARCH5	54708	NM_017824	58532582	GACAGAAGUUGCUGGGUUU
MARCH6	10299	NM_005885	33589845	GAAGACAUAUGUAGAGUGU
MARCH6	10299	NM_005885	33589845	UCAUAGAUCUCGUCGCUUA
MARCH6	10299	NM_005885	33589845	GAAUUGGAAUGCUUUAGAA
MARCH6	10299	NM_005885	33589845	GAGCUUACAUGGGAAAGAA
MARCH7	64844	NM_022826	53828927	GAAUUCAGCUGAUGGUAAA
MARCH7	64844	NM_022826	53828927	GAACAGACUUAAUGAGAGA
MARCH7	64844	NM_022826	53828927	GGAAAUGGUUUAAACACAU
MARCH7	64844	NM_022826	53828927	GGGAGUAAUUUGACCGACA
MARCH8	220972	NM_001002266	50539413	GAGAAGACUUUGGGACAUU
MARCH8	220972	NM_001002266	50539413	AGAGUGAUCUAUGUUCAAA
MARCH8	220972	NM_001002266	50539413	GAAUGGCCCUUUUGGACUA
MARCH8	220972	NM_001002266	50539413	GAGCAGAAAUCAUUCACGU
MARCH9	92979	NM_138396	53759067	AGUGGAAGGUCCUAAAUUA
MARCH9	92979	NM_138396	53759067	CCAGAUUGCUGCCAUAGUU
MARCH9	92979	NM_138396	53759067	CCUCAGCGCUGCGGUUAUA
MARCH9	92979	NM_138396	53759067	GAGGGUCACUACAGUCUGA
MDM2	4193	NM_006879	46488908	GCCAGUAUAUUAUGACUAA
MDM2	4193	NM_006879	46488908	GAUGAGAAGCAACAACAUA
MDM2	4193	NM_006879	46488908	CCCUAGGAAUUUAGACAAC
MDM2	4193	NM_006879	46488908	AAAGUCUGUUGGUGCACAA
MDM4	4194	NM_002393	88702790	GCAGUUAGGUGUUGGAAUA
MDM4	4194	NM_002393	88702790	UGAUACCGAUGUAGAGGUU
MDM4	4194	NM_002393	88702790	GCAUAAUGGUAGUACGAAC
MDM4	4194	NM_002393	88702790	CCACGAGACGGGAACAUUA
MEFV	4210	NM_000243	4557742	GACCACUCCUCAAGAGAUA
MEFV	4210	NM_000243	4557742	GAGAAUGGCUACUGGGUGG
MEFV	4210	NM_000243	4557742	GCCCGCAAAUCCAGAAAUU
MEFV	4210	NM_000243	4557742	GCAUAUGACACCCGCGUAU
MGRN1	23295	NM_015246	44917607	CGAAGGAGAUGUGGUGGAA
MGRN1	23295	NM_015246	44917607	GAGCACUCUUGUCCCUUUA
MGRN1	23295	NM_015246	44917607	GAACUCGGCCUAUCGCUAC
MGRN1	23295	NM_015246	44917607	AAGAUUGACUUCUCGGAAU
MIB1	57534	NM_020774	62868229	GACCUGAGCAUUCGAAAUA
MIB1	57534	NM_020774	62868229	GGUAUGCUCUGACAAGAAA
MIB1	57534	NM_020774	62868229	GUAAGAAACGUGAUGAUAU
MIB1	57534	NM_020774	62868229	CGAAGAGUGCCUUUCAUUA
MIB2	142678	NM_080875	21264329	UCACGGAGGUGCCAAACAU
MIB2	142678	NM_080875	21264329	CCUCAAGGGUCACGCGCUA
MIB2	142678	NM_080875	21264329	UGGCGGAGUUUAUCGGACA
MIB2	142678	NM_080875	21264329	GCGAGUGGACGGACGACAU
MID1	4281	NM_033290	148833497	CAGCAAAGACGACAGAUUA
MID1	4281	NM_033290	148833497	GCUGAUAGCUGGAUGAUAG
MID1	4281	NM_033290	148833497	GAACAAGUGUCUGACGAUU
MID1	4281	NM_033290	148833497	AGAAGAAACUGCUAGAAUG
MID2	11043	NM_012216	16445407	GAUGAAAGCUCUCUAAAGA
MID2	11043	NM_012216	16445407	GAACAAAUCCCUAAUGAUC
MID2	11043	NM_012216	16445407	GUAGACAGCUGGAUGAUUG
MID2	11043	NM_012216	16445407	CAAAUCAGCUCCAAAGAAU
MKRN1	23608	NM_013446	21359891	CAUAUCAAAUCGUGCAUUG
MKRN1	23608	NM_013446	21359891	AUAUGAACAUAGCAAACCA
MKRN1	23608	NM_013446	21359891	CACGGAGAUUCUUGUGACA
MKRN1	23608	NM_013446	21359891	CAGCAUAUCAAAUCGUGCA
MKRN2	23609	NM_014160	32880198	GGAACUCGGUGCAGAUAUG
MKRN2	23609	NM_014160	32880198	GAGAGGAGAUUUGGGAUUC
MKRN2	23609	NM_014160	32880198	GCAAAUGUCUUUAUCGCCA
MKRN2	23609	NM_014160	32880198	GCAUGGUGUGUGUCGGGAA
MKRN3	7681	NM_005664	74272285	AUUAUGAGCUGGAAGAAUA
MKRN3	7681	NM_005664	74272285	AACCAUUCCUUCUGUAUUA
MKRN3	7681	NM_005664	74272285	GGAGAACUGUCGCUAUUCG
MKRN3	7681	NM_005664	74272285	UGGCCAGUCUGUUGUUUAA
MLL2	8085	NM_003482	148762968	GCAAAUCGCUAGCAUCAUU
MLL2	8085	NM_003482	148762968	GAAAGAAGCUGCGGAAGGA
MLL2	8085	NM_003482	148762968	GCAGAUACCUUGUUUAGCA
MLL2	8085	NM_003482	148762968	CAUCAAAUCCGACAUCGUU
MLL3	58508	NM_170606	91718901	GAGAAGAGCUCUGCUAUGA
MLL3	58508	NM_170606	91718901	GAACAAGGAUUCCCGAGAA
MLL3	58508	NM_170606	91718901	GCAAUGGUCUUUCUGGAUA
MLL3	58508	NM_170606	91718901	CCAGGUCAAUCAACAGUUA
MLL4	9757	NM_014727	7662045	UAAGGAGGAUUGUGAUUUA
MLL4	9757	NM_014727	7662045	GAAGAAAGAAGAAGAAGAA
MLL4	9757	NM_014727	7662045	GCACCCAGCUAUAUGAGAA
MLL4	9757	NM_014727	7662045	CAGCGACCCUCCUAUGAUA
MLLT10	8028	NM_001009569	57546898	GUAACCAACUGGCAAUUAA
MLLT10	8028	NM_001009569	57546898	GGCAAUAGAUCAAAUUCAU
MLLT10	8028	NM_001009569	57546898	AAAGGAACGGCUUCAGUUA
MLLT10	8028	NM_001009569	57546898	UGAUGUAGCAGUAUCGUUU
MLLT6	4302	NM_005937	133908639	GGAAAGGUGUGAGCAGUUU
MLLT6	4302	NM_005937	133908639	GCAGGCAUCUACACCAGUA
MLLT6	4302	NM_005937	133908639	GCAAAUACCACUUCAGCAA
MLLT6	4302	NM_005937	133908639	GUAGGAGGCUGCUGCGUAU
MNAT1	4331	NM_002431	49574512	GCUAGGAAGACUUGGGUAU
MNAT1	4331	NM_002431	49574512	GAGAAACCCAAACCUGUAA
MNAT1	4331	NM_002431	49574512	AAUUAAAGCUGACUCGAGA
MNAT1	4331	NM_002431	49574512	UCACAGAGCACUACAGGAU
MSL2L1	55167	NM_018133	38570120	GCAGUUCUGUUAUCAAUGG
MSL2L1	55167	NM_018133	38570120	UCUCUUAGCCAUAAUGUUU
MSL2L1	55167	NM_018133	38570120	CCAGUACACAUGAUGAUAA
MSL2L1	55167	NM_018133	38570120	GAGUAUAUAACACAGACUA
MYCBP2	23077	NM_015057	126116564	GAAGGAAGCUCGAUAUAUU
MYCBP2	23077	NM_015057	126116564	GAAAUGAGAUAUCUACGUU
MYCBP2	23077	NM_015057	126116564	GGACAGGUCUUCACAUUUG
MYCBP2	23077	NM_015057	126116564	GGAGUAAGCUGACUAACUU
MYLIP	29116	NM_013262	38788242	GAAGGAAUCUCAAUUUGUA
MYLIP	29116	NM_013262	38788242	UAGCAAAGGUGAAAGUUUA
MYLIP	29116	NM_013262	38788242	GACUUUAGCCCAAUUAAUA
MYLIP	29116	NM_013262	38788242	CCAGAACACUGCCAAGUAU
NDP52	10241	NM_005831	33519473	GACAAGAUCUUCCCAGCUA
NDP52	10241	NM_005831	33519473	GAAGACAACCCGUGAGUAU
NDP52	10241	NM_005831	33519473	CCAAGGAUGAUGAGUAUUA
NDP52	10241	NM_005831	33519473	AGACUGAGUGAGAACGAAA
NEDD4	4734	NM_006154	114520608	GGGAUUCUUUGAACUAAUA
NEDD4	4734	NM_006154	114520608	GGAGGGAACAUACAAAGUA
NEDD4	4734	NM_006154	114520608	UAGCUGGAAUGGCAGUUUA
NEDD4	4734	NM_006154	114520608	GAUCACAAUUCCAGAACGA
NEDD4L	23327	NM_015277	141801823	GGAGACAGCAUUCUAUUUA
NEDD4L	23327	NM_015277	141801823	GCAGAAAUAUGACUACUUC
NEDD4L	23327	NM_015277	141801823	GAAUAUCGCUGGAGACUCU
NEDD4L	23327	NM_015277	141801823	GUACAUAUGCGGUCAAAGA
NEURL	9148	NM_004210	21314780	CCACAAGGCUGUCAAGAGG
NEURL	9148	NM_004210	21314780	CUGACUCGCUGCCCAAGUA
NEURL	9148	NM_004210	21314780	CGACUCGGCUGUUAUGCUG
NEURL	9148	NM_004210	21314780	UCACUCAACUCGCAGCACA
NEURL2	140825	NM_080749	40807486	UUAAGGAUUUCUGCAAGUA
NEURL2	140825	NM_080749	40807486	AACCAUAUCUGCGCAUUGA
NEURL2	140825	NM_080749	40807486	GGACGUGUUUGCUUCCACA
NEURL2	140825	NM_080749	40807486	UCUGUGCCGCCUAGUGAUA
NHLRC1	378884	NM_198586	40255282	CACAGCAUCUCAUUCUAUA
NHLRC1	378884	NM_198586	40255282	GAUCAAGCUUGUCAUUGGA
NHLRC1	378884	NM_198586	40255282	UCGGAGAACUGAAAGGUUG
NHLRC1	378884	NM_198586	40255282	GACAUUAGGUACCCUGUGG
NLRC5	84166	NM_032206	28951070	GAGCAGAGCUUCCGGAUUC
NLRC5	84166	NM_032206	28951070	GAGAUCAGCUUGGCGGAAA
NLRC5	84166	NM_032206	28951070	GCAAUUGUCCUGUGAGUUC
NLRC5	84166	NM_032206	28951070	GGAACAGUAUCGGUGAUGU
NSD1	64324	NM_022455	27477093	GGACGAGAAUUCUUUGAUU
NSD1	64324	NM_022455	27477093	GAACUGCAGUGGCUUCUUG
NSD1	64324	NM_022455	27477093	GCAAGUGGCUUUUGGAAUA
NSD1	64324	NM_022455	27477093	GAAUGGAGAUACCCGUGUA
OIT3	170392	NM_152635	22749296	GUUGAAGGAUGCCACAAUA
OIT3	170392	NM_152635	22749296	CCACGCCUGUACACCAUUU
OIT3	170392	NM_152635	22749296	CUACAGGGCCAGACGCUAA
OIT3	170392	NM_152635	22749296	GCACGUGAGCGGCUUGGAA
PARC	23113	NM_015089	63082031	GAACAGAACCUAUGCCUAC
PARC	23113	NM_015089	63082031	GUGAUGCCCUUGACCGUUU
PARC	23113	NM_015089	63082031	GAAGUACGCACAGCUCUAU
PARC	23113	NM_015089	63082031	AGGCAUACCUGAACGUAGA
PARK2	5071	NM_004562	4758883	GGAGUGCAGUGCCGUAUUU
PARK2	5071	NM_004562	4758883	UCAAGGAGGUGGUUGCUAA
PARK2	5071	NM_004562	4758883	UUAAAGAGCUCCAUCACUU
PARK2	5071	NM_004562	4758883	GUAAAGAAGCGUACCAUGA
PCGF1	84759	NM_032673	109240537	GAACAAGUAUGUCCGAUGU
PCGF1	84759	NM_032673	109240537	CAGAGUGUCUUCAUACUUU
PCGF1	84759	NM_032673	109240537	UGAAGUACCUCCAAACUAG
PCGF1	84759	NM_032673	109240537	GGAACCAGCUCCAGUCAGU
PCGF2	7703	NM_007144	37595566	GGACAUCGCCUACAUCUAC
PCGF2	7703	NM_007144	37595566	ACGAGCCACUGAAGGAAUA
PCGF2	7703	NM_007144	37595566	UCUGAGUGAUGAUGAGAUU
PCGF2	7703	NM_007144	37595566	AGUACAAGGUGGAGGUUCU
PCGF3	10336	NM_006315	59710102	GGAGUUCUAUCACAAAUUG
PCGF3	10336	NM_006315	59710102	GUACAUCGGUCAUGACAGA
PCGF3	10336	NM_006315	59710102	GGAGCUGCCUGGUGAAGUA
PCGF3	10336	NM_006315	59710102	AGACGACAGUUCAAACAAA
PCGF5	84333	NM_032373	83816965	GACAAUACAUUAGAGGAAA
PCGF5	84333	NM_032373	83816965	GAAAUUCAUUCGAUGUUCU
PCGF5	84333	NM_032373	83816965	GCUGUGCAAUGGUGAAAUU
PCGF5	84333	NM_032373	83816965	ACAAAUUGCUAUCUGUCUA
PCGF6	84108	NM_032154	37655164	GAUAUAAUCUGUGGUGAUC
PCGF6	84108	NM_032154	37655164	GAAGUUUGUUCGAGUUUCA
PCGF6	84108	NM_032154	37655164	GAGGAGGAGCGCCUGAUUA
PCGF6	84108	NM_032154	37655164	GCACCAAGAAUUAUAGCGU
PDC	5132	NM_002597	32967590	GAACUAAUCCAUAAAGAGA
PDC	5132	NM_002597	32967590	GCAGAAUACCCUAUAGUUA
PDC	5132	NM_002597	32967590	GACAGUGUAUGCAGGAUAU
PDC	5132	NM_002597	32967590	GGUAUUAAGGGUUGUGAUG
PDZRN3	23024	NM_015009	57529736	GACACGAGCUCUCAGAUAU
PDZRN3	23024	NM_015009	57529736	GCACUAGAGUAUACAAUUC
PDZRN3	23024	NM_015009	57529736	GGUCAACGGCAGAGACUUA
PDZRN3	23024	NM_015009	57529736	CAAGAUAGUUGACAGUGGG
PDZRN4	29951	NM_013377	142976782	GCGAACACCUCUUAGUAGA
PDZRN4	29951	NM_013377	142976782	GGGAAGAUGUCCAGAAUCG
PDZRN4	29951	NM_013377	142976782	GUCGAGUUGUGUCGUGUUA
PDZRN4	29951	NM_013377	142976782	CAAAGAGACCCGUGCGAGA
PEX10	5192	NM_002617	24797087	CGCAGAAGGACGAGUACUA
PEX10	5192	NM_002617	24797087	GCUACAUGUUGCCUGGUUU
PEX10	5192	NM_002617	24797087	UCACCACACUUGCAGGCUA
PEX10	5192	NM_002617	24797087	CCAAGAGGCUCACGGGGAU
PHF1	5252	NM_002636	21536450	GAACUCCUCUGUUGUGUCU
PHF1	5252	NM_002636	21536450	CCACAAGGACCGUUUCAUU
PHF1	5252	NM_002636	21536450	GGGACAGGUUCUAUGAAUU
PHF1	5252	NM_002636	21536450	CUGAUGGGCUGCUAUACUU
PHF10	55274	NM_018288	19747274	GAAUUUGUCUGAAGGGUAA
PHF10	55274	NM_018288	19747274	UCAGUGCACUCUAGGCUUA
PHF10	55274	NM_018288	19747274	GCGCAGUGAUGAAGUGAUU
PHF10	55274	NM_018288	19747274	GAACGUCAACGAAUUACAG
PHF11	51131	NM_001040444	94681068	GAAAGAAGAGCAUGGCAGA
PHF11	51131	NM_001040444	94681068	GAGAAUUGUUUGCUGUAUU
PHF11	51131	NM_001040444	94681068	CACCGUGGGAUGUGAUUUA
PHF11	51131	NM_001040444	94681068	CGCUCAAAGUGCUAAAUUU
PHF12	57649	NM_020889	75677337	GAAGGUUCCUGAUGCUAUA
PHF12	57649	NM_020889	75677337	GAAAGACUGUCCAAUCACA
PHF12	57649	NM_020889	75677337	CCAAUGAACUGACUUGUAC
PHF12	57649	NM_020889	75677337	GGACAAAUCUGGCAAACGG
PHF13	148479	NM_153812	24432092	GCAGGACCGUGGAAGACUU
PHF13	148479	NM_153812	24432092	GGACUCAGAUGACGAUUCC
PHF13	148479	NM_153812	24432092	GCACUGCUGGUACCAUUGA
PHF13	148479	NM_153812	24432092	GCACCUUUGUCUUGGCCUA
PHF14	9678	NM_001007157	55769549	GCCCAAGGCUGAAGAUUUA
PHF14	9678	NM_001007157	55769549	GGGCAGAAGUUGAAUAUAC
PHF14	9678	NM_001007157	55769549	GUAAGAAGAACCAUGAUCA
PHF14	9678	NM_001007157	55769549	CGACGAAACCGACCACUUC
PHF15	23338	NM_015288	40556369	GGAAAUGCGGACUAUAUUA
PHF15	23338	NM_015288	40556369	GAACGAAACACGCCAUCUG
PHF15	23338	NM_015288	40556369	UGAAGAUCCCGGACUCAUA
PHF15	23338	NM_015288	40556369	GCUAUGACUUGGACGAGAU
PHF16	9767	NM_001077445	117190333	GAUUAUAGCUGAGAAGGUA
PHF16	9767	NM_001077445	117190333	CAUAUUGCCUCAAGCAUAG
PHF16	9767	NM_001077445	117190333	GAUCUUCGGUUUGCAAGUC
PHF16	9767	NM_001077445	117190333	CGAAUGAGAAUGUUUAUGC
PHF17	79960	NM_024900	111154093	GAUCGAAUAUGAUGAAGAU
PHF17	79960	NM_024900	111154093	GGGAAUGCCUGAACUAGAU
PHF17	79960	NM_024900	111154093	GGUUGUGUCUGAAGAGAAA
PHF17	79960	NM_024900	111154093	CAGCGAUGCUACGACAAUA
PHF19	26147	NM_001009936	58331162	CCUCGUGACUUUCGAAGAU
PHF19	26147	NM_001009936	58331162	GGAAGUGUGGCCUGGGUUA
PHF19	26147	NM_001009936	58331162	GGUCAGCAGCUCUAAGCAA
PHF19	26147	NM_001009936	58331162	GAUCCAGGGACUCGGGACU
PHF2	5253	NM_005392	117190341	GCAAGCGCCUGACGUCAAG
PHF2	5253	NM_005392	117190341	AGGAGUUUGUGGACUAUUA
PHF2	5253	NM_005392	117190341	ACGGGAAACUACUCCUUUA
PHF2	5253	NM_005392	117190341	CGCCCGACAUCGACAUAUA
PHF20	51230	NM_016436	110735447	GGAAAGAGGGCUUGCAUGA
PHF20	51230	NM_016436	110735447	GAGGAUGGAUCUUCUGAAU
PHF20	51230	NM_016436	110735447	GACAAAGACUUAUCGAGGA
PHF20	51230	NM_016436	110735447	GCUCAAGCAUUGUAUCAAG
PHF20L1	51105	NM_032205	109134329	GCAAAGAGAGCUCGACUUA
PHF20L1	51105	NM_032205	109134329	GCUAACAGCAAUAAAGAUA
PHF20L1	51105	NM_032205	109134329	UUGGAUAGCUUUAGUCAAA
PHF20L1	51105	NM_032205	109134329	GAUGAGAGAAAGUGGUUUA
PHF21A	51317	NM_016621	156546909	GGAAGAACCUGAUAGUAAA
PHF21A	51317	NM_016621	156546909	GGCAGAGGCUGUCCAAAUU
PHF21A	51317	NM_016621	156546909	UGAAACAGCUCAGCAAUUC
PHF21A	51317	NM_016621	156546909	UCUUUGAGCCAGAGCGUAA
PHF21B	112885	NM_138415	142373250	GGAAACGGCUGGCCUCCAA
PHF21B	112885	NM_138415	142373250	GAAAAUCGCCUUCAUGGUA
PHF21B	112885	NM_138415	142373250	GCAAGGAGCGGCAGUGCUA
PHF21B	112885	NM_138415	142373250	AGAAAUGCCUGGAGUUGAA
PHF23	79142	NM_024297	116268090	GCAAGAAGCGGAAGUUAAA
PHF23	79142	NM_024297	116268090	AAACGGCGGAGAACAAUUG
PHF23	79142	NM_024297	116268090	CGAAAGAAGGACCGAAAGA
PHF23	79142	NM_024297	116268090	CUACCUUGCUUGAGAAGAU
PHF3	23469	NM_015153	141801721	UCAAGUAGGUGGCAGGAUA
PHF3	23469	NM_015153	141801721	GAGGUUGACUCUAUGUCUA
PHF3	23469	NM_015153	141801721	CGAUAAGGAUCCUAUGCUA
PHF3	23469	NM_015153	141801721	GGACGAAGUCAGCCUGUAA
PHF5A	84844	NM_032758	55925655	GCAAGUGUGUGAUUUGUGA
PHF5A	84844	NM_032758	55925655	GCAUAUGUGAUGAGUGUAA
PHF5A	84844	NM_032758	55925655	UGGUGUUGCCAUCGGAAGA
PHF5A	84844	NM_032758	55925655	GGAACUGACUGUGAAGCGA
PHF6	84295	NM_032335	63478059	UGAAAGUCUUGGUGGAUUU
PHF6	84295	NM_032335	63478059	GAAGAUACCAGGUCCACAU
PHF6	84295	NM_032335	63478059	GCAUGAUAAAGCUCAAAUA
PHF6	84295	NM_032335	63478059	GGACAGUUACUAAUAUCUG
PHF7	51533	NM_016483	27894288	GAAAUAUGCCCACACAUCA
PHF7	51533	NM_016483	27894288	GUGCAUUAUUUCUGUCUUA
PHF7	51533	NM_016483	27894288	AAACAUCGCCCAACACAGA
PHF7	51533	NM_016483	27894288	GAUCAGUGCCUCAGAAACU
PHF8	23133	NM_015107	32698699	GAACCAAGAUAGCAAAGAA
PHF8	23133	NM_015107	32698699	CAGCAGACCUCUUCAGAUU
PHF8	23133	NM_015107	32698699	GGAGGGAACUUCUUACACA
PHF8	23133	NM_015107	32698699	GGACAUCUUUCGCGGUUUG
PJA1	64219	NM_022368	90704844	GCAAUUACCUUGAAGAAGU
PJA1	64219	NM_022368	90704844	GGACGCACAGUGAUGAUUA
PJA1	64219	NM_022368	90704844	CAAAGUACCCUGAAGACAA
PJA1	64219	NM_022368	90704844	GGAGGGAUACCGCCAAUGA
PJA2	9867	NM_014819	7662123	GAGAUGAGUUUGAAGAGUU
PJA2	9867	NM_014819	7662123	GGGAGAAAUUCCUUGGUUA
PJA2	9867	NM_014819	7662123	UGACAAAGAUGAAGAUAGU
PJA2	9867	NM_014819	7662123	UCAGAUGACCUCUUAAUAA
PML	5371	NM_033247	67089153	GGGGAAAGAUGCAGCUGUA
PML	5371	NM_033247	67089153	GCAAAGAGUCGGCCGACUU
PML	5371	NM_033247	67089153	GCGCUGGUGCAGAGGAUGA
PML	5371	NM_033247	67089153	CCGAUGGCUUCGACGAGUU
PPIL2	23759	NM_148176	148271091	CAACAGGUCUCAAUUCUUC
PPIL2	23759	NM_148176	148271091	GCAAGAAGCAUUAUUACGA
PPIL2	23759	NM_148176	148271091	GCUGAACGCUGCCCACUAU
PPIL2	23759	NM_148176	148271091	CCAAACAGGACCCGUCUUA
PRICKLE1	144165	NM_153026	23308518	GGACAGAGGUAUAUCAUGA
PRICKLE1	144165	NM_153026	23308518	GAAGAUAAAUGGAGGUGAA
PRICKLE1	144165	NM_153026	23308518	GGGCUGAUCAUGAAGAUUA
PRICKLE1	144165	NM_153026	23308518	GAGAGAAGCAUCGGAUUAA
PRICKLE2	166336	NM_198859	144922704	GGAAGAGCCCUACCAUUAU
PRICKLE2	166336	NM_198859	144922704	CUGAACAGGUACACCAGUA
PRICKLE2	166336	NM_198859	144922704	ACAUAUAGGUAUCGACCAA
PRICKLE2	166336	NM_198859	144922704	GCAAGUGAGUUCUAACCGG
PRPF19	27339	NM_014502	34222313	CAGAAGAGCUCAGCAAAUA
PRPF19	27339	NM_014502	34222313	GAUAACAACUUUGAGGUAA
PRPF19	27339	NM_014502	34222313	GAUCUGCGCAAGCUUAAGA
PRPF19	27339	NM_014502	34222313	CUAACGAAGUGCCGGAGCA
PXMP3	5828	NM_001079867	121114289	GAAGAACGAUGCUAUGAUU
PXMP3	5828	NM_001079867	121114289	GAAAUUAGGUGGGCUGAUU
PXMP3	5828	NM_001079867	121114289	GAAGUUGGCUUUGAAUACA
PXMP3	5828	NM_001079867	121114289	GACAGUCAGUUUUGAAUAU
RAB40A	142684	NM_080879	56550076	GCAAACCGCUGGUCUUUCG
RAB40A	142684	NM_080879	56550076	GGUAUGGAUCGAUGGAUUA
RAB40A	142684	NM_080879	56550076	CGACCAGGCCUAUGACUUC
RAB40A	142684	NM_080879	56550076	GGGUAUGGAUCGAUGGAUU
RAB40B	10966	NM_006822	5803162	CGGCAUUGAUCGAUGGAUU
RAB40B	10966	NM_006822	5803162	CGGUGCACCUGGUGGACAA
RAB40B	10966	NM_006822	5803162	CGGCGGGCAUCGACUACAA
RAB40B	10966	NM_006822	5803162	GGUCUAUGACAUUGCGAAC
RAB40C	57799	NM_021168	18373307	GCAGUCCGGUGAAGAGCUA
RAB40C	57799	NM_021168	18373307	CAGAACUGCUCGCGGAGUA
RAB40C	57799	NM_021168	18373307	GUAACGGGAUCGACUACAA
RAB40C	57799	NM_021168	18373307	GCGCGUACGCAGAGAAGAA
RAD18	56852	NM_020165	14550404	CAUAUUAGAUGAACUGGUA
RAD18	56852	NM_020165	14550404	GCAGGUUAAUGGAUAAUUU
RAD18	56852	NM_020165	14550404	GAUAAUAUGACCUCAGUAA
RAD18	56852	NM_020165	14550404	GCAGUUUGCUUUAGAGUCA
RAG1	5896	NM_000448	4557840	GCAAAGAGGUUCCGCUAUG
RAG1	5896	NM_000448	4557840	GGAUGCAGUUUGUGAGUUA
RAG1	5896	NM_000448	4557840	CAGCUAAACCUUUCAUUGA
RAG1	5896	NM_000448	4557840	CUGAGAACCUGGAACGUUA
RAPSN	5913	NM_032645	38045927	GGUCAAGGACUACGAGAAA
RAPSN	5913	NM_032645	38045927	GGGCGCACGUUGUGAGGUU
RAPSN	5913	NM_032645	38045927	GCUAUGCCCACAACAAUGA
RAPSN	5913	NM_032645	38045927	CUGCACUGUCUGAGCGAGA
RBBP6	5930	NM_006910	38683862	CCUCUAAACUCAACUAUGA
RBBP6	5930	NM_006910	38683862	GUUAGAAGAAUUCCUAUUG
RBBP6	5930	NM_006910	38683862	CGAAAGAAGAAUAUACUGA
RBBP6	5930	NM_006910	38683862	GGUGUUAAAUCUACAAGCA
RBX1	9978	NM_014248	22091459	GAAGCGCUUUGAAGUGAAA
RBX1	9978	NM_014248	22091459	GCAUAGAAUGUCAAGCUAA
RBX1	9978	NM_014248	22091459	GCAAGAAGCGCUUUGAAGU
RBX1	9978	NM_014248	22091459	CAACAGAGAGUGGGAAUUC
RC3H1	149041	NM_172071	157841163	GAAGAGAUAUUCCGAGAAA
RC3H1	149041	NM_172071	157841163	UGAAUAAACUCCACCGCAA
RC3H1	149041	NM_172071	157841163	GAAUGAGGGACCAGCGAUU
RC3H1	149041	NM_172071	157841163	CAGCAAACUUGAACCGACU
RC3H2	54542	NM_018835	156105698	CAGCUAAUCUCACGUAGUA
RC3H2	54542	NM_018835	156105698	CCAAUAACGUUCCAGAGUC
RC3H2	54542	NM_018835	156105698	GCACAGUACCACACUCAGA
RC3H2	54542	NM_018835	156105698	GGGAAAGGUUGGCGCUAAU
RCHY1	25898	NM_001009922	58331198	GGAGACAGCUGGAUGAUGA
RCHY1	25898	NM_001009922	58331198	CUAGAUCGCUUUAAAGUGA
RCHY1	25898	NM_001009922	58331198	GCACAUUGUUUGGAGAAUA
RCHY1	25898	NM_001009922	58331198	UAACAAUACCCUUACGAAU
RFFL	117584	NM_001017368	62865648	GUAUAAAUCACAUGGGUAU
RFFL	117584	NM_001017368	62865648	CGAAAUGUGCCGGGAGAAA
RFFL	117584	NM_001017368	62865648	CCGUCUACCUGGAGAGCGU
RFFL	117584	NM_001017368	62865648	UGCCAACGGUUUCGAGCUA
RFP	5987	NM_006510	115387097	GAGCAGGGCUGAAAGAAUC
RFP	5987	NM_006510	115387097	UAAGAGAGGCUCAGUUAUA
RFP	5987	NM_006510	115387097	GCUGAACUCUUGAGCCUAA
RFP	5987	NM_006510	115387097	GAAGAUUGUUUGGGAGUUU
RFP2	10206	NM_005798	16445410	GAGGAAAUCCCUACAGUUA
RFP2	10206	NM_005798	16445410	UGAACAAUGUGGCAGAAUU
RFP2	10206	NM_005798	16445410	GACACUGGCACAUUCAUUA
RFP2	10206	NM_005798	16445410	UAACAUUGCUGAGGCUUUC
RFPL1	5988	NM_021026	149408129	AUAAGAGUGUCUUGAGUAU
RFPL1	5988	NM_021026	149408129	GUAUCUGUCCUGUGAUAAA
RFPL1	5988	NM_021026	149408129	GCUCAGACUAUCUAGAGAA
RFPL1	5988	NM_021026	149408129	CUCAGACUAUCUAGAGAAA
RFPL2	10739	NM_001098527	148743773	CUUCGUAGACCGCAAGUUA
RFPL2	10739	NM_001098527	148743773	UUAAUUCACUGCAGAAGGA
RFPL2	10739	NM_001098527	148743773	GAAGUGGGCGCAUCAGACA
RFPL2	10739	NM_001098527	148743773	AGAACAAAAUCAGGCGCAA
RFPL3	10738	NM_006604	149408133	GCUCAGACUAUCUGGAAAA
RFPL3	10738	NM_006604	149408133	CUUAGUAGACCGCAAGUUA
RFPL3	10738	NM_006604	149408133	GAGAAUCUGUUCACUGCAA
RFPL3	10738	NM_006604	149408133	CCAUGGUCUCUCAGAGGAA
RFPL4B	442247	NM_001013734	153791359	GUGAGCGUCCUAACACUUA
RFPL4B	442247	NM_001013734	153791359	GUAAGAAGAUCCACCACGA
RFPL4B	442247	NM_001013734	153791359	CCAGAGGUAUAUACUAGAA
RFPL4B	442247	NM_001013734	153791359	GAGUUGUCCUGUCCAGUUU
RFWD2	64326	NM_001001740	50428921	GAAAUGACCUGCAAUUCGA
RFWD2	64326	NM_001001740	50428921	AAACAGCCUUGGUAUAAUA
RFWD2	64326	NM_001001740	50428921	GAAAAGAGGUUCAAAUUGG
RFWD2	64326	NM_001001740	50428921	GACCAUCUGUAUCCUAAUU
RFWD3	55159	NM_018124	71143111	GGACCUACUUGCAAACUAU
RFWD3	55159	NM_018124	71143111	GGAAACAGGCCGAGUUAGA
RFWD3	55159	NM_018124	71143111	GUUAAGAUGUUGAGUACUG
RFWD3	55159	NM_018124	71143111	GCAGUCAUGUGCAGGAGUU
RING1	6015	NM_002931	51479191	UGUCCUACCUGCCGAAAGA
RING1	6015	NM_002931	51479191	GUACUUGGCCCUGCGCAUU
RING1	6015	NM_002931	51479191	GAUCAGACCACAACGAUGA
RING1	6015	NM_002931	51479191	CGAGGUAUGUGAAGACAAC
RKHD1	399664	NM_203304	145651824	GAGCCGGUCUUCAUCGUGA
RKHD1	399664	NM_203304	145651824	GCCGAACACUUCUCCAUCA
RKHD1	399664	NM_203304	145651824	CGACUGCGACUUCGGCUUC
RKHD1	399664	NM_203304	145651824	GCGACAAGGAGCCGGUGUU
RKHD2	51320	NM_016626	148229133	CAAUAUAUAUCCCUGCUUU
RKHD2	51320	NM_016626	148229133	GGUUAUUGCUGCCCUAGUU
RKHD2	51320	NM_016626	148229133	CCACUUGCUCGGAGGGUUA
RKHD2	51320	NM_016626	148229133	GCCAAGACAAACACGUAUA
RKHD3	84206	NM_032246	47894110	GCGCACAACGGAAACAAUA
RKHD3	84206	NM_032246	47894110	GAACGUGGAUCGCGCUCGA
RKHD3	84206	NM_032246	47894110	ACAAUAACGGCAAUGGGUA
RKHD3	84206	NM_032246	47894110	CGGCAAGGUUGUAAAAUCA
RNF10	9921	NM_014868	156630998	GAAGAUGGACAGCAUAUGU
RNF10	9921	NM_014868	156630998	CUAAGAAGAUCAACCUGAA
RNF10	9921	NM_014868	156630998	GGAGUUAGCAGAUGACAAU
RNF10	9921	NM_014868	156630998	ACAGAUAUCUCUCUCACUU
RNF103	7844	NM_005667	37595534	GGACGAAGACCCUGACUUA
RNF103	7844	NM_005667	37595534	GAACUUUCCUGUAGAAUCU
RNF103	7844	NM_005667	37595534	CAACAAUGAUGAAGUCAAU
RNF103	7844	NM_005667	37595534	CAACAAGAGUUAUAUGACA
RNF11	26994	NM_014372	156630999	UAGGAUAGCUCAAAGAAUA
RNF11	26994	NM_014372	156630999	GCACUGCUUUCAUCCUAUG
RNF11	26994	NM_014372	156630999	UCUAUCACCUGGACUGUAU
RNF11	26994	NM_014372	156630999	GAUGACUGGUUGAUGAGAU
RNF111	54778	NM_017610	37595552	GCAGAAUUGUGUUAAAGAA
RNF111	54778	NM_017610	37595552	GAGUUGAGAUGAUUAAUAG
RNF111	54778	NM_017610	37595552	AGAAGGAAAUGAAUGGUAA
RNF111	54778	NM_017610	37595552	AGAUUUAGAUGCACGACUA
RNF113A	7737	NM_006978	5902157	CGAAAGAAUUGAUUGCUAA
RNF113A	7737	NM_006978	5902157	GUAAACAGAAGGCGGCUUA
RNF113A	7737	NM_006978	5902157	UCUAUGAGCUGGACACAGA
RNF113A	7737	NM_006978	5902157	GACCCACAAUCCAAUGAUA
RNF113B	140432	NM_178861	110349795	CAAGGAGACUGGCUUCUGU
RNF113B	140432	NM_178861	110349795	CGACCAAGCAGACCAGGUA
RNF113B	140432	NM_178861	110349795	CCACGACCGUUCCGAUUAC
RNF113B	140432	NM_178861	110349795	CAAAGAACUGAUGGCGAAA
RNF12	51132	NM_016120	34452683	CCACGAAGAUCUCAUCAUA
RNF12	51132	NM_016120	34452683	GAAGUCAGAUGGACCGAUU
RNF12	51132	NM_016120	34452683	GAACAUCCUUUGGUAAAUG
RNF12	51132	NM_016120	34452683	GCUCAGUCUCAAAUCGAAA
RNF121	55298	NM_194452	37588864	GAACGGGACUUUGCAGAAA
RNF121	55298	NM_194452	37588864	GGACUGGCUUCGAUACUUG
RNF121	55298	NM_194452	37588864	GGAUCAUUGAGAACACGUA
RNF121	55298	NM_194452	37588864	UGGGAGAGGCCUCACGUCA
RNF122	79845	NM_024787	38045930	GAACAUUGGGAUUCUAUUG
RNF122	79845	NM_024787	38045930	UAAAGGUGAUGCCAAGAAG
RNF122	79845	NM_024787	38045930	GGAACCAGGCACAGAGUGA
RNF122	79845	NM_024787	38045930	CCGCAAGUGUCUGGUGAAA
RNF123	63891	NM_022064	37588868	GGAAGACCCUCAAAGAUGA
RNF123	63891	NM_022064	37588868	GUACAUGGUCUGCUUCUUA
RNF123	63891	NM_022064	37588868	GGACAUCCUUGCAGAGUUG
RNF123	63891	NM_022064	37588868	GCACAUGGCGGACCUCCUA
RNF125	54941	NM_017831	115387109	GGGCAUAUCUUCCUUCAGA
RNF125	54941	NM_017831	115387109	GAAAUGAGGGCACAUAUUC
RNF125	54941	NM_017831	115387109	UUAGACCGGUCACUUCUUG
RNF125	54941	NM_017831	115387109	UAUAAGAACUGCGCUGAGU
RNF126	55658	NM_194460	37622893	CGUUGGAGCACGUGGACCA
RNF126	55658	NM_194460	37622893	GGAUUAUAUCUGUCCAAGA
RNF126	55658	NM_194460	37622893	ACGACUACGCGCUGGGUGA
RNF126	55658	NM_194460	37622893	AGAGCCGGCGGGAGAGAGA
RNF128	79589	NM_024539	37588870	GAAUUGAGGUGGAUGUUGA
RNF128	79589	NM_024539	37588870	CAAAGAGGCAUACAAGUGA
RNF128	79589	NM_024539	37588870	GGUCAUUGAUCUUCGUUCA
RNF128	79589	NM_024539	37588870	GAGACUGCUGUUCGAGAAA
RNF13	11342	NM_183384	145309290	GAAACUUCCUGUACAUAAA
RNF13	11342	NM_183384	145309290	GACAGAAUCUUCAGACUAU
RNF13	11342	NM_183384	145309290	GUAUGAAGAUGGAGACAAA
RNF13	11342	NM_183384	145309290	UGAACGGGAUUACAACAUA
RNF130	55819	NM_018434	38176162	AAACAUCUCUGUACAAAUG
RNF130	55819	NM_018434	38176162	CAGCAUGGCUCAUAUUCUA
RNF130	55819	NM_018434	38176162	GAAAUCAACAUUGCAGUAA
RNF130	55819	NM_018434	38176162	UAACGUAGCAUUCGAUAUG
RNF133	168433	NM_139175	21040268	GGAAGAAGCUCCACUUUGA
RNF133	168433	NM_139175	21040268	GAACAGAACCUUUGCAAGU
RNF133	168433	NM_139175	21040268	GGAAUCAUGUGUUGUCAGA
RNF133	168433	NM_139175	21040268	GAAGGGAGUUCUCAUUACA
RNF135	84282	NM_197939	37655168	UGACAGAGCUGGUGGAACA
RNF135	84282	NM_197939	37655168	CAUCCAACCUUUAACUUGA
RNF135	84282	NM_197939	37655168	GAGAAGAGCAUCACAGAAG
RNF135	84282	NM_197939	37655168	GGACUCUUGUUGUGUGGAA
RNF138	51444	NM_016271	38045932	CCAAACUGCUGUUGAAGAA
RNF138	51444	NM_016271	38045932	GAAACAUCCACAUCUGAUA
RNF138	51444	NM_016271	38045932	GGAGAUCCUAGCCAGAUUA
RNF138	51444	NM_016271	38045932	CCAGAAAUUUCGUUAGUCA
RNF139	11236	NM_007218	38045935	GGGAAAAGCUUGACGAUUA
RNF139	11236	NM_007218	38045935	GAACUGUGCUUAAAAGUAA
RNF139	11236	NM_007218	38045935	GCACAUGUAUCGAAUUUAC
RNF139	11236	NM_007218	38045935	AUAAUUAGUGGGUGCGAUU
RNF14	9604	NM_183399	34577097	GAUCAAAGGUAUGGUAAGA
RNF14	9604	NM_183399	34577097	CAGAGUUAUUUGCCCGUUA
RNF14	9604	NM_183399	34577097	UAGAGAAAUUAGACGGAUG
RNF14	9604	NM_183399	34577097	GGAUGUUGACGACGAUAUU
RNF141	50862	NM_016422	38045936	GAGAGUGGCUCCUUAACUU
RNF141	50862	NM_016422	38045936	UGUCAGAAGUGUAUUGAUA
RNF141	50862	NM_016422	38045936	UGAAGCAGCUGACCGAUGA
RNF141	50862	NM_016422	38045936	AGACACAGUUGGUUAUUAA
RNF144	9781	NM_014746	156523963	GACCAGUGCUGCUUUCAAA
RNF144	9781	NM_014746	156523963	GUGCAAAGCCUGCCGUAUG
RNF144	9781	NM_014746	156523963	UGGAGUCUCUGGACGAUGA
RNF144	9781	NM_014746	156523963	CAAUGCAUCUUCUGUACUC
RNF146	81847	NM_030963	33636757	GGACGUCGCAGGAAGAUUA
RNF146	81847	NM_030963	33636757	AGAAGAAGAUCAUGAAUCA
RNF146	81847	NM_030963	33636757	GGAUGUAUCUGCAGUUGUU
RNF146	81847	NM_030963	33636757	UAAACAUGCUUCCUACAAA
RNF148	378925	NM_198085	37675276	GGACAGCUCACCUGAAUAU
RNF148	378925	NM_198085	37675276	GAAGUCAAAUAAAGACAGA
RNF148	378925	NM_198085	37675276	GAUCACAUCGGAAUUAGGA
RNF148	378925	NM_198085	37675276	CAAGAUGUAGUACGCAUUU
RNF149	284996	NM_173647	31543079	AUACAGCGUUUCCUAUAUA
RNF149	284996	NM_173647	31543079	GAAGGGAUCCAGCUGCAAA
RNF149	284996	NM_173647	31543079	GAGUCUAGCUUUACCAGAU
RNF149	284996	NM_173647	31543079	GGAAUUCCAGUAACGAUGA
RNF150	57484	NM_020724	58331203	GCACUUCGGUUGUGUUUGU
RNF150	57484	NM_020724	58331203	GACGUCAUCUUUACUACUA
RNF150	57484	NM_020724	58331203	CCGAGAAGGAGGAAUGGUA
RNF150	57484	NM_020724	58331203	CCAAUGACGUUGUCCGGAU
RNF151	146310	NM_174903	116686097	GGUAUGAUCUCAACCUCUU
RNF151	146310	NM_174903	116686097	GGGCCAACAUACCUUGUAA
RNF151	146310	NM_174903	116686097	GACGCUGGCUGCAUAGUGA
RNF151	146310	NM_174903	116686097	CAUGAAUAAACUCCGGAAA
RNF152	220441	NM_173557	91754187	CCAAGUUGCUGGACUGCAA
RNF152	220441	NM_173557	91754187	GCAUCGUGCUUCACAACAU
RNF152	220441	NM_173557	91754187	UGGCUUGCGUCUUGGUCUU
RNF152	220441	NM_173557	91754187	CGGACGACCCGGAGGUCCU
RNF157	114804	NM_052916	58743364	UGAGAAGCCUGGUCAAUAU
RNF157	114804	NM_052916	58743364	UAAGGUGGCUGAAGACGAA
RNF157	114804	NM_052916	58743364	CUAAUUCCGUGUACCGCUA
RNF157	114804	NM_052916	58743364	GCUAAAGUCCACUAUAAUG
RNF165	494470	NM_152470	57165360	UGUUUGGCUCUGUGCGAAA
RNF165	494470	NM_152470	57165360	CCACACAGAUGGUCGUCCA
RNF165	494470	NM_152470	57165360	AAGUAUAAGAAGCGAAGAC
RNF165	494470	NM_152470	57165360	UUUCAAAGGUCUCAGCAUC
RNF166	115992	NM_178841	31343485	GGUGAAGCACUGUGUGGAA
RNF166	115992	NM_178841	31343485	CCACCCACGUGGAGAAGCA
RNF166	115992	NM_178841	31343485	ACGACACCUUUGUGGACUA
RNF166	115992	NM_178841	31343485	CUGUCGAGGCUGCAACAAA
RNF167	26001	NM_015528	14149701	GCUAUUACCUCAUCCCUUU
RNF167	26001	NM_015528	14149701	CCAUUUGCCUGGAUGAAUA
RNF167	26001	NM_015528	14149701	GGACCACCCUGCCUCAGAA
RNF167	26001	NM_015528	14149701	UGGAUAUGGUGCCGCUGUA
RNF168	165918	NM_152617	31377565	GGAAGUGGCUGAUGACUAU
RNF168	165918	NM_152617	31377565	GAAAUUCUCUCGUCAACGU
RNF168	165918	NM_152617	31377565	AGAAGGAGGUGGAUAAAGA
RNF168	165918	NM_152617	31377565	GAGUAUCACUUACGCGCUA
RNF169	254225	NM_001098638	148839381	UUACUAGGCUCUGAAGGUA
RNF169	254225	NM_001098638	148839381	CAAAUCAACUCCACGCAAC
RNF169	254225	NM_001098638	148839381	GAGCCAGACUUUAUAUUCA
RNF169	254225	NM_001098638	148839381	CCGAAGAACUAAACCAUUU
RNF17	56163	NM_031277	94421470	GAACUAUGCUUGUUAAUGA
RNF17	56163	NM_031277	94421470	GCAAGAGCAUUACAAUUAU
RNF17	56163	NM_031277	94421470	GAACUUUCUUGUUACGAUA
RNF17	56163	NM_031277	94421470	GAAAUUAGACAGAAUGUUC
RNF170	81790	NM_030954	21361953	GAAACUGGAUGAUGAUUCA
RNF170	81790	NM_030954	21361953	GGGCAACCCAGAUCUAUUA
RNF170	81790	NM_030954	21361953	GGCCAAAUAUCAAGGUGAA
RNF170	81790	NM_030954	21361953	GAGAUUGCAUCAGGAUAUU
RNF175	285533	NM_173662	148664182	CUACAUGGCUUCCACUAUA
RNF175	285533	NM_173662	148664182	UGAAGAGGAUGAUCAGUAA
RNF175	285533	NM_173662	148664182	GCGAUCAUGUUUACAAUGU
RNF175	285533	NM_173662	148664182	GACAAUAUCUGUGCAGUCU
RNF180	285671	NM_178532	31341781	AAACAUGGCCCGAAAUAAU
RNF180	285671	NM_178532	31341781	GAAUGGAUAAGCUGCCUAA
RNF180	285671	NM_178532	31341781	GUAAGACUACUGCCUAUUC
RNF180	285671	NM_178532	31341781	UCCAAGAGCCGGACUGAUU
RNF182	221687	NM_152737	142373276	GCACGUCCCUGCUGUUUCA
RNF182	221687	NM_152737	142373276	UACAAUCGAUACAAUCUGA
RNF182	221687	NM_152737	142373276	UUAGUAGCCUGCCCGAUGA
RNF182	221687	NM_152737	142373276	GAGCCUCGUUAUUCUUAUG
RNF183	138065	NM_145051	153252109	GGCCAUCAGCUGUGCCUCA
RNF183	138065	NM_145051	153252109	CACCACUCUUUGAGGGAGU
RNF183	138065	NM_145051	153252109	CCACCAUGUCAUCCUGGAA
RNF183	138065	NM_145051	153252109	GGGUGUGAGUGUGGCGUCA
RNF185	91445	NM_152267	31542782	GAUGGUGGCUUCCAGAUGU
RNF185	91445	NM_152267	31542782	GCCACAGCAUUUAAUAUAA
RNF185	91445	NM_152267	31542782	UCACGCCUCUUCCUAUUUG
RNF185	91445	NM_152267	31542782	GGCCAGAGCCGGAGAAUAG
RNF186	54546	NM_019062	9506662	GACAACACCUGGUCCAUCA
RNF186	54546	NM_019062	9506662	GCACCAAGACCCUGCAACA
RNF186	54546	NM_019062	9506662	GGAUGGACAGGAUGAAGUA
RNF186	54546	NM_019062	9506662	CAUCUACCCGGGUGUCUUA
RNF187	149603	XM_928029	113411744	AGAAGGCACUGACCGACUA
RNF187	149603	XM_928029	113411744	GAAAGGACUUGAAUGACGC
RNF187	149603	XM_928029	113411744	GGAAGGGACACGUGAUGGA
RNF187	149603	XM_928029	113411744	CACCAUUGAGUGUCGGAUU
RNF19	25897	NM_015435	35493781	GGACAUGGAUGCACAGUUG
RNF19	25897	NM_015435	35493781	AAAGACAGAUUUCCUGAUA
RNF19	25897	NM_015435	35493781	GCCCAGAGCUUACGUUUGA
RNF19	25897	NM_015435	35493781	GCAAGUAGAUAUUGAGUCA
RNF190	162333	NM_001100875	154937341	GAACCAAGGUCAUCUAUCA
RNF190	162333	NM_001100875	154937341	CCAAGAAAGGCAUCAUUUA
RNF190	162333	NM_001100875	154937341	GAGAGGUUGUCAAGAAAUU
RNF190	162333	NM_001100875	154937341	GUUCCGAGAUGAAGACUUU
RNF2	6045	NM_007212	54792140	GAGGUUAGCUUUAGAAGAA
RNF2	6045	NM_007212	54792140	GAGAAAUACUGGAAAGUGA
RNF2	6045	NM_007212	54792140	GCACAGACGAGAUACAUAA
RNF2	6045	NM_007212	54792140	GAGAAGCAGUAUACCAUUU
RNF20	56254	NM_019592	34878776	CCAAUGAAAUCAAGUCUAA
RNF20	56254	NM_019592	34878776	UAAGGAAACUCCAGAAUAU
RNF20	56254	NM_019592	34878776	GCAAAUGUCCCAAGUGUAA
RNF20	56254	NM_019592	34878776	AGAAGAAGCUACAUGAUUU
RNF207	388591	NM_207396	124487386	GGAGGGAACACCCGACUUA
RNF207	388591	NM_207396	124487386	CCGAGGAGGAGGACGCUAU
RNF207	388591	NM_207396	124487386	CCAGGAAGUGUCCCGGAAA
RNF207	388591	NM_207396	124487386	GUGCAGAGCCAAUACGAAG
RNF208	727800	NM_031297	119220602	GGACAUGCCUGCCUUGGAA
RNF208	727800	NM_031297	119220602	UGAAAAGUUCCCUGAGCUA
RNF208	727800	NM_031297	119220602	CAGAGAUCAUUGUCAACCA
RNF208	727800	NM_031297	119220602	AUUGUGAAUCAGUACGUGA
RNF215	200312	NM_001017981	63025219	CCUGUAAGCACGAGUUUCA
RNF215	200312	NM_001017981	63025219	AAGUUGACCUUGUGGACCA
RNF215	200312	NM_001017981	63025219	CAGUGAUCGUCCUCCAUUA
RNF215	200312	NM_001017981	63025219	CAGUGGCAUACGUGGGCAA
RNF24	11237	NM_007219	10518498	GAAUCUGCCUCUCAACAUA
RNF24	11237	NM_007219	10518498	GCUCGGAUUUCCCACAUUA
RNF24	11237	NM_007219	10518498	GGGCAGAGAACAUUGUAUA
RNF24	11237	NM_007219	10518498	GAAUUUACAUGAGCUCUGU
RNF25	64320	NM_022453	34878786	GGACCAGGAUUCACAGUAU
RNF25	64320	NM_022453	34878786	CCAGAAAGCUAUGCUAGAU
RNF25	64320	NM_022453	34878786	GGUCAAAUCAGCAAAGGUU
RNF25	64320	NM_022453	34878786	GAGCGAAACCGAUACUUCA
RNF26	79102	NM_032015	34878803	CGUAGUGGCUGCCUUCCUA
RNF26	79102	NM_032015	34878803	GCCGAGAGAGGCUCAAUGA
RNF26	79102	NM_032015	34878803	GCAGAUCAGAGGCAGAAGA
RNF26	79102	NM_032015	34878803	GAGAGGAUGUCAUGCGGCU
RNF31	55072	NM_017999	109150430	GCAGAAUACUCAUCCAAGA
RNF31	55072	NM_017999	109150430	GCGAUUAUAUGGCUACACA
RNF31	55072	NM_017999	109150430	GGCGUGGUGUCAAGUUUAA
RNF31	55072	NM_017999	109150430	GUUAUGUGCAACCGGACUA
RNF32	140545	NM_030936	37595535	GAUCAGUGCUUGGCCAUAA
RNF32	140545	NM_030936	37595535	AAAGAUAACUUGGCAGUCA
RNF32	140545	NM_030936	37595535	UCCCACAGAUGCCAAGUUA
RNF32	140545	NM_030936	37595535	GUUAGAAAGUGGUACAGAA
RNF34	80196	NM_025126	37595536	GCUGUGGGCUGCUGAAUGA
RNF34	80196	NM_025126	37595536	GAGCUUCACUGUCUGACUU
RNF34	80196	NM_025126	37595536	GAACUGGUAGAGAAAGUAA
RNF34	80196	NM_025126	37595536	GAAGGGCCCAACAUAGUUU
RNF38	152006	NM_194329	89903028	GAACAGACUUUGUGUGUAG
RNF38	152006	NM_194329	89903028	ACAAAUGGCUUAAGGCAAA
RNF38	152006	NM_194329	89903028	UUGAACAACUUCCUUCUUA
RNF38	152006	NM_194329	89903028	GUAACAAAUUCUCGCUCCA
RNF39	80352	NM_025236	25777714	AGGAAGACAUGGAGACGAU
RNF39	80352	NM_025236	25777714	CCGCAUUGUACCAGCGGAA
RNF39	80352	NM_025236	25777714	GAGGAUAUGAGGAAGACAU
RNF39	80352	NM_025236	25777714	AAGAUUAUCCAGUGGUCAA
RNF4	6047	NM_002938	156071484	CCAGGGACAGAGACGUAUA
RNF4	6047	NM_002938	156071484	AGAUCAACCACAAACGGUA
RNF4	6047	NM_002938	156071484	GCAAUAAAUUCUAGACAAG
RNF4	6047	NM_002938	156071484	GAAUGGACGUCUCAUCGUU
RNF40	9810	NM_014771	37588854	GAGAUGCGCCACCUGAUUA
RNF40	9810	NM_014771	37588854	GAUGCCAACUUUAAGCUAA
RNF40	9810	NM_014771	37588854	GAUCAAGGCCAACCAGAUU
RNF40	9810	NM_014771	37588854	CAACGAGUCUCUGCAAGUG
RNF41	10193	NM_194359	37588860	GACGUCAGCUGAACACAAA
RNF41	10193	NM_194359	37588860	GAGAGUGGCUGUCCUGCUU
RNF41	10193	NM_194359	37588860	GGGAUGACAUGGUGCAAGA
RNF41	10193	NM_194359	37588860	CGGCUGAACUUACGAUAUC
RNF43	54894	NM_017763	56711321	GGUGGAGUCUGAAAGAUCA
RNF43	54894	NM_017763	56711321	GCACGGACAUCAGCCUACA
RNF43	54894	NM_017763	56711321	UCCAUGAGUUCCAUCGUAA
RNF43	54894	NM_017763	56711321	UGACAUCACUGAGGAUCGA
RNF44	22838	NM_014901	37588862	AUGUGGAGAUGGAGAACUA
RNF44	22838	NM_014901	37588862	UCACCAAAGCAGACAUAGA
RNF44	22838	NM_014901	37588862	CAGCAUGCUCCGUGAUGUU
RNF44	22838	NM_014901	37588862	UCACAUGAUGCCACGGAGA
RNF5	6048	NM_006913	156631002	CGGCAAGAGUGUCCAGUAU
RNF5	6048	NM_006913	156631002	GCUGGGAUCAGCAGAGAGA
RNF5	6048	NM_006913	156631002	GCAAGAGUGUCCAGUAUGU
RNF5	6048	NM_006913	156631002	CCGAAGGGCCAAAUCGCGA
RNF6	6049	NM_183043	34305292	GAAGAAACCUUACCUCAAG
RNF6	6049	NM_183043	34305292	GAGCAUAACAGUAUUGAUA
RNF6	6049	NM_183043	34305292	CAACAAAGGUCAACUAGUC
RNF6	6049	NM_183043	34305292	GAACAAACCCGAACAAUGG
RNF7	9616	NM_014245	156071506	UCUUAGAUGUCAAGCUGAA
RNF7	9616	NM_014245	156071506	CCGACGUGGAAGACGGAGA
RNF7	9616	NM_014245	156071506	CCAAAGAAUCGGCAAAUGA
RNF7	9616	NM_014245	156071506	UGGGACGUGGAGUGCGAUA
RNF8	9025	NM_183078	157419146	AGAAUGAGCUCCAAUGUAU
RNF8	9025	NM_183078	157419146	CAGAGAAGCUUACAGAUGU
RNF8	9025	NM_183078	157419146	GAGGGCCAAUGGACAAUUA
RNF8	9025	NM_183078	157419146	CAAUUUGGAUCCUAAGUUG
RSPRY1	89970	NM_133368	45387948	CAGCUGAUUUGGUACAAUG
RSPRY1	89970	NM_133368	45387948	GGUCACUUCUGGCGUCAUG
RSPRY1	89970	NM_133368	45387948	GUAAUACGGACUCUUGUAG
RSPRY1	89970	NM_133368	45387948	CAAGUCAGUAUCCGAGAAA
RUFY1	80230	NM_001040452	94721329	GAACUUAACCGGCACUUGA
RUFY1	80230	NM_001040452	94721329	CAUCAGAUAUAGCGACUAG
RUFY1	80230	NM_001040452	94721329	AUAAACAUCUCUUAAGCGA
RUFY1	80230	NM_001040452	94721329	GCGAAUUACAGCACGAGAA
SCEL	8796	NM_003843	21536305	GGAAGUCCGAUUAAAGUUA
SCEL	8796	NM_003843	21536305	GAUAACCAACUAACCAAUA
SCEL	8796	NM_003843	21536305	GAUAAUAGGCAGAUACAUC
SCEL	8796	NM_003843	21536305	GGUCUUGAUGAACAUAUUA
SH3MD2	57630	NM_020870	89142742	GAUCGUAGGUUCUCGAAAU
SH3MD2	57630	NM_020870	89142742	UCGAGGAGCUUCCCAGUAA
SH3MD2	57630	NM_020870	89142742	GCAGAUUAUUAAACCGUUA
SH3MD2	57630	NM_020870	89142742	AAAGGGACAUCCAUGCAUA
SH3MD4	344558	NM_001099289	150010571	CAACACGGGAUGCAAACUA
SH3MD4	344558	NM_001099289	150010571	GGAAUAAUGUAGUCGGAGG
SH3MD4	344558	NM_001099289	150010571	GCCAAAGGGAUAACCACAA
SH3MD4	344558	NM_001099289	150010571	ACACAUGUUUGGCGGUUAA
SH3RF2	153769	NM_152550	22749146	GAACAAAGGUCGCCAGUCA
SH3RF2	153769	NM_152550	22749146	GGAGACAGCUUGAUGAGAA
SH3RF2	153769	NM_152550	22749146	GAAGGCAAGUUAGGAGAUA
SH3RF2	153769	NM_152550	22749146	GCAAAGGCCUUAUGCAACU
SHFM3	6468	NM_022039	63079686	GGAUGCAGCUAGAGGAUGA
SHFM3	6468	NM_022039	63079686	GAGUGAAGGUGUCUCAGAA
SHFM3	6468	NM_022039	63079686	GAGGUGAACUGUGUGGAUU
SHFM3	6468	NM_022039	63079686	UGAGGACGUUUGCCACUUU
SHPRH	257218	NM_173082	111548663	GCACAAAUCAGUCGUGUUA
SHPRH	257218	NM_173082	111548663	GAAGAAAUGUGGAACUGAA
SHPRH	257218	NM_173082	111548663	GAAUAUAAGUUGCUUCAUG
SHPRH	257218	NM_173082	111548663	CAAAGUGUGUGAAUUAUGA
SIAH2	6478	NM_005067	55925659	GACAUCGUCUUUCUAGCUA
SIAH2	6478	NM_005067	55925659	GAAACAAGAGAAGUACGAA
SIAH2	6478	NM_005067	55925659	CAAGCAAGCCGAGAACUUU
SIAH2	6478	NM_005067	55925659	CAUGAUGUGACUUUCGUAA
SKP2	6502	NM_032637	16306593	CAUCUAGACUUAAGUGAUA
SKP2	6502	NM_032637	16306593	CUAAAGGUCUCUGGUGUUU
SKP2	6502	NM_032637	16306593	GGUAUCGCCUAGCGUCUGA
SKP2	6502	NM_032637	16306593	UGUCAAUACUCUCGCAAAA
SMARCA3	6596	NM_139048	117968479	UAAAGGAGAUAGUCCAUUA
SMARCA3	6596	NM_139048	117968479	GAACAACACUGAUCAUCUG
SMARCA3	6596	NM_139048	117968479	CCAGAUGACUUUCUAACUA
SMARCA3	6596	NM_139048	117968479	GGACUACGCUAUUACACGG
SMURF1	57154	NM_181349	31317289	GCACUAUGAUCUAUAUGUU
SMURF1	57154	NM_181349	31317289	AAAGAGAUCUAGUCCAGAA
SMURF1	57154	NM_181349	31317289	GGAAGAAGGUUUGGAUUAC
SMURF1	57154	NM_181349	31317289	AGUAGGGUGUGGACGCAAA
SMURF2	64750	NM_022739	56550041	GAUGAGAACACUCCAAUUA
SMURF2	64750	NM_022739	56550041	GACCAUACCUUCUGUGUUG
SMURF2	64750	NM_022739	56550041	CAAAGUGGAAUCAGCAUUA
SMURF2	64750	NM_022739	56550041	GAACAACACAAUUUACAGA
SOCS1	8651	NM_003745	4507232	GCAUCCGCGUGCACUUUCA
SOCS1	8651	NM_003745	4507232	GGUGGCAGCCGACAAUGCA
SOCS1	8651	NM_003745	4507232	GGACGCCUGCGGAUUCUAC
SOCS1	8651	NM_003745	4507232	UGUUAUUACUUGCCUGGAA
SOCS2	8835	NM_003877	21536304	GAAGGAACUUUCUUGAUUA
SOCS2	8835	NM_003877	21536304	GAAGUAUGACUGUUAAUGA
SOCS2	8835	NM_003877	21536304	GCAUUCAGACUACCUACUA
SOCS2	8835	NM_003877	21536304	UCAUAUGUGUCAAAUCCAA
SOCS3	9021	NM_003955	45439351	CCUAUUACAUCUACUCCGG
SOCS3	9021	NM_003955	45439351	UCAAGACCUUCAGCUCCAA
SOCS3	9021	NM_003955	45439351	CAGCAUCUCUGUCGGAAGA
SOCS3	9021	NM_003955	45439351	GCGAUGGAAUUACCUGGAA
SOCS4	122809	NM_080867	40807478	GCACAGCUGUUCAUCCAUU
SOCS4	122809	NM_080867	40807478	GAACUCAUGUUAGAUAAGU
SOCS4	122809	NM_080867	40807478	ACACGCAGAUUGAUUAUGU
SOCS4	122809	NM_080867	40807478	GCGCCUGUAUGUUCUUUGA
SOCS5	9655	NM_014011	21618352	CAACAAAGCAGUCCCUUAA
SOCS5	9655	NM_014011	21618352	AGACAGAGGUUGCAGGAUA
SOCS5	9655	NM_014011	21618352	GGAGGAAGCCGUAGUGAAA
SOCS5	9655	NM_014011	21618352	GAGAGAAGGCGGCUUAGUA
SOCS6	9306	NM_004232	118402588	GAGGAGACCUGCAUCAAGA
SOCS6	9306	NM_004232	118402588	GAACAUGUGCCUGUCGUUA
SOCS6	9306	NM_004232	118402588	GUCCAUAGUUGAUCUAAUU
SOCS6	9306	NM_004232	118402588	GAUAUGGCCAGCUGCGAUA
SOCS7	30837	NM_014598	53831996	GGAGAAGUGUGGUUGGUAU
SOCS7	30837	NM_014598	53831996	AAACCCAAGUUGACAAGAA
SOCS7	30837	NM_014598	53831996	UCCGAAAGUUCUACUACUA
SOCS7	30837	NM_014598	53831996	AAGCGCAGCUCAUUUCCAA
SPRYD5	84767	NM_032681	14249255	GGAAGGAUUAUGUGAGUUU
SPRYD5	84767	NM_032681	14249255	ACUUGGAAAGGCUGCGAAA
SPRYD5	84767	NM_032681	14249255	AAGCAGAUGUGGAGCUACU
SPRYD5	84767	NM_032681	14249255	GGACAGCCUCAGUGGAUUC
SPSB1	80176	NM_025106	18141315	GGACGACAAGCUCAUCUUU
SPSB1	80176	NM_025106	18141315	GAACAACAACGACCGAUCG
SPSB1	80176	NM_025106	18141315	ACUCUGAGCUUCAUUGUGG
SPSB1	80176	NM_025106	18141315	ACACAACCCUCGUGGGGAA
SPSB2	84727	NM_032641	14249177	GAACUCUGGGCUACGCUAU
SPSB2	84727	NM_032641	14249177	GACCCUCUAUCCGGCAGUA
SPSB2	84727	NM_032641	14249177	CUACCUGGGCGAAAGGAGA
SPSB2	84727	NM_032641	14249177	UGACAGUCUGCUACGCAAA
SPSB3	90864	NM_080861	38679885	GGUCUGGGAUGACUUAAAU
SPSB3	90864	NM_080861	38679885	GAUGACCUCUCCCGUCUAC
SPSB3	90864	NM_080861	38679885	ACAAAUACCGCCACACGUU
SPSB3	90864	NM_080861	38679885	GCGGAGAGGAAGACGAGUA
SPSB4	92369	NM_080862	18254459	GCAAGAAGCUGUACCCGGU
SPSB4	92369	NM_080862	18254459	ACACUCAGCUUCAUCGUGG
SPSB4	92369	NM_080862	18254459	AAAACUAUCUGCAGUACCA
SPSB4	92369	NM_080862	18254459	GCACCCACGCUGUAGUUGG
SSA1	6737	NM_003141	56549143	UCUCAGAGCUAGAUCGAAG
SSA1	6737	NM_003141	56549143	GAGCAUACCUGGAAAUGAA
SSA1	6737	NM_003141	56549143	GGUGAUAAUUGUCCUGGAA
SSA1	6737	NM_003141	56549143	AAGAGUGGCUUCUGGACAA
STUB1	10273	NM_005861	56181386	CCGCGGAGCGUGAGAGGGA
STUB1	10273	NM_005861	56181386	GCAUUGAGGCCAAGCACGA
STUB1	10273	NM_005861	56181386	GAAGGAGGUUAUUGACGCA
STUB1	10273	NM_005861	56181386	AGGCCAAGCACGACAAGUA
SYTL3	94120	NM_001009991	110227630	GUACAGAGAUGGGCAAUUU
SYTL3	94120	NM_001009991	110227630	GUAAGAACCUUGCCUAUGG
SYTL3	94120	NM_001009991	110227630	GAAGACAGCGUUCCUCAGA
SYTL3	94120	NM_001009991	110227630	GGUGGAAAGGAGCGAAGAA
SYTL4	94121	NM_080737	18152766	GGAUAAAUCUGGCCUCUUU
SYTL4	94121	NM_080737	18152766	GAAGAUGUCUGCUCCCAAA
SYTL4	94121	NM_080737	18152766	GAAGUUACAUCGCCAGAAG
SYTL4	94121	NM_080737	18152766	CCUGGAAGCUUGAUAAGAA
SYVN1	84447	NM_032431	51317310	CAACAAGGCUGUGUACAUG
SYVN1	84447	NM_032431	51317310	UGUCUGGCCUUCACCGUUU
SYVN1	84447	NM_032431	51317310	GGAGAUGCCUGAGGAUGGA
SYVN1	84447	NM_032431	51317310	CCAAGAGACUGCCCUGCAA
TIF1	8805	NM_003852	47419908	GAACAUACCACGACAAGCA
TIF1	8805	NM_003852	47419908	AGACUUAUCUAAACCAGAA
TIF1	8805	NM_003852	47419908	CUUUAGUAAUCGAGGAUAA
TIF1	8805	NM_003852	47419908	CUUUAUAGCAAACGACUGA
TIP120A	55832	NM_018448	21361793	GAAAGGAGCUUAUAAGAGA
TIP120A	55832	NM_018448	21361793	UAACUGAGCUGGUAAAUGU
TIP120A	55832	NM_018448	21361793	GCACUAACAUGCUUUCUGA
TIP120A	55832	NM_018448	21361793	GAAAUUACCAGGUUAACUA
TNFAIP3	7128	NM_006290	26051241	GGGAAGAUUUGAAGACUUA
TNFAIP3	7128	NM_006290	26051241	GCACCAUGUUUGAAGGAUA
TNFAIP3	7128	NM_006290	26051241	GCGGAAAGCUGUGAAGAUA
TNFAIP3	7128	NM_006290	26051241	CAGCAUGAGUACAAGAAAU
TNFRSF25	8718	NM_001039664	89142744	CAAGAAGAUUGGUCUGUUU
TNFRSF25	8718	NM_001039664	89142744	CCGGUGACUUCCACAAGAA
TNFRSF25	8718	NM_001039664	89142744	GGUGUGACUGUGCCGGUGA
TNFRSF25	8718	NM_001039664	89142744	GUGCCGGUGACUUCCACAA
TOPORS	10210	NM_005802	40805103	GCUCAUGGAUCUUUAGUGA
TOPORS	10210	NM_005802	40805103	UGAACAAACUCUCGAUGUA
TOPORS	10210	NM_005802	40805103	ACAAAUGGGAGUAUACUUA
TOPORS	10210	NM_005802	40805103	CGAUUUCGCUACCGUACAA
TRAF3	7187	NM_003300	22027615	GAUAAGGUGUUUAAGGAUA
TRAF3	7187	NM_003300	22027615	GACAUCUGCUGGUGCAUUU
TRAF3	7187	NM_003300	22027615	GGCCCAAACUGUUCUAGAA
TRAF3	7187	NM_003300	22027615	UCAAGAGAGCAUCGUUAAA
TRAF4	9618	NM_004295	118402591	GAAACUAUGUGCGGGAUGA
TRAF4	9618	NM_004295	118402591	UGAUCUACCUGCACACUUG
TRAF4	9618	NM_004295	118402591	GGCCACCGUUUCUGCGAUA
TRAF4	9618	NM_004295	118402591	CAUCCGUGCUGCUGUUGAA
TRAF5	7188	NM_001033910	77404347	GAUCAAAGAUUAGCCGUUU
TRAF5	7188	NM_001033910	77404347	GGUCACACCUGUCCCUAUA
TRAF5	7188	NM_001033910	77404347	CAAGAACGCCUACAUUAAA
TRAF5	7188	NM_001033910	77404347	CAUGAUACCCACAUUAAUA
TRAF6	7189	NM_004620	22027628	GGAGAAACCUGUUGUGAUU
TRAF6	7189	NM_004620	22027628	GGACAAAGUUGCUGAAAUC
TRAF6	7189	NM_004620	22027628	GUUCAUAGUUUGAGCGUUA
TRAF6	7189	NM_004620	22027628	GAUAUGAUGUAGAGUUUGA
TRAF7	84231	NM_032271	14150010	GCACUGAGCUGAAGUUGAA
TRAF7	84231	NM_032271	14150010	GGAUAGCACUGUGAAGGUU
TRAF7	84231	NM_032271	14150010	GCGGGACGCAUCCAUGUUA
TRAF7	84231	NM_032271	14150010	AGACCCACCUGGAGACUUG
TRIAD3	54476	NM_207111	46370055	AAACAACAAUGAAGAGGUA
TRIAD3	54476	NM_207111	46370055	GAAAACAAAUGAACCAGUA
TRIAD3	54476	NM_207111	46370055	GUGCGCAGAUGCUCACUUG
TRIAD3	54476	NM_207111	46370055	UACCGUACCUCUAUUGAAG
TRIM10	10107	NM_052828	157426895	GAGAGGAGAUUCAAGAAAU
TRIM10	10107	NM_052828	157426895	CAGAAGCACUCUAAUAAGA
TRIM10	10107	NM_052828	157426895	GGGAACAAAUCCAUAAGUG
TRIM10	10107	NM_052828	157426895	GCUUUGAGUUGGACUAUGA
TRIM11	81559	NM_145214	24497621	GGACAUCUCUCUUUCUACA
TRIM11	81559	NM_145214	24497621	GGGAGAACGUGAACAGGAA
TRIM11	81559	NM_145214	24497621	GAGCUGAUCCUGUCUGAAG
TRIM11	81559	NM_145214	24497621	UCACUGCUAUUCAUCUUUC
TRIM14	9830	NM_014788	15208662	CAACAUAACCCAGAUAGAA
TRIM14	9830	NM_014788	15208662	UCCAGAGGCUUCAGGCAUA
TRIM14	9830	NM_014788	15208662	GCUAAUGCAGAGUCAAGUA
TRIM14	9830	NM_014788	15208662	CAGAUUACUACUUGACGAA
TRIM15	89870	NM_033229	149193330	CAGCAGAUUUGGAAGGAGA
TRIM15	89870	NM_033229	149193330	CGGAGAGAGAUGAGAUUGA
TRIM15	89870	NM_033229	149193330	GGGAUGAAUAUAUCACAAA
TRIM15	89870	NM_033229	149193330	GGUGUGAGAUGAAGACUUU
TRIM17	51127	NM_001024941	68160934	GCUAAGAGGCUUUCUAGAG
TRIM17	51127	NM_001024941	68160934	GGAAGAACAACGUGAGUGU
TRIM17	51127	NM_001024941	68160934	GGUCCCACCUGCACACCUA
TRIM17	51127	NM_001024941	68160934	GAGCGGAGAGAACGCAUUG
TRIM2	23321	NM_015271	15011942	GAACGGCACCUAUGAGUUU
TRIM2	23321	NM_015271	15011942	GGAAGGAGAAUUCAUGUUG
TRIM2	23321	NM_015271	15011942	GGAAUGUGAUGGAAUUUUA
TRIM2	23321	NM_015271	15011942	CAACCAAUGUGUGCAGAUA
TRIM22	10346	NM_006074	117938315	GUACGCACCUGCACAUUUA
TRIM22	10346	NM_006074	117938315	CACCAAACAUUCCGCAUAA
TRIM22	10346	NM_006074	117938315	CCAGAUAUAGACCUCAAUA
TRIM22	10346	NM_006074	117938315	AGAAUUAUAUCCAGAUCGA
TRIM23	373	NM_001656	15208639	GAAGAAGGUUGUCAAACUA
TRIM23	373	NM_001656	15208639	UCACAAGCAUUCAGUAUUG
TRIM23	373	NM_001656	15208639	GCAAAGUUGUUAACGGAAA
TRIM23	373	NM_001656	15208639	GGAGAGAGCAUCAUUCGUU
TRIM25	7706	NM_005082	15208652	GACCGCAGCUGCACAAGAA
TRIM25	7706	NM_005082	15208652	CAAACUAACUGUCAUGUAC
TRIM25	7706	NM_005082	15208652	CAACAAGAAUACACGGAAA
TRIM25	7706	NM_005082	15208652	GCGGAUGACUGCAAACAGA
TRIM26	7726	NM_003449	60279912	UGAGAGACUUGGAAUAUAA
TRIM26	7726	NM_003449	60279912	GCAAGAAGCCUUUUAAGAA
TRIM26	7726	NM_003449	60279912	GAACACGCCUCCUGCUAAG
TRIM26	7726	NM_003449	60279912	GCAUCGCCCUGGAUUAUGA
TRIM28	10155	NM_005762	14971416	GACCAAACCUGUGCUUAUG
TRIM28	10155	NM_005762	14971416	GAUGAUCCCUACUCAAGUG
TRIM28	10155	NM_005762	14971416	GCGAUCUGGUUAUGUGCAA
TRIM28	10155	NM_005762	14971416	AGAAUUAUUUCAUGCGUGA
TRIM29	23650	NM_012101	109826574	GCAGGAAUUUGGUGCAUUG
TRIM29	23650	NM_012101	109826574	GAUCAUGGAUGCUCUGGAU
TRIM29	23650	NM_012101	109826574	GAAGAGAUACUCCAUGUAC
TRIM29	23650	NM_012101	109826574	CCAGAAGAAUUUCAACAAU
TRIM3	10612	NM_006458	32454738	GCAAGACGAUGGAGUUUUA
TRIM3	10612	NM_006458	32454738	GAAAGGACAACCCAAUUGA
TRIM3	10612	NM_006458	32454738	CCACAAGAAUGGCACAUAU
TRIM3	10612	NM_006458	32454738	GAGAGCGGCUGGCUGCAUU
TRIM31	11074	NM_007028	62865603	CGAAGAAGCUGCCCAGAAU
TRIM31	11074	NM_007028	62865603	GGAGAAGAAUUUCCUGCUA
TRIM31	11074	NM_007028	62865603	GAUGAGAUUUCUGGUCAAG
TRIM31	11074	NM_007028	62865603	GAGCCACAGUUGAACGAUC
TRIM32	22954	NM_001099679	153791513	GAUCAGGGGUGGUCAAAUA
TRIM32	22954	NM_001099679	153791513	GCAUAGCCCUAACUCCUAA
TRIM32	22954	NM_001099679	153791513	GAGCUGUGGUUUGGUGUUA
TRIM32	22954	NM_001099679	153791513	GUGAAGUACUAGUCGCUGA
TRIM33	51592	NM_033020	74027250	GGACAAACCACAUUAGUAA
TRIM33	51592	NM_033020	74027250	GCAAGCGACUGAUUACUUU
TRIM33	51592	NM_033020	74027250	UGAAACAUGUGAUAGAUUG
TRIM33	51592	NM_033020	74027250	GUGAUAAUUUGCAACAUAG
TRIM35	23087	NM_171982	94536781	GACCUGCGCACCAACCACA
TRIM35	23087	NM_171982	94536781	ACAAGGAGCUGCUGUGCUG
TRIM35	23087	NM_171982	94536781	CCACCUGCCCAGUGUGCAA
TRIM35	23087	NM_171982	94536781	GUGCAGCCGGUGAAGGACA
TRIM36	55521	NM_001017397	62865609	UCAUGGAAUUGAUAGCUAA
TRIM36	55521	NM_001017397	62865609	AAUUGAUAGCUAAAGGCAA
TRIM36	55521	NM_001017397	62865609	AUUGAUAGCUAAAGGCAAG
TRIM36	55521	NM_001017397	62865609	AGAUGAGUGAAUUUGGCUA
TRIM37	4591	NM_001005207	52487175	GGACAUACCUUUAAACCUU
TRIM37	4591	NM_001005207	52487175	ACACACAGCUGAAGAAUAA
TRIM37	4591	NM_001005207	52487175	GCAGAUGACUGAUUUGGAA
TRIM37	4591	NM_001005207	52487175	UACGAGAACUAGUAAAUUG
TRIM38	10475	NM_006355	24497622	GCGAAUAACUAAAUGGAAA
TRIM38	10475	NM_006355	24497622	AGAAAUUGCUGCAGAAUGU
TRIM38	10475	NM_006355	24497622	CAACUUGAAGACAGAUGUA
TRIM38	10475	NM_006355	24497622	AGAUACAGCUCAUCACGAA
TRIM39	56658	NM_172016	25777697	GAAGGAACCUGUCAUCAUU
TRIM39	56658	NM_172016	25777697	UGACUUCAGUAUCCAUAGA
TRIM39	56658	NM_172016	25777697	GCUUCGAGAUGCUUAAGGA
TRIM39	56658	NM_172016	25777697	AGGGUAAGGUUGCGAUUAU
TRIM4	89122	NM_033017	15011939	CCAAGUGGCUGUAAACCUA
TRIM4	89122	NM_033017	15011939	GAAGACAGUGUGCCAGAUA
TRIM4	89122	NM_033017	15011939	GAAGUUGAGAGUAGAGAUA
TRIM4	89122	NM_033017	15011939	CAAACUAUCGCUUCAUUGA
TRIM40	135644	NM_138700	156523274	CCACAGAAAUUAGAGGUUA
TRIM40	135644	NM_138700	156523274	GAGCAGACUUCUUCUAUGU
TRIM40	135644	NM_138700	156523274	UCAGAAGCCUGGUCAUUGA
TRIM40	135644	NM_138700	156523274	GGACGGCCAAGGAAUUAGA
TRIM41	90933	NM_201627	42516573	CAAGGAGACUUUCAAUAGG
TRIM41	90933	NM_201627	42516573	CCAAUAUGGUCCAGGUGAU
TRIM41	90933	NM_201627	42516573	GAGAUGAGUUAGAUCGGGA
TRIM41	90933	NM_201627	42516573	GGAUGAAGACUACGAGGGU
TRIM42	287015	NM_152616	29029527	GCAAUACCAUCAUCACUUU
TRIM42	287015	NM_152616	29029527	CCAAUGAUCCCAACUGUAA
TRIM42	287015	NM_152616	29029527	CAAGUUCUCUUUCCACAAU
TRIM42	287015	NM_152616	29029527	CAGAAUACGUGUUUAAAGU
TRIM43	129868	NM_138800	20270352	GAGAAACUCUUAAAGCAAA
TRIM43	129868	NM_138800	20270352	GUGAGAAGUUGGAUGUUUA
TRIM43	129868	NM_138800	20270352	GAAGGUGGAUAAUCAUUUC
TRIM43	129868	NM_138800	20270352	GGACAUAUUUCUUCUUUUG
TRIM45	80263	NM_025188	50878292	GCACCGAGGAGUCUACUUA
TRIM45	80263	NM_025188	50878292	GGACAUACUACAUUUCCUA
TRIM45	80263	NM_025188	50878292	GUGCAGGGCUCGCCAUUCA
TRIM45	80263	NM_025188	50878292	GGGAGGAGACAACGUUCAA
TRIM46	80128	NM_025058	42415489	UGACAUACAUCCUGGGAAA
TRIM46	80128	NM_025058	42415489	GGACAUACCCUGGGAGGAA
TRIM46	80128	NM_025058	42415489	GCGAAUACAGUGAAGAUGU
TRIM46	80128	NM_025058	42415489	GUCAAGAGAUGUACAAGCA
TRIM47	91107	NM_033452	54792145	GUACGGGACGGCAAGAUGA
TRIM47	91107	NM_033452	54792145	GAACCAAAGGUGUCAAGAG
TRIM47	91107	NM_033452	54792145	GCAUAUCCGUGCUGAAGAG
TRIM47	91107	NM_033452	54792145	CAUCAAGAGUGCAGCCGUA
TRIM48	79097	NM_024114	34147361	GCAUAAAGACAAUACAGCA
TRIM48	79097	NM_024114	34147361	ACUGGGAGAAGCUGUUAAA
TRIM48	79097	NM_024114	34147361	CAGAGAAACCUGAAUGUGG
TRIM48	79097	NM_024114	34147361	UGCUUUGAAUGCAUAAAGA
TRIM49	57093	NM_020358	35493773	GAAGAAGCCAACAAUGAUA
TRIM49	57093	NM_020358	35493773	GGAAGGAUUAUGUGAAUUU
TRIM49	57093	NM_020358	35493773	GAACGAAAUGUGCCAUAAA
TRIM49	57093	NM_020358	35493773	GAAUCAGAAUGAGAAGAUA
TRIM5	85363	NM_033034	14719417	GCAGAAAGUUGAUCAUUGU
TRIM5	85363	NM_033034	14719417	GAGAGUAGCUGCCCUGUGU
TRIM5	85363	NM_033034	14719417	GGAAUCCUGGUUAAUGUAA
TRIM5	85363	NM_033034	14719417	UUACCAGCCUGAGAACAUA
TRIM50A	135892	NM_178125	31342404	GGACCCGAAUCGUCAAUGA
TRIM50A	135892	NM_178125	31342404	GGCUCUACCUGCACUAUGA
TRIM50A	135892	NM_178125	31342404	GCAACUCGCUGCCCAUGGU
TRIM50A	135892	NM_178125	31342404	UCGCAGCCCUCAUCUCUGA
TRIM52	84851	NM_032765	34147443	GACCUGACCUGAGAAUUGA
TRIM52	84851	NM_032765	34147443	UGACCCAGCUGUGGAGUAA
TRIM52	84851	NM_032765	34147443	GGGACAACGUAGACUAUAU
TRIM52	84851	NM_032765	34147443	ACGAAGAGUUGUUCCAAGA
TRIM54	57159	NM_187841	34878869	GAGGAGGUGUGCCAGACUA
TRIM54	57159	NM_187841	34878869	GAACAUUAUCGACAUUUAC
TRIM54	57159	NM_187841	34878869	UCUACGGCCUGCAGCGAAA
TRIM54	57159	NM_187841	34878869	CAAUAAAGAACUCGAGCGU
TRIM55	84675	NM_184087	34878851	GCGCAUCUCUGAAUUACAA
TRIM55	84675	NM_184087	34878851	GAAAUGUGCCAGUGAUAUU
TRIM55	84675	NM_184087	34878851	GGUUGAACUCCCUAAAUGA
TRIM55	84675	NM_184087	34878851	CAUGAAGAGGAGCGCAUCA
TRIM56	81844	NM_030961	30794215	GGACUGUGCCGAUGACUUG
TRIM56	81844	NM_030961	30794215	GGUGUGGCCUCCUUCAAGA
TRIM56	81844	NM_030961	30794215	GCGGAUGCCUGGAGACAAG
TRIM56	81844	NM_030961	30794215	GAUAAGAAGGGCUACAUCU
TRIM58	25893	NM_015431	112421126	GAAAGUCCUCGCUGCAUUG
TRIM58	25893	NM_015431	112421126	CUAUGAAGCCGGUGAAAUU
TRIM58	25893	NM_015431	112421126	GAUUGGAGUUUGAGAAGCA
TRIM58	25893	NM_015431	112421126	GGAAAGAGUUGGAGGACGC
TRIM59	286827	NM_173084	87080803	GUACAGAUCUUGAAACAAA
TRIM59	286827	NM_173084	87080803	CAACUGGCAUUGAAUCUUU
TRIM59	286827	NM_173084	87080803	GCACUAAGGGCUAUUAUUG
TRIM59	286827	NM_173084	87080803	GAUGUUGGCAAUCUAAUUA
TRIM6	117854	NM_058166	51477693	UAAAGAAGCUGAAGAACGA
TRIM6	117854	NM_058166	51477693	CUACAAAGCUGAGAAGUAU
TRIM6	117854	NM_058166	51477693	GGACCUACAUUCUCUUUCA
TRIM6	117854	NM_058166	51477693	CCACUACUCUUUGUCCAUA
TRIM60	166655	NM_152620	37622897	GAAAGAGAAUGCCAUGUGU
TRIM60	166655	NM_152620	37622897	GGAUCUAGAUGAUACCUUU
TRIM60	166655	NM_152620	37622897	GGUCUAUUCUCUAUACUUU
TRIM60	166655	NM_152620	37622897	GCAAUUGGGCGAUACAUGA
TRIM61	391712	NM_001012414	60099473	UCAGAAAGACCUAGAGCUU
TRIM61	391712	NM_001012414	60099473	CUGGGUAGUUUGACUGAAA
TRIM61	391712	NM_001012414	60099473	UAAGAAGCAUAAUCAGGUU
TRIM61	391712	NM_001012414	60099473	GAGAGAGUGGAACUAAUUG
TRIM62	55223	NM_018207	8922647	CUACAAUGCUGAUGACAUG
TRIM62	55223	NM_018207	8922647	GAUCAACACCGUCCUCAUC
TRIM62	55223	NM_018207	8922647	UCGGACGACUGCACCAUUG
TRIM62	55223	NM_018207	8922647	CGCCAAAGCGCUUCGAUGU
TRIM63	84676	NM_032588	19924162	GGAAGAAGGACACCAGUAA
TRIM63	84676	NM_032588	19924162	UCACUCAGCUGGAGGAUUC
TRIM63	84676	NM_032588	19924162	GAACAUGGACUUCUUUACU
TRIM63	84676	NM_032588	19924162	GGAAUCCCAUGGAGAACUU
TRIM64	120146	XM_061890	113422534	UCAGUAAGGAAGAGGAUAA
TRIM64	120146	XM_061890	113422534	GGAUGAUUGUGGCAAGUUA
TRIM64	120146	XM_061890	113422534	GACAUCGAGAGGAGUGUAA
TRIM64	120146	XM_061890	113422534	UGUGGUUAUGAAUGGGAUA
TRIM65	201292	NM_173547	38679904	GCAGCCAGAUCCAGAACUC
TRIM65	201292	NM_173547	38679904	AGCCAAGCCUGUGGACUUA
TRIM65	201292	NM_173547	38679904	GUAGGACCCUGACCCUGUG
TRIM65	201292	NM_173547	38679904	UGGCAGAAUUAUCGCAAUC
TRIM67	440730	NM_001004342	134288905	GGUAAGGAGACUUUGUGUA
[truncated: 403 more rows]
