# Supplementary material for: Identification of Mammalian Protein Quality Control Factors by High-Throughput Cellular Imaging
Source: PLoS One. 2012 Feb 20;7(2):e31684. doi: 10.1371/journal.pone.0031684 (PMC3282772; doi:10.1371/journal.pone.0031684)
Supplement: Table S4 — Results of the PQC screen at 38.5°C using the siGenome Ubi123 library and cells expressing LTag(ts)-EGFP and NLS-DsRedExpress2. Z-scores for the EGFP/DsRedExpress2 ratio are shown. Pos: Positive control samples treated with MG132 250 nM. siRNA pools highlighted in blue represent positive hits in the screen. (XLSX) [file pone.0031684.s005.xlsx]

## Sheet: Sheet1
Table S4
Results of the screen using the E1, E2 and E3 Ubiquitin ligases library (Ubi123)
Positive hits
GeneID	GeneSymbol	Z score	Well Annotation
NA	NA	24.21	pos
NA	NA	23.83	pos
NA	NA	22.24	pos
NA	NA	22.04	pos
NA	NA	21.95	pos
NA	NA	21.85	pos
NA	NA	21.83	pos
NA	NA	21.61	pos
NA	NA	20.76	pos
NA	NA	20.68	pos
NA	NA	20.64	pos
NA	NA	20.63	pos
NA	NA	20.47	pos
NA	NA	20.26	pos
NA	NA	19.32	pos
NA	NA	19.27	pos
8454	CUL1	4.46	sample
55298	RNF121	2.96	sample
83737	ITCH	2.92	sample
51257	MARCH2	2.84	sample
51366	EDD1	2.42	sample
7323	UBE2D3	2.41	sample
94120	SYTL3	2.4	sample
115992	RNF166	2.31	sample
89910	UBE3B	2.29	sample
57154	SMURF1	2.17	sample
26038	CHD5	2.14	sample
55208	DCUN1D2	2.06	sample
7336	UBE2V2	2	sample
79845	RNF122	1.99	sample
7317	UBE1	1.98	sample
23066	CAND2	1.96	sample
84844	PHF5A	1.96	sample
283450	FLJ34154	1.95	sample
23220	DTX4	1.94	sample
57617	VPS18	1.92	sample
55585	UBE2Q1	1.86	sample
164832	LONRF2	1.78	sample
10273	STUB1	1.72	sample
126433	FBXO27	1.69	sample
9978	RBX1	1.69	sample
80028	FBXL18	1.69	sample
5913	RAPSN	1.63	sample
26269	FBXO8	1.61	sample
10336	PCGF3	1.61	sample
3270	HRC	1.5	sample
54926	UBE2R2	1.47	sample
6048	RNF5	1.45	sample
79596	C13ORF7	1.41	sample
7335	UBE2V1	1.41	sample
9040	UBE2M	1.39	sample
4214	MAP3K1	1.37	sample
143279	HECTD2	1.33	sample
57093	TRIM49	1.33	sample
26118	WSB1	1.32	sample
29964	C6ORF49	1.31	sample
7844	RNF103	1.3	sample
25820	ARIH1	1.27	sample
329	BIRC2	1.24	sample
54904	WHSC1L1	1.23	sample
7327	UBE2G2	1.23	sample
7318	UBE1L	1.23	sample
11342	RNF13	1.23	sample
9640	ZNF592	1.22	sample
7332	UBE2L3	1.21	sample
129868	TRIM43	1.21	sample
140691	TRIM69	1.2	sample
223082	ZNRF2	1.19	sample
389898	UBE2NL	1.18	sample
197131	UBR1	1.17	sample
7763	ZNF216	1.17	sample
57520	HECW2	1.17	sample
120146	TRIM64	1.17	sample
138065	RNF183	1.16	sample
10668	CGRRF1	1.16	sample
997	CDC34	1.13	sample
10739	RFPL2	1.12	sample
10277	UBE4B	1.12	sample
8452	CUL3	1.11	sample
867	CBL	1.1	sample
112885	PHF21B	1.08	sample
54469	ZFAND6	1.08	sample
NA	NA	1.07	sample
51132	RNF12	1.07	sample
55223	TRIM62	1.03	sample
NA	NA	1.03	sample
144165	PRICKLE1	1.02	sample
153769	SH3RF2	1.01	sample
54708	2009-03-05	1.01	sample
51191	HERC5	1.01	sample
NA	NA	1.01	sample
131405	TRIM71	0.99	sample
375593	TRIM73	0.98	sample
8453	CUL2	0.97	sample
9320	TRIP12	0.96	sample
84282	RNF135	0.96	sample
81545	FBXO38	0.96	sample
5988	RFPL1	0.96	sample
649055	LOC649055	0.95	sample
27339	PRPF19	0.94	sample
84759	PCGF1	0.91	sample
23624	CBLC	0.91	sample
7706	TRIM25	0.9	sample
151525	WDSUB1	0.89	sample
84333	PCGF5	0.89	sample
286827	TRIM59	0.88	sample
51131	PHF11	0.87	sample
136371	ASB10	0.87	sample
285671	RNF180	0.86	sample
64219	PJA1	0.86	sample
56957	ZA20D1	0.86	sample
287015	TRIM42	0.86	sample
151112	ZSWIM2	0.85	sample
23295	MGRN1	0.85	sample
55167	MSL2L1	0.85	sample
51317	PHF21A	0.85	sample
140432	RNF113B	0.85	sample
57661	KIAA1542	0.84	sample
57799	RAB40C	0.84	sample
9767	PHF16	0.82	sample
114804	RNF157	0.81	sample
NA	NA	0.81	sample
4281	MID1	0.81	sample
NA	NA	0.79	sample
NA	NA	0.79	sample
7737	RNF113A	0.79	sample
10293	TRIP	0.79	sample
57649	PHF12	0.78	sample
283807	FBXL22	0.77	sample
399937	LOC399937	0.77	sample
79142	PHF23	0.77	sample
57674	C17ORF27	0.75	sample
23113	PARC	0.73	sample
51592	TRIM33	0.73	sample
642219	LOC642219	0.72	sample
283116	LOC283116	0.72	sample
642446	LOC642446	0.72	sample
146310	RNF151	0.72	sample
55632	KIAA1333	0.72	sample
9820	CUL7	0.7	sample
120824	LOC120824	0.7	sample
80128	TRIM46	0.69	sample
84133	ZNRF3	0.69	sample
644006	LOC644006	0.68	sample
6045	RNF2	0.68	sample
9781	RNF144	0.67	sample
494470	RNF165	0.66	sample
142678	MIB2	0.66	sample
27154	BRPF3	0.66	sample
644006	LOC644006	0.64	sample
23087	TRIM35	0.62	sample
10299	2009-03-06	0.62	sample
63891	RNF123	0.6	sample
NA	NA	0.6	sample
79102	RNF26	0.6	sample
326	AIRE	0.59	sample
NA	NA	0.59	sample
391714	TRIM75	0.58	sample
653192	LOC653192	0.58	sample
23291	FBXW11	0.57	sample
7328	UBE2H	0.56	sample
11237	RNF24	0.54	sample
56163	RNF17	0.54	sample
79726	WDR59	0.53	sample
170392	OIT3	0.53	sample
22893	BAHD1	0.53	sample
NA	NA	0.53	sample
55905	ZNF313	0.53	sample
442247	RFPL4B	0.53	sample
378884	NHLRC1	0.52	sample
8451	CUL4A	0.52	sample
57630	SH3MD2	0.51	sample
151636	DTX3L	0.51	sample
22954	TRIM32	0.5	sample
84295	PHF6	0.5	sample
80263	TRIM45	0.5	sample
120824	LOC120824	0.5	sample
NA	NA	0.5	sample
7128	TNFAIP3	0.49	sample
10346	TRIM22	0.49	sample
23321	TRIM2	0.49	sample
84259	DCUN1D5	0.49	sample
55274	PHF10	0.48	sample
10210	TOPORS	0.48	sample
148581	UBE2U	0.48	sample
330	BIRC3	0.48	sample
9678	PHF14	0.47	sample
85363	TRIM5	0.46	sample
11043	MID2	0.46	sample
152006	RNF38	0.46	sample
282808	LL0XNC01-237H1.1	0.44	sample
NA	NA	0.44	sample
344558	SH3MD4	0.44	sample
23077	MYCBP2	0.42	sample
118424	UBE2J2	0.42	sample
7251	TSG101	0.41	sample
9025	RNF8	0.41	sample
84675	TRIM55	0.4	sample
93611	FBXO44	0.39	sample
387522	KUA-UEV	0.39	sample
7187	TRAF3	0.39	sample
NA	NA	0.39	sample
55832	TIP120A	0.39	sample
9865	KIAA0644	0.38	sample
84937	ZNRF1	0.38	sample
51619	UBE2D4	0.38	sample
9306	SOCS6	0.38	sample
23014	FBXO21	0.38	sample
81844	TRIM56	0.38	sample
NA	NA	0.37	sample
NA	NA	0.37	sample
29128	UHRF1	0.36	sample
57448	BIRC6	0.36	sample
150726	FBXO41	0.36	sample
NA	NA	0.35	sample
10425	ARIH2	0.35	sample
55016	2009-03-01	0.35	sample
51130	ASB3	0.34	sample
26190	FBXW2	0.34	sample
54461	FBXW5	0.34	sample
94121	SYTL4	0.33	sample
84206	RKHD3	0.33	sample
10771	ZMYND11	0.32	sample
NA	NA	0.32	sample
1108	CHD4	0.32	sample
727800	RNF208	0.32	sample
373	TRIM23	0.3	sample
81786	TRIM7	0.3	sample
51666	ASB4	0.29	sample
158506	ZNF645	0.29	sample
23338	PHF15	0.29	sample
153830	FLJ31951	0.28	sample
91107	TRIM47	0.28	sample
331	BIRC4	0.28	sample
51320	RKHD2	0.28	sample
222484	LNX2	0.27	sample
390231	LOC390231	0.27	sample
NA	NA	0.27	sample
8085	MLL2	0.27	sample
58508	MLL3	0.27	sample
166655	TRIM60	0.26	sample
55884	WSB2	0.26	sample
57159	TRIM54	0.26	sample
55658	RNF126	0.26	sample
23133	PHF8	0.25	sample
115123	2009-03-03	0.25	sample
51676	ASB2	0.25	sample
5896	RAG1	0.25	sample
6502	SKP2	0.25	sample
55030	FBXO34	0.24	sample
7862	BRPF1	0.24	sample
23304	UBR2	0.24	sample
5987	RFP	0.24	sample
55293	UEVLD	0.24	sample
388591	RNF207	0.23	sample
92979	2009-03-09	0.23	sample
27246	ZNF364	0.23	sample
10966	RAB40B	0.23	sample
25898	RCHY1	0.23	sample
80196	RNF34	0.23	sample
10155	TRIM28	0.22	sample
51230	PHF20	0.22	sample
26001	RNF167	0.22	sample
391712	TRIM61	0.22	sample
285231	FBXW12	0.22	sample
79876	UBE1DC1	0.22	sample
NA	NA	0.21	sample
56852	RAD18	0.21	sample
9031	BAZ1B	0.21	sample
899	CCNF	0.21	sample
652759	LOC652759	0.2	sample
221656	AOF1	0.2	sample
90933	TRIM41	0.2	sample
6049	RNF6	0.19	sample
84219	WDR24	0.19	sample
130507	ZNF650	0.18	sample
142685	ASB15	0.17	sample
27338	UBE2S	0.17	sample
27309	ZNF330	0.16	sample
80352	RNF39	0.16	sample
51665	ASB1	0.16	sample
93082	LINCR	0.16	sample
NA	NA	0.16	sample
7726	TRIM26	0.16	sample
80204	FBXO11	0.16	sample
84961	FBXL20	0.15	sample
79097	TRIM48	0.15	sample
646754	LOC646754	0.15	sample
9039	UBE1C	0.15	sample
55336	FBXL8	0.14	sample
115426	UHRF2	0.14	sample
84085	FBXO30	0.14	sample
NA	NA	0.13	sample
5930	RBBP6	0.12	sample
54476	TRIAD3	0.12	sample
23355	KIAA0804	0.12	sample
3093	HIP2	0.12	sample
84727	SPSB2	0.12	sample
51725	FBXO40	0.11	sample
55294	FBXW7	0.11	sample
9404	LPXN	0.11	sample
55128	TRIM68	0.11	sample
114783	LMTK3	0.11	sample
143384	C10ORF46	0.1	sample
140825	NEURL2	0.1	sample
55236	UBE1L2	0.1	sample
22992	FBXL11	0.1	sample
8805	TIF1	0.09	sample
84166	NLRC5	0.09	sample
NA	NA	0.09	sample
79589	RNF128	0.08	sample
84851	TRIM52	0.08	sample
64844	2009-03-07	0.08	sample
23609	MKRN2	0.07	sample
5371	PML	0.07	sample
50862	RNF141	0.06	sample
NA	NA	0.06	sample
149041	RC3H1	0.06	sample
23024	PDZRN3	0.05	sample
378108	TRIM74	0.04	sample
9867	PJA2	0.04	sample
6737	SSA1	0.04	sample
10475	TRIM38	0.03	sample
9666	DZIP3	0.03	sample
144699	FBXL14	0.03	sample
81603	TRIM8	0.02	sample
4008	LMO7	0.02	sample
26261	FBXO24	0.02	sample
23072	HECW1	0.02	sample
285533	RNF175	0.01	sample
NA	NA	0.01	sample
117584	RFFL	0.01	sample
54778	RNF111	0.01	sample
23403	FBXO46	0.01	sample
10107	TRIM10	0.01	sample
6364	CCL20	0.01	sample
6468	SHFM3	0.01	sample
162517	FBXO39	0	sample
23650	TRIM29	0	sample
26267	FBXO10	0	sample
4210	MEFV	0	sample
NA	NA	0	sample
23598	ZNF278	0	sample
7329	UBE2I	-0.01	sample
728919	LOC728919	-0.01	sample
7325	UBE2E2	-0.01	sample
8242	JARID1C	-0.02	sample
NA	NA	-0.02	sample
254170	FBXO33	-0.02	sample
64400	AKTIP	-0.03	sample
NA	NA	-0.03	sample
26046	ZNF294	-0.03	sample
255488	IBRDC2	-0.03	sample
26273	FBXO3	-0.04	sample
23219	FBXO28	-0.04	sample
26233	FBXL6	-0.04	sample
81790	RNF170	-0.04	sample
64320	RNF25	-0.04	sample
64718	UNKL	-0.04	sample
1840	DTX1	-0.05	sample
10193	RNF41	-0.05	sample
6047	RNF4	-0.05	sample
84678	FBXL10	-0.06	sample
NA	NA	-0.06	sample
79872	CBLL1	-0.06	sample
166336	PRICKLE2	-0.06	sample
140739	UBE2F	-0.08	sample
4734	NEDD4	-0.08	sample
25897	RNF19	-0.08	sample
445372	TRIM6-TRIM34	-0.09	sample
91445	RNF185	-0.09	sample
5132	PDC	-0.1	sample
NA	NA	-0.1	sample
30827	CXXC1	-0.1	sample
3846	KRTAP5-9	-0.1	sample
5977	DPF2	-0.11	sample
8924	HERC2	-0.11	sample
NA	NA	-0.11	sample
NA	NA	-0.11	sample
9690	UBE3C	-0.12	sample
23142	DCUN1D4	-0.12	sample
142684	RAB40A	-0.12	sample
7334	UBE2N	-0.12	sample
4302	MLLT6	-0.13	sample
146330	FBXL16	-0.13	sample
653111	LOC653111	-0.13	sample
26223	FBXL3P	-0.13	sample
84447	SYVN1	-0.13	sample
115290	FBXO17	-0.13	sample
7189	TRAF6	-0.13	sample
10765	JARID1B	-0.14	sample
26231	LRRC29	-0.15	sample
8028	MLLT10	-0.15	sample
NA	NA	-0.15	sample
8065	CUL5	-0.16	sample
168433	RNF133	-0.17	sample
201292	TRIM65	-0.17	sample
84708	LNX1	-0.17	sample
59352	LGR6	-0.18	sample
8411	EEA1	-0.18	sample
85451	UNK	-0.18	sample
652859	LOC652859	-0.18	sample
26145	IRF2BP1	-0.19	sample
9655	SOCS5	-0.19	sample
254225	RNF169	-0.19	sample
9810	RNF40	-0.19	sample
130888	FBXO36	-0.19	sample
8916	HERC3	-0.19	sample
114907	FBXO32	-0.2	sample
23759	PPIL2	-0.2	sample
10477	UBE2E3	-0.2	sample
26270	FBXO6	-0.2	sample
339976	TRIML1	-0.2	sample
148066	ZNRF4	-0.2	sample
142686	ASB14	-0.21	sample
22888	UBOX5	-0.21	sample
NA	NA	-0.21	sample
257160	DKFZP547C195	-0.21	sample
135644	TRIM40	-0.22	sample
83856	FSD1L	-0.22	sample
63893	UBE2O	-0.22	sample
51105	PHF20L1	-0.22	sample
127544	IBRDC3	-0.22	sample
NA	NA	-0.22	sample
56995	TULP4	-0.22	sample
79444	BIRC7	-0.23	sample
NA	NA	-0.23	sample
81847	RNF146	-0.24	sample
134111	FLJ25076	-0.25	sample
54165	DCUN1D1	-0.25	sample
135892	TRIM50A	-0.25	sample
91694	LONRF1	-0.26	sample
80227	WDR71	-0.26	sample
127247	ASB17	-0.27	sample
90864	SPSB3	-0.28	sample
11074	TRIM31	-0.28	sample
140458	ASB5	-0.28	sample
51529	ANAPC11	-0.29	sample
7739	ZNF185	-0.29	sample
6015	RING1	-0.29	sample
399940	LOC399940	-0.29	sample
84900	FLJ14627	-0.29	sample
55072	RNF31	-0.3	sample
652436	LOC652436	-0.3	sample
26224	FBXL3A	-0.3	sample
51255	LOC51255	-0.3	sample
84231	TRAF7	-0.3	sample
84676	TRIM63	-0.31	sample
10738	RFPL3	-0.31	sample
79176	FBXL15	-0.31	sample
23608	MKRN1	-0.31	sample
4007	LMO6	-0.32	sample
25793	FBXO7	-0.32	sample
84261	FBXW9	-0.32	sample
92912	UBE2Q2	-0.32	sample
23469	PHF3	-0.32	sample
9604	RNF14	-0.33	sample
55008	HERC6	-0.33	sample
10206	RFP2	-0.33	sample
56658	TRIM39	-0.33	sample
25893	TRIM58	-0.34	sample
196403	DTX3	-0.34	sample
149603	RNF187	-0.34	sample
142689	ASB12	-0.34	sample
NA	NA	-0.35	sample
51773	HBXAP	-0.35	sample
80176	SPSB1	-0.36	sample
4194	MDM4	-0.36	sample
89122	TRIM4	-0.37	sample
55521	TRIM36	-0.37	sample
7322	UBE2D2	-0.37	sample
81559	TRIM11	-0.38	sample
79791	FBXO31	-0.38	sample
154214	IBRDC1	-0.39	sample
7468	WHSC1	-0.39	sample
51533	PHF7	-0.4	sample
55258	FLJ10916	-0.41	sample
117854	TRIM6	-0.41	sample
9870	KIAA0317	-0.42	sample
494188	FBXO47	-0.42	sample
221687	RNF182	-0.42	sample
7326	UBE2G1	-0.42	sample
NA	NA	-0.43	sample
8835	SOCS2	-0.43	sample
342897	LOC342897	-0.43	sample
7188	TRAF5	-0.43	sample
11236	RNF139	-0.44	sample
10612	TRIM3	-0.44	sample
29951	PDZRN4	-0.45	sample
3670	ISL1	-0.45	sample
123879	DCUN1D3	-0.46	sample
26234	FBXL5	-0.46	sample
26994	RNF11	-0.46	sample
9830	TRIM14	-0.46	sample
440456	LOC440456	-0.46	sample
140456	ASB11	-0.47	sample
51283	BFAR	-0.47	sample
7681	MKRN3	-0.47	sample
7321	UBE2D1	-0.49	sample
NA	NA	-0.49	sample
54467	ANKIB1	-0.5	sample
NA	NA	-0.5	sample
26091	HERC4	-0.5	sample
22823	M96	-0.5	sample
8651	SOCS1	-0.5	sample
4591	TRIM37	-0.51	sample
26260	FBXO25	-0.51	sample
51136	LOC51136	-0.51	sample
440730	TRIM67	-0.52	sample
554251	LOC554251	-0.52	sample
57484	RNF150	-0.52	sample
9021	SOCS3	-0.52	sample
26272	FBXO4	-0.53	sample
54894	RNF43	-0.53	sample
54850	FBXL12	-0.54	sample
29994	BAZ2B	-0.54	sample
26268	FBXO9	-0.55	sample
25827	FBXL2	-0.55	sample
23194	FBXL7	-0.56	sample
NA	NA	-0.57	sample
441061	LOC441061	-0.57	sample
196346	LOC196346	-0.58	sample
493829	TRIM72	-0.58	sample
9618	TRAF4	-0.58	sample
220441	RNF152	-0.59	sample
29116	MYLIP	-0.59	sample
55819	RNF130	-0.6	sample
54620	FBXL19	-0.6	sample
26263	FBXO22	-0.6	sample
4193	MDM2	-0.6	sample
642678	LOC642678	-0.62	sample
9921	RNF10	-0.62	sample
652591	LOC652591	-0.63	sample
643904	LOC643904	-0.63	sample
140461	ASB8	-0.64	sample
648	BMI1	-0.64	sample
7732	ZNF179	-0.64	sample
200933	LOC200933	-0.64	sample
4850	CNOT4	-0.64	sample
286151	FBXO43	-0.64	sample
26235	FBXL4	-0.65	sample
25831	HECTD1	-0.65	sample
92369	SPSB4	-0.65	sample
30837	SOCS7	-0.67	sample
64839	FBXL17	-0.69	sample
7267	TTC3	-0.69	sample
92591	ASB16	-0.71	sample
26259	FBXW8	-0.71	sample
122809	SOCS4	-0.71	sample
NA	NA	-0.71	sample
89970	RSPRY1	-0.72	sample
399664	RKHD1	-0.73	sample
7703	PCGF2	-0.74	sample
9148	NEURL	-0.75	sample
222235	FBXL13	-0.76	sample
10075	HUWE1	-0.77	sample
55806	HR	-0.77	sample
26147	PHF19	-0.77	sample
220972	2009-03-08	-0.78	sample
4331	MNAT1	-0.78	sample
140462	ASB9	-0.78	sample
1154	CISH	-0.78	sample
201456	FBXO15	-0.79	sample
5253	PHF2	-0.79	sample
26232	FBXO2	-0.79	sample
8315	BRAP	-0.79	sample
54546	RNF186	-0.8	sample
257218	SHPRH	-0.81	sample
112401	BIRC8	-0.84	sample
10616	C20ORF18	-0.85	sample
56254	RNF20	-0.85	sample
80230	RUFY1	-0.85	sample
64324	NSD1	-0.86	sample
51127	TRIM17	-0.88	sample
80853	KIAA1718	-0.89	sample
54455	FBXO42	-0.89	sample
79836	LONRF3	-0.89	sample
5192	PEX10	-0.9	sample
7337	UBE3A	-0.9	sample
8450	CUL4B	-0.9	sample
79960	PHF17	-0.91	sample
79754	ASB13	-0.91	sample
148479	PHF13	-0.91	sample
8796	SCEL	-0.93	sample
9757	MLL4	-0.93	sample
54941	RNF125	-0.94	sample
729974	LOC729974	-0.95	sample
672	BRCA1	-0.95	sample
140459	ASB6	-0.95	sample
5828	PXMP3	-0.96	sample
51444	RNF138	-0.98	sample
54542	RC3H2	-0.98	sample
284306	ZNF547	-0.99	sample
8284	JARID1D	-1	sample
653978	LOC653978	-1.01	sample
8945	BTRC	-1.02	sample
157574	FBXO16	-1.04	sample
7324	UBE2E1	-1.07	sample
8718	TNFRSF25	-1.07	sample
11065	UBE2C	-1.08	sample
5252	PHF1	-1.1	sample
23327	NEDD4L	-1.12	sample
57531	HACE1	-1.13	sample
55159	RFWD3	-1.14	sample
9354	UBE4A	-1.14	sample
89870	TRIM15	-1.14	sample
165918	RNF168	-1.15	sample
267	AMFR	-1.16	sample
57534	MIB1	-1.18	sample
140460	ASB7	-1.19	sample
92312	LOC92312	-1.2	sample
79594	C1orf166	-1.21	sample
162333	RNF190	-1.23	sample
26271	FBXO5	-1.23	sample
25820	ARIH1	-1.24	sample
284996	RNF149	-1.26	sample
868	CBLB	-1.27	sample
84893	FBXO18	-1.27	sample
NA	NA	-1.28	neg
10241	NDP52	-1.28	sample
9616	RNF7	-1.28	sample
84767	SPRYD5	-1.3	sample
57574	2009-03-04	-1.3	sample
64750	SMURF2	-1.32	sample
29089	UBE2T	-1.34	sample
55284	UBE2W	-1.35	sample
401036	ASB18	-1.35	sample
55182	C1orf164	-1.38	sample
55743	CHFR	-1.39	sample
79654	HECTD3	-1.4	sample
51465	UBE2J1	-1.4	sample
5071	PARK2	-1.42	sample
7320	UBE2B	-1.43	sample
113878	DTX2	-1.47	sample
55823	VPS11	-1.48	sample
65264	UBE2Z	-1.54	sample
64326	RFWD2	-1.55	sample
57117	INTS12	-1.56	sample
6478	SIAH2	-1.58	sample
580	BARD1	-1.59	sample
8193	DPF1	-1.67	sample
6596	SMARCA3	-1.69	sample
8110	DPF3	-1.8	sample
652433	LOC652433	-1.82	sample
8925	HERC1	-1.83	sample
22838	RNF44	-1.87	sample
NA	NA	-1.91	neg
9246	UBE2L6	-1.92	sample
11059	WWP1	-1.97	sample
NA	NA	-1.99	neg
7319	UBE2A	-1.99	sample
NA	NA	-2.06	neg
378925	RNF148	-2.07	sample
NA	NA	-2.08	neg
NA	NA	-2.1	neg
NA	NA	-2.11	neg
NA	NA	-2.14	neg
NA	NA	-2.14	neg
NA	NA	-2.2	neg
NA	NA	-2.21	neg
NA	NA	-2.22	neg
10517	FBXW10	-2.26	sample
NA	NA	-2.3	neg
NA	NA	-2.33	neg
NA	NA	-2.43	neg
NA	NA	-2.5	neg
140545	RNF32	-2.62	sample
90678	LRSAM1	-2.69	sample
200312	RNF215	-2.7	sample
11060	WWP2	-2.74	sample
84108	PCGF6	-2.93	sample
27072	VPS41	-3.04	sample
