# Supplementary material for: Identification of Mammalian Protein Quality Control Factors by High-Throughput Cellular Imaging
Source: PLoS One. 2012 Feb 20;7(2):e31684. doi: 10.1371/journal.pone.0031684 (PMC3282772; doi:10.1371/journal.pone.0031684)
Supplement: Table S5 — Cell viability data for the UPS and the Ubi 123 screens using cells expressing LTag(ts)-EGFP and NLS-DsRedExpress2 at 38.5°C, as measured by counts of nuclei present at the end of the experiment. (XLSX) [file pone.0031684.s006.xlsx]

## Sheet: Sheet1
Table S5
Cell viability data for the Ubiquitin Proteasome System (UPS) and Ubi123 screens
		UPS										Ubi123
GeneID	GeneSymbol	Z-score	% Viability	WellAnnotation						GeneID	GeneSymbol	Z-score	% Viability	WellAnnotation
7314	UBB	7.73	15.4	sample						NA	NA	5.81	40.825	pos
7316	UBC	6.87	24.9333	sample						NA	NA	5.65	42.375	pos
5707	PSMD1	6.08	33.4	sample						NA	NA	5.64	42.475	pos
NA	NA	5.95	35	pos						NA	NA	5.62	42.75	pos
5347	PLK1	5.86	35.7	sample						NA	NA	5.59	42.875	pos
NA	NA	5.64	38.4	pos						NA	NA	5.56	43.05	pos
NA	NA	5.63	38.5	pos						NA	NA	5.5	43.9	pos
NA	NA	5.61	38.7667	pos						NA	NA	5.33	45.6	pos
NA	NA	5.56	39.2667	pos						NA	NA	5.31	45.8	pos
NA	NA	5.49	40	pos						NA	NA	5.2	46.875	pos
NA	NA	5.49	40	pos						NA	NA	5.16	47.225	pos
NA	NA	5.47	40.3	pos						NA	NA	5.14	47.6	pos
NA	NA	5.47	40.3	pos						NA	NA	5.05	48.475	pos
NA	NA	5.46	40.3333	pos						NA	NA	4.99	49.075	pos
NA	NA	5.4	41.0333	pos						NA	NA	4.94	49.6	pos
NA	NA	5.39	41.1	pos						NA	NA	4.9	50	pos
NA	NA	5.37	41.3333	pos						10293	TRIP	2.6	73.375	sample
NA	NA	5.29	42.2333	pos						51127	TRIM17	2.36	75.975	sample
NA	NA	5.28	42.3333	pos						164832	LONRF2	2.34	76.175	sample
NA	NA	5.22	42.9	pos						146310	RNF151	2.34	76.075	sample
NA	NA	5.02	45.2	pos						339976	TRIML1	2.32	76.35	sample
NA	NA	4.96	45.8667	pos						64320	RNF25	2.3	76.45	sample
NA	NA	4.95	46	pos						55293	UEVLD	2.27	76.675	sample
NA	NA	4.94	46.0333	pos						55159	RFWD3	2.26	76.85	sample
NA	NA	4.89	46.5333	pos						84844	PHF5A	2.24	77.325	sample
NA	NA	4.87	46.7667	pos						200312	RNF215	2.22	77.4	sample
NA	NA	4.7	48.6333	pos						120146	TRIM64	2.2	77.525	sample
NA	NA	4.67	49	pos						5988	RFPL1	2.14	78.1	sample
NA	NA	4.61	49.6667	pos						90678	LRSAM1	2.12	78.275	sample
NA	NA	4.59	49.8333	pos						22823	M96	2.09	78.675	sample
NA	NA	4.58	49.8667	pos						11065	UBE2C	2.06	78.925	sample
NA	NA	4.49	50.9667	pos						7251	TSG101	2.03	79.15	sample
10594	PRPF8	4.36	52.3	sample						79726	WDR59	2.02	79.375	sample
NA	NA	4.23	53.8333	pos						8452	CUL3	1.99	79.725	sample
NA	NA	4.13	54.8	pos						10277	UBE4B	1.98	79.675	sample
NA	NA	4.12	55.0667	pos						79596	C13ORF7	1.93	80	sample
NA	NA	4.04	55.8333	pos						7317	UBE1	1.87	80.825	sample
5714	PSMD8	3.97	56.5667	sample						23113	PARC	1.81	81.575	sample
5709	PSMD3	3.81	58.3	sample						729974	LOC729974	1.78	81.825	sample
5688	PSMA7	3.7	59.6667	sample						65264	UBE2Z	1.77	81.925	sample
5691	PSMB3	3.66	59.9	sample						162333	RNF190	1.76	81.85	sample
5693	PSMB5	3.61	60.6667	sample						27309	ZNF330	1.76	82	sample
6122	RPL3	3.47	62	sample						10336	PCGF3	1.69	82.75	sample
983	CDC2	3.45	62.2	sample						57154	SMURF1	1.68	82.775	sample
5694	PSMB6	3.41	62.8	sample						7128	TNFAIP3	1.61	83.675	sample
55234	SMU1	3.35	63.3	sample						51320	RKHD2	1.6	83.6	sample
9861	PSMD6	3.35	63.3333	sample						23609	MKRN2	1.59	83.825	sample
5683	PSMA2	3.2	65	sample						10241	NDP52	1.58	83.925	sample
10213	PSMD14	3.15	65.5667	sample						23624	CBLC	1.57	84.025	sample
6790	AURKA	3.01	67.0667	sample						91445	RNF185	1.53	84.375	sample
11266	DUSP12	2.94	67.8	sample						120824	LOC120824	1.51	84.55	sample
2130	EWSR1	2.74	70.0333	sample						55208	DCUN1D2	1.5	84.625	sample
84640	USP38	2.65	71	sample						79845	RNF122	1.5	84.75	sample
10291	SF3A1	2.52	72.5	sample						84108	PCGF6	1.48	84.925	sample
5689	PSMB1	2.48	72.9	sample						27072	VPS41	1.48	84.925	sample
22905	EPN2	2.46	73.2333	sample						84282	RNF135	1.47	85.15	sample
5692	PSMB4	2.42	73.5333	sample						51366	EDD1	1.46	85.15	sample
5717	PSMD11	2.42	73.5667	sample						140739	UBE2F	1.46	84.85	sample
994	CDC25B	2.41	73.6667	sample						55298	RNF121	1.42	85.425	sample
2197	FAU	2.38	73.8667	sample						378884	NHLRC1	1.41	85.725	sample
123228	SENP8	2.22	75.7333	sample						84676	TRIM63	1.39	85.875	sample
80232	WDR26	2.18	76.1333	sample						26145	IRF2BP1	1.38	85.875	sample
1540	CYLD	2.17	76.4	sample						51257	MARCH2	1.35	86.225	sample
5687	PSMA6	2.17	76.4333	sample						57531	HACE1	1.35	86.275	sample
7398	USP1	2.14	76.6	sample						642446	LOC642446	1.34	86.35	sample
150094	SNF1LK	2.09	77.2	sample						23759	PPIL2	1.34	86.225	sample
728505	hCG_26824	2.09	77.2	sample						9640	ZNF592	1.33	86.3	sample
7874	USP7	2.06	77.3667	sample						10299	MARCH6	1.32	86.525	sample
7186	TRAF2	2.06	77.5	sample						80853	KIAA1718	1.31	86.575	sample
10946	SF3A3	2.05	77.5	sample						1840	DTX1	1.27	86.925	sample
79008	MGC5178	2.04	77.8	sample						285671	RNF180	1.27	87	sample
9682	JMJD2A	2	78.2333	sample						93082	LINCR	1.21	87.7	sample
51585	PCF11	2	78.1	sample						8085	MLL2	1.18	87.85	sample
11083	DATF1	1.99	78.3	sample						8805	TIF1	1.18	88	sample
80349	REC14	1.98	78.2	sample						27338	UBE2S	1.18	87.75	sample
9097	USP14	1.98	78.4667	sample						8916	HERC3	1.14	88.4	sample
729948	LOC729948	1.97	78.4	sample						166655	TRIM60	1.13	88.425	sample
9491	PSMF1	1.96	78.5	sample						10739	RFPL2	1.12	88.65	sample
59286	UBL5	1.95	78.6667	sample						7329	UBE2I	1.11	88.725	sample
6907	TBL1X	1.94	78.7667	sample						9678	PHF14	1.1	88.725	sample
7311	UBA52	1.92	78.9667	sample						84851	TRIM52	1.1	88.825	sample
51371	C13ORF12	1.89	79.4333	sample						115992	RNF166	1.09	89.05	sample
2011	MARK2	1.89	79.4667	sample						23220	DTX4	1.08	89	sample
996	CDC27	1.87	79.6	sample						10765	JARID1B	1.07	89.225	sample
7917	BAT3	1.86	79.6667	sample						7706	TRIM25	1.07	89.175	sample
5822	PWP2H	1.85	79.7333	sample						8315	BRAP	1.06	89.375	sample
5685	PSMA4	1.81	80.2667	sample						9767	PHF16	1.06	89.2	sample
11274	USP18	1.79	80.5333	sample						26001	RNF167	1.05	89.3	sample
23190	UBXD2	1.79	80.4333	sample						26269	FBXO8	1.04	89.375	sample
5708	PSMD2	1.79	80.4667	sample						644006	LOC644006	1.04	89.4	sample
51479	ANKFY1	1.77	80.6667	sample						84759	PCGF1	1.04	89.475	sample
9939	RBM8A	1.76	80.7333	sample						867	CBL	1.03	89.425	sample
27252	AB026190	1.76	80.8	sample						10193	RNF41	1.03	89.475	sample
5429	POLH	1.71	81.1667	sample						27339	PRPF19	1.02	89.575	sample
6792	CDKL5	1.71	81.4333	sample						642219	LOC642219	1.01	89.75	sample
6650	SOLH	1.7	81.5333	sample						56163	RNF17	1.01	89.75	sample
10617	STAMBP	1.69	81.5	sample						57630	SH3MD2	1.01	89.575	sample
56267	KAT3	1.69	81.4667	sample						8835	SOCS2	1.01	89.75	sample
9113	LATS1	1.69	81.6667	sample						129868	TRIM43	1.01	89.6	sample
NA	NA	1.66	82.0667	neg						7322	UBE2D2	1.01	89.7	sample
26168	SENP3	1.66	81.9333	sample						11074	TRIM31	1	89.8	sample
3305	HSPA1L	1.64	82	sample						9810	RNF40	0.99	89.875	sample
10482	NXF1	1.61	82.4333	sample						26147	PHF19	0.98	89.925	sample
79065	ATG9A	1.59	82.5	sample						6364	CCL20	0.97	90.3	sample
5718	PSMD12	1.57	82.8667	sample						84295	PHF6	0.94	90.175	sample
54861	SNRK	1.54	83.2667	sample						84133	ZNRF3	0.94	90.425	sample
5696	PSMB8	1.53	83.4	sample						54926	UBE2R2	0.93	90.65	sample
9584	RNPC2	1.5	83.6333	sample						25820	ARIH1	0.92	90.7	sample
84552	PARD6G	1.5	83.5667	sample						51676	ASB2	0.92	90.6	sample
118663	C10ORF87	1.49	83.6333	sample						51132	RNF12	0.92	90.575	sample
79734	KCTD17	1.48	83.8	sample						115426	UHRF2	0.92	90.45	sample
5686	PSMA5	1.48	83.7667	sample						23321	TRIM2	0.9	90.875	sample
5520	PPP2R2A	1.48	83.8333	sample						7468	WHSC1	0.9	90.925	sample
11276	AP1GBP1	1.47	83.9333	sample						55585	UBE2Q1	0.88	91.025	sample
9898	NICE-4	1.47	83.9333	sample						580	BARD1	0.87	91	sample
23429	RYBP	1.46	84	sample						7325	UBE2E2	0.86	91.4	sample
9099	USP2	1.45	84.1333	sample						7336	UBE2V2	0.85	91.3	sample
55230	USP40	1.43	84.3667	sample						117584	RFFL	0.84	91.375	sample
5695	PSMB7	1.43	84.3667	sample						10346	TRIM22	0.84	91.475	sample
3838	KPNA2	1.43	84.4667	sample						51317	PHF21A	0.83	91.425	sample
29945	ANAPC4	1.43	84.4667	sample						81603	TRIM8	0.83	91.7	sample
999	CDH1	1.42	84.5333	sample						56995	TULP4	0.83	91.45	sample
122622	ADSSL1	1.41	84.6	sample						54708	MARCH5	0.82	91.725	sample
23239	PLEKHE1	1.4	84.8	sample						8454	CUL1	0.82	91.45	sample
5515	PPP2CA	1.37	85.0667	sample						10155	TRIM28	0.82	91.65	sample
51514	RAMP	1.35	85.2667	sample						54165	DCUN1D1	0.81	91.8	sample
23450	SF3B3	1.34	85.4	sample						445372	TRIM6-TRIM34	0.81	91.525	sample
5719	PSMD13	1.34	85.3667	sample						79876	UBE1DC1	0.81	91.8	sample
79786	C16ORF44	1.32	85.5667	sample						11043	MID2	0.79	92	sample
7347	UCHL3	1.32	85.7	sample						23077	MYCBP2	0.79	91.875	sample
23148	KIAA0363	1.3	85.7667	sample						29116	MYLIP	0.79	91.975	sample
1843	DUSP1	1.3	85.8	sample						51725	FBXO40	0.78	92.05	sample
1102	CHC1L	1.3	85.9333	sample						9354	UBE4A	0.78	91.925	sample
8940	TOP3B	1.29	85.8	sample						84206	RKHD3	0.77	92.175	sample
128853	DUSP15	1.29	85.9333	sample						7323	UBE2D3	0.77	92.25	sample
114803	MYSM1	1.28	86.0667	sample						8284	JARID1D	0.76	92.35	sample
29761	USP25	1.28	86.0333	sample						399937	LOC399937	0.76	92.375	sample
79622	C16ORF33	1.26	86.1333	sample						389898	UBE2NL	0.75	92.175	sample
6477	SIAH1	1.26	86.3	sample						79654	HECTD3	0.74	92.475	sample
23235	SIK2	1.25	86.4667	sample						140432	RNF113B	0.73	92.625	sample
10910	SUGT1	1.23	86.4333	sample						6049	RNF6	0.73	92.5	sample
54468	FLJ20323	1.22	86.6	sample						672	BRCA1	0.71	92.8	sample
10600	USP16	1.22	86.7	sample						8453	CUL2	0.71	92.725	sample
5529	PPP2R5E	1.21	86.7667	sample						144165	PRICKLE1	0.71	92.65	sample
3959	LGALS3BP	1.2	86.7667	sample						442247	RFPL4B	0.71	92.725	sample
28227	PR48	1.18	87.0667	sample						50862	RNF141	0.71	92.65	sample
6279	S100A8	1.16	87.2667	sample						7328	UBE2H	0.71	92.75	sample
55184	C20ORF12	1.16	87.3	sample						138065	RNF183	0.7	92.725	sample
51426	POLK	1.15	87.3667	sample						9025	RNF8	0.7	92.775	sample
1848	DUSP6	1.14	87.4	sample						1108	CHD4	0.67	93.225	sample
3621	ING1	1.13	87.5667	sample						57534	MIB1	0.67	93.125	sample
83734	ATG10	1.13	87.5	sample						143279	HECTD2	0.66	93.25	sample
10180	RBM6	1.13	87.5	sample						5253	PHF2	0.66	92.85	sample
58513	EPS15L1	1.12	87.9333	sample						152006	RNF38	0.66	93.375	sample
10009	ZBTB33	1.12	87.7333	sample						94120	SYTL3	0.66	93.25	sample
84164	ASC1P100	1.12	87.7333	sample						79444	BIRC7	0.65	93.4	sample
80700	UBXD1	1.12	87.7333	sample						10075	HUWE1	0.65	93.425	sample
5523	PPP2R3A	1.11	87.8667	sample						8450	CUL4B	0.64	93.575	sample
83461	CDCA3	1.11	87.9	sample						6048	RNF5	0.64	93.35	sample
3738	KCNA3	1.1	87.9667	sample						7681	MKRN3	0.63	93.675	sample
80344	WDR23	1.09	88.0333	sample						7332	UBE2L3	0.63	93.5	sample
23221	RHOBTB2	1.07	88.3	sample						81790	RNF170	0.62	93.75	sample
154881	KCTD7	1.05	88.5667	sample						126433	FBXO27	0.61	93.75	sample
80335	PRO2730	1.04	88.6	sample						56254	RNF20	0.61	93.75	sample
10181	RBM5	1.03	88.7	sample						91694	LONRF1	0.6	93.875	sample
11253	MAN1B1	1.03	88.7333	sample						134111	FLJ25076	0.58	94	sample
81605	C9ORF74	1.03	88.7667	sample						NA	NA	0.58	94.1	neg
6233	RPS27A	1.02	88.8333	sample						4591	TRIM37	0.58	94.1	sample
55759	WDR12	1.01	88.9667	sample						80128	TRIM46	0.58	94.2	sample
360023	FRBZ1	1.01	88.9	sample						25831	HECTD1	0.57	94.3	sample
9925	ZBTB5	1.01	88.9333	sample						8925	HERC1	0.56	94.325	sample
7704	ZBTB16	1.01	89.1	sample						23087	TRIM35	0.55	94.35	sample
NA	NA	1	89.1	neg						223082	ZNRF2	0.55	94.4	sample
5525	PPP2R5A	1	89.0333	sample						8193	DPF1	0.54	94.45	sample
57162	PELI1	1	89	sample						4302	MLLT6	0.54	94.525	sample
84669	USP32	1	89.1333	sample						649055	LOC649055	0.53	94.575	sample
7284	TUFM	0.99	89.1	sample						92312	LOC92312	0.53	94.575	sample
5533	PPP3CC	0.99	89.1333	sample						79102	RNF26	0.53	94.575	sample
25998	IBTK	0.99	89.2667	sample						136371	ASB10	0.52	94.65	sample
387082	SUMO4	0.98	89.2	sample						84261	FBXW9	0.52	94.6	sample
26137	ZNF288	0.98	89.2667	sample						140545	RNF32	0.52	94.575	sample
5713	PSMD7	0.98	89.2333	sample						22838	RNF44	0.52	94.65	sample
6305	SBF1	0.98	89.3	sample						10206	RFP2	0.51	94.9	sample
8556	CDC14A	0.98	89.2667	sample						29128	UHRF1	0.51	94.825	sample
55968	NSFL1C	0.98	89.2667	sample						112885	PHF21B	0.5	94.9	sample
NA	NA	0.97	89.3	neg						997	CDC34	0.49	95.1	sample
55829	SELS	0.97	89.3667	sample						4734	NEDD4	0.49	95.05	sample
5499	PPP1CA	0.97	89.2	sample						7732	ZNF179	0.49	94.975	sample
51136	LOC51136	0.96	89.4	sample						10425	ARIH2	0.48	94.975	sample
8446	DUSP11	0.96	89.4	sample						9865	KIAA0644	0.48	95.175	sample
5500	PPP1CB	0.96	89.4333	sample						148479	PHF13	0.48	95.1	sample
10422	UBADC1	0.95	89.6	sample						11236	RNF139	0.48	95.075	sample
348995	NUP43	0.95	89.5667	sample						9618	TRAF4	0.48	95.1	sample
65986	ZBTB10	0.95	89.6333	sample						54467	ANKIB1	0.47	95.2	sample
5715	PSMD9	0.94	89.6667	sample						114783	LMTK3	0.47	95.275	sample
55175	KLHL11	0.94	89.7	sample						652591	LOC652591	0.47	95.3	sample
3744	KCNA10	0.93	89.8	sample						653192	LOC653192	0.47	95.225	sample
152518	HOZFP	0.93	89.8333	sample						63893	UBE2O	0.47	95.275	sample
92483	LDHAL6B	0.93	89.9	sample						29089	UBE2T	0.46	95.2	sample
9849	ZNF518	0.92	89.8667	sample						57617	VPS18	0.46	95.325	sample
10133	OPTN	0.92	89.8	sample						22893	BAHD1	0.45	95.45	sample
259307	IL4I1	0.92	89.9333	sample						149041	RC3H1	0.45	95.125	sample
10016	PDCD6	0.92	90.1	sample						84767	SPRYD5	0.45	95.35	sample
26262	FBXO23	0.9	90.0667	sample						7188	TRAF5	0.45	95.4	sample
84289	ING5	0.9	90.2333	sample						7763	ZNF216	0.45	95.5	sample
9641	IKBKE	0.9	90.2667	sample						26223	FBXL3P	0.43	95.55	sample
51224	TCEB3B	0.89	90.2	sample						9690	UBE3C	0.43	95.675	sample
9972	NUP153	0.88	90.3667	sample						10477	UBE2E3	0.42	95.725	sample
9312	KCNB2	0.88	90.4333	sample						54904	WHSC1L1	0.42	95.8	sample
7345	UCHL1	0.88	90.5333	sample						267	AMFR	0.41	95.7	sample
10399	GNB2L1	0.88	90.4667	sample						5828	PXMP3	0.41	95.85	sample
282809	TUWD12	0.88	90.4667	sample						494470	RNF165	0.41	96	sample
29894	CPSF1	0.88	90.3667	sample						7318	UBE1L	0.41	95.875	sample
27005	USP21	0.87	90.4667	sample						140459	ASB6	0.4	95.85	sample
26088	GGA1	0.87	90.5	sample						83737	ITCH	0.4	95.925	sample
11201	POLI	0.86	90.6	sample						143384	C10ORF46	0.39	95.95	sample
84101	USP44	0.85	90.7333	sample						57661	KIAA1542	0.39	96	sample
3030	HADHA	0.85	90.6	sample						5371	PML	0.39	96.1	sample
51588	PIAS4	0.85	90.7667	sample						6478	SIAH2	0.39	96	sample
115201	APG4A	0.84	90.9333	sample						10210	TOPORS	0.39	96.15	sample
57559	STAMBPL1	0.84	90.9	sample						79142	PHF23	0.38	96.075	sample
5684	PSMA3	0.84	90.8667	sample						146330	FBXL16	0.37	96.4	sample
730411	LOC730411	0.83	90.9	sample						4281	MID1	0.37	96.25	sample
8287	USP9Y	0.82	91.0667	sample						123879	DCUN1D3	0.36	96.45	sample
51433	ANAPC5	0.81	91.1333	sample						64219	PJA1	0.36	96.375	sample
201965	MGC10198	0.81	91.1	sample						84893	FBXO18	0.35	96.45	sample
54935	DUSP23	0.81	91.2333	sample						165918	RNF168	0.35	96.425	sample
5698	PSMB9	0.8	91.3333	sample						7320	UBE2B	0.35	96.4	sample
10128	LRPPRC	0.8	91.2667	sample						151112	ZSWIM2	0.34	96.7	sample
731049	LOC731049	0.79	91.2667	sample						26190	FBXW2	0.33	96.7	sample
79176	FBXL15	0.79	91.2667	sample						55336	FBXL8	0.32	96.625	sample
92703	C1ORF37	0.79	91.4	sample						89970	RSPRY1	0.32	96.775	sample
57602	USP36	0.79	91.3667	sample						64839	FBXL17	0.31	96.725	sample
253461	ZBTB38	0.78	91.5333	sample						NA	NA	0.31	96.825	neg
10987	COPS5	0.77	91.5333	sample						84675	TRIM55	0.31	96.9	sample
57565	KLHL14	0.77	91.4667	sample						140460	ASB7	0.3	97	sample
5516	PPP2CB	0.77	91.4333	sample						9867	PJA2	0.3	97.075	sample
11138	TBC1D8	0.77	91.6	sample						26046	ZNF294	0.3	96.95	sample
5475	PPEF1	0.76	91.6	sample						8065	CUL5	0.29	97.05	sample
6500	SKP1A	0.76	91.6667	sample						23142	DCUN1D4	0.29	97	sample
10040	TOM1L1	0.75	91.9333	sample						10612	TRIM3	0.29	96.975	sample
23500	DAAM2	0.75	91.8	sample						11060	WWP2	0.29	97.125	sample
871	SERPINH1	0.75	91.7667	sample						64844	MARCH7	0.28	97.125	sample
112939	BTBD14B	0.75	91.7667	sample						329	BIRC2	0.28	97.1	sample
991	CDC20	0.74	91.9333	sample						4214	MAP3K1	0.28	97.15	sample
84464	BTBD12	0.74	91.9	sample						114804	RNF157	0.28	97.05	sample
1107	CHD3	0.74	91.8333	sample						285533	RNF175	0.27	97.2	sample
9477	TRFP	0.73	91.9333	sample						151525	WDSUB1	0.27	97.15	sample
891	CCNB1	0.73	92	sample						57520	HECW2	0.26	97.25	sample
9343	U5-116KD	0.73	92.0667	sample						55832	TIP120A	0.26	97.275	sample
NA	NA	0.72	92.1333	neg						84231	TRAF7	0.26	97.2	sample
285362	SUMF1	0.72	92.0333	sample						7321	UBE2D1	0.26	97.3	sample
55559	UIP1	0.72	92.1	sample						284306	ZNF547	0.26	97.425	sample
995	CDC25C	0.72	92.0667	sample						NA	NA	0.25	97.475	neg
51147	ING4	0.72	92.1667	sample						54469	ZFAND6	0.25	97.35	sample
54704	PPM2C	0.72	92.1333	sample						26224	FBXL3A	0.24	97.475	sample
23038	WDTC1	0.71	92.1333	sample						23403	FBXO46	0.24	97.45	sample
5682	PSMA1	0.71	92.1333	sample						10668	CGRRF1	0.23	97.725	sample
27304	MOCS3	0.71	92.3333	sample						113878	DTX2	0.23	97.5	sample
373856	USP41	0.7	92.3	sample						399664	RKHD1	0.23	97.625	sample
23352	RBAF600	0.7	92.4333	sample						7844	RNF103	0.23	97.65	sample
3741	KCNA5	0.69	92.5	sample						23291	FBXW11	0.22	97.75	sample
5495	PPM1B	0.69	92.4	sample						120824	LOC120824	0.22	97.9	sample
205564	SENP5	0.69	92.5667	sample						7189	TRAF6	0.22	97.775	sample
8493	PPM1D	0.69	92.5	sample						51592	TRIM33	0.21	97.9	sample
57684	ZBTB26	0.68	92.5667	sample						7334	UBE2N	0.21	97.725	sample
112611	RWDD2	0.68	92.4	sample						89910	UBE3B	0.21	97.85	sample
79789	CLMN	0.68	92.5667	sample						23066	CAND2	0.2	97.75	sample
51341	ZBTB7	0.68	92.5667	sample						868	CBLB	0.2	97.975	sample
651198	LOC651198	0.67	92.5667	sample						3093	HIP2	0.2	97.9	sample
6942	TCF20	0.66	92.8	sample						493829	TRIM72	0.2	98.025	sample
9960	USP3	0.66	92.8	sample						283450	FLJ34154	0.19	98.2	sample
5590	PRKCZ	0.66	92.8	sample						3670	ISL1	0.19	98.075	sample
5886	RAD23A	0.66	92.8	sample						118424	UBE2J2	0.19	98.175	sample
11137	PWP1	0.66	92.7667	sample						22888	UBOX5	0.19	98.25	sample
9736	USP34	0.65	93	sample						6596	SMARCA3	0.18	98.075	sample
6674	SPAG1	0.64	92.9667	sample						64750	SMURF2	0.18	98.25	sample
51207	DUSP13	0.64	92.9667	sample						373	TRIM23	0.18	98.225	sample
51088	KLHL5	0.64	93.1	sample						5913	RAPSN	0.17	98.2	sample
6938	TCF12	0.64	93.0667	sample						148581	UBE2U	0.17	98.4	sample
3749	KCNC4	0.63	93.1	sample						27246	ZNF364	0.17	98.25	sample
124402	LOC124402	0.63	93.1	sample						57674	C17ORF27	0.16	98.325	sample
2346	FOLH1	0.63	93.0667	sample						55819	RNF130	0.16	98.375	sample
140685	BTBD4	0.63	93.1	sample						7337	UBE3A	0.16	98.475	sample
26094	WDR21	0.63	93.1	sample						51529	ANAPC11	0.15	98.6	sample
8260	ARD1	0.62	93.2	sample						255488	IBRDC2	0.15	98.425	sample
3743	KCNA7	0.62	93.3	sample						NA	NA	0.15	98.5	neg
340359	LOC340359	0.62	93.2333	sample						NA	NA	0.15	98.55	neg
1852	DUSP9	0.62	93.2667	sample						115290	FBXO17	0.14	98.45	sample
124930	FLJ25555	0.62	93.2333	sample						728919	LOC728919	0.14	98.675	sample
51667	NYREN18	0.61	93.3667	sample						NA	NA	0.14	98.55	neg
54472	TOLLIP	0.61	93.2333	sample						6502	SKP2	0.14	98.5	sample
9146	HGS	0.6	93.3	sample						84937	ZNRF1	0.14	98.45	sample
5928	RBBP4	0.6	93.5333	sample						57117	INTS12	0.13	98.6	sample
23710	GABARAPL1	0.6	93.3667	sample						58508	MLL3	0.13	98.7	sample
80019	UBTD1	0.6	93.4333	sample						81786	TRIM7	0.13	98.575	sample
25764	HYPK	0.6	93.4333	sample						81545	FBXO38	0.12	98.6	sample
26036	ZNF451	0.6	93.3333	sample						23295	MGRN1	0.12	98.7	sample
10138	YAF2	0.59	93.5333	sample						25893	TRIM58	0.12	98.675	sample
122706	LOC122706	0.59	93.4667	sample						9820	CUL7	0.11	98.925	sample
55070	DET1	0.59	93.5333	sample						51255	LOC51255	0.11	98.9	sample
143630	MGC20470	0.59	93.4667	sample						80196	RNF34	0.11	98.875	sample
4659	PPP1R12A	0.59	93.5667	sample						440730	TRIM67	0.11	98.9	sample
1161	CKN1	0.58	93.6667	sample						197131	UBR1	0.11	98.85	sample
NA	NA	0.57	93.7	neg						4193	MDM2	0.1	99.05	sample
10102	TSFM	0.57	93.7333	sample						4210	MEFV	0.1	98.825	sample
1432	MAPK14	0.57	93.7333	sample						NA	NA	0.1	98.975	neg
185	AGTR1	0.57	93.8	sample						7187	TRAF3	0.1	99.1	sample
11083	DATF1	0.57	93.8	sample						55284	UBE2W	0.1	99	sample
285498	LOC285498	0.57	93.7667	sample						55823	VPS11	0.1	99.175	sample
5710	PSMD4	0.56	93.8667	sample						221687	RNF182	0.09	99.125	sample
29110	TBK1	0.56	93.8	sample						148066	ZNRF4	0.08	99.05	sample
5720	PSME1	0.56	93.8667	sample						344558	SH3MD4	0.07	99.2	sample
55870	ASH1L	0.55	93.9667	sample						57448	BIRC6	0.06	99.5	sample
57787	MARK4	0.55	93.9333	sample						84961	FBXL20	0.06	99.425	sample
92181	DC-UBP	0.55	94	sample						NA	NA	0.06	99.35	neg
1849	DUSP7	0.55	93.9667	sample						79960	PHF17	0.06	99.325	sample
90268	LOC90268	0.55	93.9	sample						55072	RNF31	0.06	99.3	sample
4792	NFKBIA	0.55	94.1667	sample						55905	ZNF313	0.06	99.375	sample
9098	USP6	0.55	93.9667	sample						55182	C1orf164	0.05	99.5	sample
338599	DUPD1	0.54	93.9667	sample						81844	TRIM56	0.05	99.5	sample
90780	PYGO2	0.54	94.0333	sample						9039	UBE1C	0.05	99.5	sample
401265	KBTBD1	0.54	94.0333	sample						51230	PHF20	0.04	99.525	sample
8624	DSCR2	0.53	94.2	sample						140691	TRIM69	0.04	99.7	sample
5530	PPP3CA	0.53	94.1333	sample						55008	HERC6	0.03	99.675	sample
51530	NIPA	0.53	94.1333	sample						7862	BRPF1	0.02	99.75	sample
54532	USP53	0.53	94.2	sample						55274	PHF10	0.02	99.7	sample
283450	FLJ34154	0.53	94.2667	sample						342897	LOC342897	0.01	99.925	sample
29882	ANAPC2	0.53	94.2333	sample						26272	FBXO4	0	99.925	sample
NA	NA	0.51	94.6	neg						30837	SOCS7	0	99.9	sample
401934	LOC401934	0.51	94.3333	sample						89870	TRIM15	0	99.925	sample
5470	PPEF2	0.51	94.3333	sample						196403	DTX3	-0.02	100.15	sample
26524	LATS2	0.51	94.4	sample						10738	RFPL3	-0.02	100.05	sample
8816	WDR22	0.51	94.4	sample						391712	TRIM61	-0.02	100.225	sample
10294	DNAJA2	0.51	94.4333	sample						7335	UBE2V1	-0.02	100.2	sample
63950	DMRTA2	0.51	94.4	sample						115123	MARCH3	-0.03	100.4	sample
NA	NA	0.5	94.6333	neg						7267	TTC3	-0.03	100.25	sample
115207	KCTD12	0.5	94.5	sample						23304	UBR2	-0.03	100.425	sample
905	CCNT2	0.5	94.5	sample						55884	WSB2	-0.04	100.3	sample
91319	DERL3	0.5	94.4667	sample						326	AIRE	-0.05	100.65	sample
122011	CSNK1A1L	0.5	94.5333	sample						80028	FBXL18	-0.05	100.625	sample
157285	DKFZP761P0423	0.5	94.4667	sample						26235	FBXL4	-0.05	100.5	sample
154865	FLJ35834	0.5	94.5333	sample						26259	FBXW8	-0.05	100.65	sample
NA	NA	0.49	94.6667	neg						554251	LOC554251	-0.05	100.425	sample
89890	KBTBD6	0.49	94.6667	sample						51619	UBE2D4	-0.05	100.675	sample
5393	EXOSC9	0.48	94.7	sample						4007	LMO6	-0.06	100.625	sample
5531	PPP4C	0.48	94.8	sample						170392	OIT3	-0.06	100.6	sample
54492	NEURL1B	0.48	94.8	sample						10475	TRIM38	-0.06	100.6	sample
51185	CRBN	0.47	94.8333	sample						56658	TRIM39	-0.06	100.55	sample
5494	PPM1A	0.47	94.8667	sample						401036	ASB18	-0.07	100.625	sample
84954	FLJ14981	0.46	95	sample						81847	RNF146	-0.07	100.725	sample
10528	NOL5A	0.46	95.0667	sample						220441	RNF152	-0.07	100.6	sample
130617	LOC130617	0.46	95.0333	sample						NA	NA	-0.08	100.725	neg
1847	DUSP5	0.46	94.9	sample						10771	ZMYND11	-0.08	100.9	sample
4261	MHC2TA	0.45	94.9667	sample						26038	CHD5	-0.09	101.025	sample
2186	FALZ	0.45	95.0667	sample						8796	SCEL	-0.09	100.9	sample
3300	DNAJB2	0.45	95.1	sample						57093	TRIM49	-0.1	101.15	sample
253980	KCTD13	0.45	95.0333	sample						64400	AKTIP	-0.11	101.2	sample
84749	USP30	0.45	95.1333	sample						286151	FBXO43	-0.11	101.15	sample
54556	ING3	0.45	95.1	sample						643904	LOC643904	-0.11	101.375	sample
26043	KIAA0794	0.45	95.1333	sample						330	BIRC3	-0.13	101.4	sample
6711	SPTBN1	0.44	95.0667	sample						NA	NA	-0.13	101.35	neg
5519	PPP2R1B	0.44	95.2	sample						25820	ARIH1	-0.14	101.475	sample
3755	KCNG1	0.44	95.2	sample						8242	JARID1C	-0.14	101.3	sample
7690	ZNF131	0.44	95.2333	sample						26231	LRRC29	-0.14	101.525	sample
9886	RHOBTB1	0.43	95.2667	sample						10966	RAB40B	-0.14	101.4	sample
5728	PTEN	0.43	95.4333	sample						51666	ASB4	-0.15	101.5	sample
84614	MGC2629	0.42	95.3333	sample						9830	TRIM14	-0.15	101.5	sample
373509	USP50	0.42	95.3	sample						84219	WDR24	-0.15	101.475	sample
9923	KIAA0478	0.41	95.3667	sample						23133	PHF8	-0.16	101.575	sample
199990	FLJ31031	0.41	95.4667	sample						6045	RNF2	-0.16	101.725	sample
55728	N4BP2	0.41	95.5	sample						90933	TRIM41	-0.16	101.65	sample
2783	GNB2	0.41	95.5333	sample						112401	BIRC8	-0.17	101.75	sample
993	CDC25A	0.41	95.5333	sample						54894	RNF43	-0.17	101.85	sample
8665	EIF3S5	0.4	95.6	sample						54476	TRIAD3	-0.17	101.75	sample
57695	USP37	0.4	95.6667	sample						55128	TRIM68	-0.17	101.825	sample
80304	FLJ21945	0.4	95.5333	sample						646754	LOC646754	-0.18	101.875	sample
10188	TNK2	0.4	95.6667	sample						135892	TRIM50A	-0.18	101.875	sample
55023	PHIP	0.4	95.5667	sample						7324	UBE2E1	-0.18	101.85	sample
114788	CSMD3	0.39	95.6	sample						9040	UBE2M	-0.18	101.75	sample
84132	USP42	0.39	95.6667	sample						8451	CUL4A	-0.19	101.85	sample
7979	SHFM1	0.39	95.7667	sample						7703	PCGF2	-0.19	101.875	sample
57448	BIRC6	0.39	95.7333	sample						84333	PCGF5	-0.19	101.95	sample
4140	MARK3	0.39	95.8	sample						7326	UBE2G1	-0.19	101.95	sample
57646	USP28	0.39	95.8333	sample						4194	MDM4	-0.2	102.125	sample
55611	OTUB1	0.39	95.7667	sample						378925	RNF148	-0.2	102.075	sample
83932	DKFZP547N043	0.38	95.8	sample						131405	TRIM71	-0.2	101.875	sample
29978	UBQLN2	0.38	95.8667	sample						55236	UBE1L2	-0.2	102	sample
54813	BTBD5	0.38	95.9	sample						93611	FBXO44	-0.23	102.375	sample
5711	PSMD5	0.37	95.9667	sample						440456	LOC440456	-0.23	102.35	sample
10773	ZNF482	0.37	95.9667	sample						5252	PHF1	-0.23	102.25	sample
440275	EIF2AK4	0.36	96.1	sample						56852	RAD18	-0.23	102.325	sample
164153	LOC164153	0.36	96.0333	sample						10273	STUB1	-0.23	102.45	sample
4689	NCF4	0.36	96.0333	sample						378108	TRIM74	-0.23	102.35	sample
51507	C20ORF43	0.36	96.1	sample						7726	TRIM26	-0.24	102.6	sample
10328	NOC4	0.36	96.0333	sample						92912	UBE2Q2	-0.24	102.225	sample
8027	STAM	0.36	96.1667	sample						26270	FBXO6	-0.25	102.425	sample
170850	KCNG3	0.35	96.1667	sample						51191	HERC5	-0.26	102.7	sample
6278	S100A7	0.35	96.2333	sample						51465	UBE2J1	-0.26	102.5	sample
5536	PPP5C	0.35	96.1333	sample						3846	KRTAP5-9	-0.27	102.95	sample
10533	ATG7	0.35	96.1667	sample						9781	RNF144	-0.27	102.8	sample
283518	KCNRG	0.35	96.2	sample						57649	PHF12	-0.28	102.9	sample
10743	RAI1	0.35	96.2	sample						85363	TRIM5	-0.28	102.975	sample
NA	NA	0.34	96.3	neg						30827	CXXC1	-0.29	102.925	sample
3737	KCNA2	0.34	96.1	sample						222484	LNX2	-0.29	102.875	sample
51720	RAP80	0.34	96.2667	sample						23608	MKRN1	-0.29	102.95	sample
7415	VCP	0.34	96.2333	sample						23338	PHF15	-0.29	102.95	sample
5704	PSMC4	0.34	96.2	sample						8411	EEA1	-0.3	103.1	sample
5537	PPP6C	0.34	96.2333	sample						55030	FBXO34	-0.3	103	sample
51389	RWDD1	0.34	96.2667	sample						54941	RNF125	-0.3	103	sample
7709	ZNF151	0.34	96.3333	sample						55521	TRIM36	-0.3	103	sample
55904	MLL5	0.34	96.3333	sample						80227	WDR71	-0.3	103	sample
84936	ZFYVE19	0.33	96.4333	sample						140461	ASB8	-0.31	103.2	sample
79665	DHX40	0.33	96.5333	sample						9031	BAZ1B	-0.31	103.05	sample
7507	XPA	0.32	96.4667	sample						29964	C6ORF49	-0.31	103.125	sample
84901	FLJ14639	0.31	96.5667	sample						54620	FBXL19	-0.31	103.125	sample
27101	SIP	0.31	96.6333	sample						NA	NA	-0.31	103.15	neg
8638	OASL	0.31	96.5667	sample						51283	BFAR	-0.32	103.275	sample
7791	ZYX	0.31	96.6	sample						51444	RNF138	-0.32	103.125	sample
9410	HPRP8BP	0.31	96.7	sample						254225	RNF169	-0.32	103.275	sample
NA	NA	0.29	96.9333	neg						135644	TRIM40	-0.32	103.25	sample
NA	NA	0.29	96.9333	neg						55632	KIAA1333	-0.33	103.275	sample
23326	USP22	0.29	96.8	sample						652759	LOC652759	-0.33	103.575	sample
8405	SPOP	0.29	96.8333	sample						153769	SH3RF2	-0.33	103.325	sample
8237	USP11	0.28	97.0667	sample						23598	ZNF278	-0.33	103.275	sample
9929	JOSD1	0.28	97	sample						151636	DTX3L	-0.34	103.475	sample
23198	PSME4	0.28	96.8333	sample						127544	IBRDC3	-0.34	103.4	sample
8314	BAP1	0.28	97.0667	sample						9870	KIAA0317	-0.34	103.425	sample
NA	NA	0.27	97.0333	neg						9320	TRIP12	-0.34	103.65	sample
NA	NA	0.27	97.0667	neg						29994	BAZ2B	-0.35	103.625	sample
NA	NA	0.27	97.0667	neg						200933	LOC200933	-0.35	103.475	sample
6612	SUMO3	0.27	97.0667	sample						149603	RNF187	-0.35	103.7	sample
286053	FLJ32440	0.27	97.0667	sample						388591	RNF207	-0.35	103.525	sample
339745	LOC339745	0.26	97.1333	sample						26118	WSB1	-0.35	103.45	sample
5522	PPP2R2C	0.26	97.0667	sample						25793	FBXO7	-0.36	103.6	sample
5705	PSMC5	0.26	97.0333	sample						79589	RNF128	-0.36	103.6	sample
22909	KIAA1018	0.26	97.2	sample						54455	FBXO42	-0.37	103.7	sample
11221	DUSP10	0.26	97.1667	sample						653111	LOC653111	-0.37	103.8	sample
5048	PAFAH1B1	0.26	97.1333	sample						142684	RAB40A	-0.37	103.55	sample
50855	PARD6A	0.26	97.2	sample						51130	ASB3	-0.38	103.75	sample
159195	USP54	0.26	97.0667	sample						NA	NA	-0.38	103.925	neg
54970	TTC12	0.26	97.2667	sample						80352	RNF39	-0.38	103.975	sample
1850	DUSP8	0.26	97.2	sample						9655	SOCS5	-0.39	103.85	sample
79269	MGC10765	0.26	97.3	sample						10107	TRIM10	-0.39	103.95	sample
137492	FLJ32642	0.25	97.2667	sample						79754	ASB13	-0.4	104.05	sample
NA	NA	0.24	97.3667	neg						142689	ASB12	-0.41	104.1	sample
26156	DKFZP564M182	0.24	97.2667	sample						122809	SOCS4	-0.41	104.225	sample
143879	KBTBD3	0.24	97.2667	sample						287015	TRIM42	-0.41	104.25	sample
64795	FLJ13910	0.24	97.3	sample						286827	TRIM59	-0.41	104.05	sample
5412	UBL3	0.24	97.4	sample						652433	LOC652433	-0.43	104.3	sample
55031	USP47	0.24	97.4667	sample						9148	NEURL	-0.43	104.425	sample
10489	MUF1	0.23	97.4333	sample						26994	RNF11	-0.43	104.375	sample
80067	FLJ13096	0.23	97.4333	sample						89122	TRIM4	-0.43	104.35	sample
83892	KCTD10	0.23	97.4	sample						51533	PHF7	-0.44	104.4	sample
573	BAG1	0.23	97.5667	sample						9604	RNF14	-0.44	104.425	sample
5701	PSMC2	0.23	97.5	sample						64718	UNKL	-0.44	104.5	sample
11334	TUSC2	0.23	97.4667	sample						27154	BRPF3	-0.45	104.675	sample
7515	XRCC1	0.22	97.4667	sample						11237	RNF24	-0.45	104.525	sample
10051	SMC4L1	0.22	97.7333	sample						5977	DPF2	-0.46	104.7	sample
166348	FLJ46299	0.22	97.6333	sample						26260	FBXO25	-0.46	104.75	sample
162699	TCEB3C	0.21	97.5667	sample						57799	RAB40C	-0.46	104.825	sample
139425	LOC139425	0.21	97.6667	sample						11059	WWP1	-0.46	104.8	sample
11345	GABARAPL2	0.21	97.6333	sample						254170	FBXO33	-0.47	104.75	sample
255877	BCL6B	0.21	97.7	sample						283116	LOC283116	-0.47	104.825	sample
2935	GSPT1	0.21	97.7333	sample						9404	LPXN	-0.47	104.75	sample
55626	FLJ20294	0.2	97.8	sample						55658	RNF126	-0.47	104.85	sample
165324	UBXD4	0.2	97.8333	sample						94121	SYTL4	-0.47	104.725	sample
10425	ARIH2	0.19	97.9667	sample						79097	TRIM48	-0.47	104.7	sample
1828	DSG1	0.19	98	sample						10616	C20ORF18	-0.48	104.825	sample
4297	MLL	0.18	97.9333	sample						8110	DPF3	-0.48	104.825	sample
11091	WDR5	0.18	97.9667	sample						23327	NEDD4L	-0.48	104.975	sample
8533	COPS3	0.18	98.0333	sample						5071	PARK2	-0.49	104.925	sample
9100	USP10	0.17	98.0667	sample						64326	RFWD2	-0.49	104.925	sample
7416	VDAC1	0.17	98.1667	sample						57159	TRIM54	-0.49	105.175	sample
54475	FLJ10458	0.16	98.2667	sample						390231	LOC390231	-0.5	105.1	sample
57621	ZBTB2	0.16	98.2333	sample						26273	FBXO3	-0.51	105.3	sample
29924	EPN1	0.16	98.2	sample						8028	MLLT10	-0.51	105.25	sample
22890	ZBTB1	0.16	98.2333	sample						4331	MNAT1	-0.51	105.25	sample
197370	NSMCE1	0.16	98.3	sample						8651	SOCS1	-0.51	105.2	sample
6280	S100A9	0.16	98.3	sample						54461	FBXW5	-0.52	105.325	sample
55213	RCBTB1	0.16	98.3	sample						8718	TNFRSF25	-0.52	105.25	sample
NA	NA	0.15	98.3333	neg						91107	TRIM47	-0.52	105.2	sample
166793	ZNF509	0.15	98.2333	sample						117854	TRIM6	-0.52	105.3	sample
57626	KLHL1	0.15	98.2333	sample						283807	FBXL22	-0.53	105.5	sample
1844	DUSP2	0.15	98.3	sample						162517	FBXO39	-0.53	105.275	sample
57558	USP35	0.15	98.3333	sample						494188	FBXO47	-0.53	105.35	sample
NA	NA	0.14	98.4667	neg						23219	FBXO28	-0.54	105.6	sample
493911	PHOSPHO2	0.14	98.3667	sample						387522	KUA-UEV	-0.54	105.35	sample
7428	VHL	0.14	98.5667	sample						63891	RNF123	-0.54	105.575	sample
645402	LOC645402	0.14	98.5667	sample						79594	C1orf166	-0.55	105.675	sample
359948	IRF2BP2	0.14	98.5	sample						51773	HBXAP	-0.55	105.75	sample
404093	CUEDC1	0.13	98.4667	sample						59352	LGR6	-0.55	105.775	sample
9169	SFRS2IP	0.13	98.5333	sample						57484	RNF150	-0.55	105.575	sample
56893	C1ORF6	0.13	98.5667	sample						9306	SOCS6	-0.55	105.55	sample
51377	UCHL5	0.13	98.5667	sample						26233	FBXL6	-0.56	105.7	sample
2521	FUS	0.13	98.7333	sample						79791	FBXO31	-0.56	105.75	sample
NA	NA	0.12	98.7	neg						153830	FLJ31951	-0.57	105.75	sample
NA	NA	0.12	98.7	neg						5192	PEX10	-0.57	105.95	sample
1846	DUSP4	0.12	98.7	sample						56957	ZA20D1	-0.57	105.75	sample
5931	RBBP7	0.12	98.7333	sample						154214	IBRDC1	-0.58	105.9	sample
202500	MGC33600	0.12	98.6667	sample						652436	LOC652436	-0.58	105.925	sample
391104	VHLL	0.12	98.7333	sample						285231	FBXW12	-0.59	106	sample
200845	KCTD6	0.12	98.8	sample						54542	RC3H2	-0.59	106.05	sample
338692	LOC338692	0.11	98.6667	sample						168433	RNF133	-0.59	106	sample
604	BCL6	0.11	98.7667	sample						7319	UBE2A	-0.59	106.05	sample
4666	NACA	0.11	98.8333	sample						6468	SHFM3	-0.6	106.325	sample
23062	GGA2	0.11	98.8667	sample						81559	TRIM11	-0.61	106.2	sample
23140	ZZEF1	0.11	98.8	sample						92979	MARCH9	-0.62	106.25	sample
1655	DDX5	0.1	98.9667	sample						23469	PHF3	-0.62	106.35	sample
NA	NA	0.09	99.1667	neg						7737	RNF113A	-0.62	106.325	sample
51070	NOSIP	0.09	99	sample						144699	FBXL14	-0.63	106.325	sample
8555	CDC14B	0.09	99	sample						140462	ASB9	-0.64	106.525	sample
115294	LOC115294	0.09	99.0333	sample						257160	DKFZP547C195	-0.64	106.725	sample
127733	UBXD3	0.09	98.9667	sample						84708	LNX1	-0.65	106.75	sample
51028	C13ORF9	0.09	99.1	sample						10517	FBXW10	-0.66	106.8	sample
283991	MGC29814	0.09	99.0667	sample						9978	RBX1	-0.66	106.75	sample
348793	MGC64882	0.08	99.1	sample						23650	TRIM29	-0.66	106.8	sample
153918	LOC153918	0.08	99.2	sample						130888	FBXO36	-0.67	106.875	sample
10010	TANK	0.08	99.2333	sample						150726	FBXO41	-0.67	106.775	sample
50717	H326	0.07	99.0667	sample						22992	FBXL11	-0.68	106.95	sample
8507	ENC1	0.07	99.1333	sample						653978	LOC653978	-0.68	106.975	sample
5501	PPP1CC	0.07	99.2667	sample						140825	NEURL2	-0.68	106.95	sample
51096	CGI-48	0.07	99.1667	sample						84085	FBXO30	-0.69	107.05	sample
3747	KCNC2	0.07	99.3667	sample						79836	LONRF3	-0.69	107.1	sample
58490	C20ORF77	0.07	99.2667	sample						5896	RAG1	-0.69	107.075	sample
60685	TEX27	0.07	99.3333	sample						6047	RNF4	-0.69	107.1	sample
5690	PSMB2	0.06	99.2	sample						399940	LOC399940	-0.7	107.175	sample
10613	SPFH1	0.06	99.3	sample						22954	TRIM32	-0.7	107.1	sample
222255	MGC33190	0.06	99.3333	sample						7327	UBE2G2	-0.7	107.275	sample
3090	HIC1	0.06	99.3667	sample						57574	MARCH4	-0.71	107.325	sample
50813	COPS7A	0.06	99.3	sample						257218	SHPRH	-0.71	107.225	sample
9695	EDEM1	0.06	99.3667	sample						84678	FBXL10	-0.73	107.35	sample
3652	IPP	0.06	99.4333	sample						142678	MIB2	-0.73	107.425	sample
648245	LOC648245	0.06	99.4	sample						7739	ZNF185	-0.73	107.4	sample
7417	VDAC2	0.05	99.3667	sample						25827	FBXL2	-0.75	107.6	sample
57498	KIDINS220	0.05	99.4333	sample						441061	LOC441061	-0.75	107.675	sample
4215	MAP3K3	0.05	99.5	sample						NA	NA	-0.75	107.675	neg
23230	VPS13A	0.05	99.4667	sample						23072	HECW1	-0.76	107.675	sample
NA	NA	0.04	99.5333	neg						NA	NA	-0.76	107.725	neg
23005	MAPKBP1	0.04	99.4667	sample						6015	RING1	-0.76	107.7	sample
NA	NA	0.03	99.6	neg						92591	ASB16	-0.77	107.875	sample
645836	LOC645836	0.03	99.5667	sample						NA	NA	-0.77	107.9	neg
84878	ZNF499	0.03	99.6	sample						9757	MLL4	-0.78	107.875	sample
139562	HSHIN6	0.03	99.6667	sample						51665	ASB1	-0.79	108	sample
23118	MAP3K7IP2	0.03	99.6333	sample						26263	FBXO22	-0.79	107.975	sample
149478	LOC149478	0.03	99.6	sample						55258	FLJ10916	-0.79	108.05	sample
31	ACACA	0.03	99.7333	sample						140458	ASB5	-0.8	108.25	sample
8697	CDC23	0.03	99.7	sample						26232	FBXO2	-0.8	108.175	sample
7277	TUBA1	0.03	99.5667	sample						648	BMI1	-0.81	108.225	sample
27107	ZBTB11	0.03	99.7333	sample						54850	FBXL12	-0.81	108.175	sample
5887	RAD23B	0.02	99.8333	sample						5987	RFP	-0.81	108.2	sample
51567	TTRAP	0.01	99.9333	sample						9021	SOCS3	-0.81	108.2	sample
91544	SOC	0.01	99.9	sample						221656	AOF1	-0.82	108.475	sample
9203	ZMYM3	0.01	99.9	sample						23014	FBXO21	-0.82	108.5	sample
84280	GMRP-1	0.01	99.8333	sample						284996	RNF149	-0.82	108.4	sample
207	AKT1	0.01	99.8667	sample						NA	NA	-0.83	108.4	neg
55432	YOD1	0	100	sample						375593	TRIM73	-0.83	108.575	sample
90665	TBL1Y	0	99.9667	sample						55016	MARCH1	-0.84	108.625	sample
5700	PSMC1	0	100	sample						1154	CISH	-0.84	108.45	sample
4338	MOCS2	0	100.033	sample						114907	FBXO32	-0.84	108.55	sample
9024	STK29	0	100.067	sample						6737	SSA1	-0.85	108.8	sample
8087	FXR1	-0.01	100.133	sample						282808	LL0XNC01-237H1.1	-0.86	108.825	sample
79184	CXORF53	-0.01	100	sample						79872	CBLL1	-0.87	108.825	sample
9532	BAG2	-0.01	100.133	sample						4850	CNOT4	-0.87	108.8	sample
NA	NA	-0.02	100.267	neg						157574	FBXO16	-0.87	108.75	sample
653121	LOC653121	-0.02	100.167	sample						23194	FBXL7	-0.89	109.2	sample
55643	BTBD2	-0.02	100.2	sample						55294	FBXW7	-0.89	109.075	sample
2873	GPS1	-0.02	100.167	sample						51136	LOC51136	-0.89	109.025	sample
5903	RANBP2	-0.02	100.233	sample						84447	SYVN1	-0.89	109.1	sample
158880	USP51	-0.02	100.233	sample						80263	TRIM45	-0.89	109	sample
54849	FLJ20186	-0.02	100.3	sample						644006	LOC644006	-0.91	109.2	sample
51343	FZR1	-0.02	100.233	sample						92369	SPSB4	-0.91	109.25	sample
3854	KRT6B	-0.02	100.3	sample						26091	HERC4	-0.92	109.325	sample
84446	KIAA1811	-0.03	100.333	sample						84727	SPSB2	-0.92	109.475	sample
10043	TOM1	-0.03	100.3	sample						158506	ZNF645	-0.93	109.575	sample
64412	ZNF336	-0.03	100.267	sample						4008	LMO7	-0.94	109.575	sample
10116	FEM1B	-0.03	100.367	sample						391714	TRIM75	-0.94	109.525	sample
6924	TCEB3	-0.03	100.267	sample						25898	RCHY1	-0.95	109.75	sample
51271	UBAP1	-0.03	100.4	sample						80230	RUFY1	-0.98	110	sample
114088	TRIM9	-0.04	100.467	sample						9246	UBE2L6	-0.98	109.775	sample
26108	PYGO1	-0.04	100.4	sample						85451	UNK	-0.98	110.15	sample
57169	KIAA1404	-0.05	100.567	sample						55167	MSL2L1	-0.99	109.975	sample
9730	VPRBP	-0.05	100.533	sample						140456	ASB11	-1	110.125	sample
377630	DUB3	-0.05	100.5	sample						80204	FBXO11	-1	110.425	sample
23163	GGA3	-0.05	100.6	sample						652859	LOC652859	-1	110.05	sample
402164	DUB1A	-0.05	100.567	sample						142685	ASB15	-1.01	110.45	sample
283514	LOC283514	-0.05	100.6	sample						55806	HR	-1.01	110.2	sample
7518	XRCC4	-0.05	100.6	sample						196346	LOC196346	-1.04	110.7	sample
8667	EIF3S3	-0.05	100.633	sample						222235	FBXL13	-1.07	110.875	sample
10923	PC4	-0.05	100.567	sample						51105	PHF20L1	-1.09	111.225	sample
5701	PSMC2	-0.06	100.6	sample						899	CCNF	-1.11	111.4	sample
53339	BTBD1	-0.07	100.667	sample						83856	FSD1L	-1.11	111.25	sample
5721	PSME2	-0.07	100.8	sample						84900	FLJ14627	-1.14	111.7	sample
9842	PLEKHM1	-0.07	100.767	sample						642678	LOC642678	-1.14	111.725	sample
11124	FAF1	-0.08	100.767	sample						26234	FBXL5	-1.16	112	sample
10254	STAM2	-0.08	100.833	sample						142686	ASB14	-1.17	112	sample
26133	TRPC4AP	-0.08	100.867	sample						55223	TRIM62	-1.18	112.05	sample
NA	NA	-0.09	100.933	neg						201456	FBXO15	-1.19	112.2	sample
57658	KIAA1536	-0.09	100.967	sample						9616	RNF7	-1.19	112.225	sample
342538	MGC71999	-0.09	100.9	sample						201292	TRIM65	-1.19	112.15	sample
54800	DRE1	-0.09	101	sample						8945	BTRC	-1.21	112.35	sample
23387	KIAA0999	-0.1	101.133	sample						5132	PDC	-1.24	112.6	sample
54014	C21ORF107	-0.1	101.133	sample						55743	CHFR	-1.25	112.775	sample
3748	KCNC3	-0.1	101.167	sample						727800	RNF208	-1.26	112.825	sample
3751	KCND2	-0.11	101.233	sample						25897	RNF19	-1.3	113.25	sample
149095	DCST1	-0.11	101.267	sample						84259	DCUN1D5	-1.33	113.55	sample
127002	MGC46534	-0.11	101.233	sample						90864	SPSB3	-1.33	113.55	sample
7994	MYST3	-0.11	101.233	sample						331	BIRC4	-1.34	113.675	sample
246184	CDC26	-0.11	101.267	sample						84166	NLRC5	-1.37	114.05	sample
80124	VCPIP1	-0.11	101.3	sample						29951	PDZRN4	-1.39	114.25	sample
151230	MGC22679	-0.11	101.267	sample						9666	DZIP3	-1.4	114.05	sample
3032	HADHB	-0.12	101.2	sample						9921	RNF10	-1.4	114.125	sample
65987	KCTD14	-0.12	101.267	sample						127247	ASB17	-1.41	114.375	sample
5518	PPP2R1A	-0.12	101.333	sample						79176	FBXL15	-1.42	114.525	sample
23035	KIAA0931	-0.12	101.333	sample						64324	NSD1	-1.45	114.8	sample
58524	DMRT3	-0.13	101.4	sample						26267	FBXO10	-1.47	115.1	sample
56940	DUSP22	-0.13	101.367	sample						26261	FBXO24	-1.47	115	sample
5524	PPP2R4	-0.14	101.467	sample						51131	PHF11	-1.5	115.575	sample
6921	TCEB1	-0.14	101.467	sample						26268	FBXO9	-1.51	115.4	sample
122769	PPIL5	-0.14	101.533	sample						5930	RBBP6	-1.51	115.4	sample
84938	ATG4C	-0.14	101.5	sample						166336	PRICKLE2	-1.52	115.625	sample
57092	PCNP	-0.14	101.467	sample						11342	RNF13	-1.53	115.65	sample
131377	KBTBD5	-0.14	101.567	sample						23355	KIAA0804	-1.57	115.975	sample
26960	NBEA	-0.14	101.433	sample						3270	HRC	-1.64	116.725	sample
11176	BAZ2A	-0.14	101.533	sample						54778	RNF111	-1.65	117	sample
548593	GIYD1	-0.14	101.533	sample						54546	RNF186	-1.7	117.35	sample
7542	ZFPL1	-0.14	101.567	sample						130507	ZNF650	-1.7	117.4	sample
56062	KLHL4	-0.14	101.533	sample						26271	FBXO5	-1.78	118.225	sample
79004	CUEDC2	-0.14	101.533	sample						8924	HERC2	-1.8	118.65	sample
81858	SHARPIN	-0.15	101.7	sample						80176	SPSB1	-1.8	118.55	sample
55593	OTUD5	-0.15	101.633	sample						23024	PDZRN3	-1.82	118.625	sample
84301	DDI2	-0.15	101.633	sample						220972	MARCH8	-2.04	120.85	sample
10868	USP20	-0.15	101.633	sample
8887	TAX1BP1	-0.16	101.6	sample
57337	SENP7	-0.16	101.7	sample
342931	LOC342931	-0.16	101.7	sample
84196	USP48	-0.16	101.767	sample
3622	ING1L	-0.16	101.7	sample
6827	SUPT4H1	-0.16	101.833	sample
137886	LOC137886	-0.17	101.667	sample
11051	CPSF5	-0.17	101.9	sample
55247	NEIL3	-0.17	101.767	sample
79058	ASPSCR1	-0.17	101.8	sample
257240	FLJ34960	-0.17	101.933	sample
5965	RECQL	-0.18	101.9	sample
8078	USP5	-0.18	101.967	sample
90025	C6ORF157	-0.18	101.967	sample
123103	LOC123103	-0.18	101.933	sample
4627	MYH9	-0.18	102	sample
NA	NA	-0.19	102.2	neg
78990	OTUB2	-0.19	102.2	sample
NA	NA	-0.2	102.233	neg
140731	C20ORF86	-0.2	102.167	sample
403341	ZBTB34	-0.2	102.2	sample
83590	C7ORF21	-0.2	102.233	sample
27342	RABGEF1	-0.2	102.133	sample
53840	TRIM34	-0.2	102.2	sample
55187	VPS13D	-0.2	102.2	sample
84236	DKFZP547E052	-0.2	102.3	sample
222658	KCTD20	-0.21	102.233	sample
55727	BTBD7	-0.21	102.3	sample
5699	PSMB10	-0.21	102.367	sample
196394	LOC196394	-0.21	102.433	sample
23384	KIAA0376	-0.21	102.267	sample
3742	KCNA6	-0.22	102.333	sample
25807	C22ORF3	-0.22	102.367	sample
8239	USP9X	-0.22	102.367	sample
25836	NIPBL	-0.22	102.467	sample
63951	DMRTA1	-0.22	102.433	sample
114818	KBTBD9	-0.22	102.5	sample
386618	KCTD4	-0.23	102.5	sample
10342	TFG	-0.23	102.467	sample
11219	TREX2	-0.23	102.567	sample
9709	HERPUD1	-0.23	102.533	sample
6742	SSBP1	-0.24	102.667	sample
56984	TNFSF5IP1	-0.24	102.567	sample
2060	EPS15	-0.24	102.633	sample
3739	KCNA4	-0.25	102.633	sample
23276	KIAA0795	-0.25	102.7	sample
7541	ZFP161	-0.25	102.633	sample
1643	DDB2	-0.25	102.833	sample
NA	NA	-0.26	102.767	neg
64224	FLJ22313	-0.26	102.833	sample
55120	FANCL	-0.26	102.8	sample
285429	LOC285429	-0.26	102.9	sample
11047	ADRM1	-0.26	102.867	sample
NA	NA	-0.27	103.033	neg
64777	FLJ22318	-0.27	102.8	sample
5607	MAP2K5	-0.27	102.933	sample
2120	ETV6	-0.27	102.8	sample
221504	ZBTB9	-0.27	102.933	sample
114781	BTBD9	-0.27	102.9	sample
64682	ANAPC1	-0.27	103.033	sample
54764	ZRANB1	-0.27	102.933	sample
23355	KIAA0804	-0.27	102.967	sample
55892	MYNN	-0.28	102.967	sample
138151	BTBD14A	-0.28	103.067	sample
7090	TLE3	-0.28	103.133	sample
90135	BTBD6	-0.28	103.133	sample
56890	MDM1	-0.28	103.133	sample
9880	ZBTB39	-0.28	103.067	sample
55958	KLHL9	-0.28	103.067	sample
29979	UBQLN1	-0.28	103.167	sample
NA	NA	-0.29	103.267	neg
220213	OTUD1	-0.29	103.033	sample
498	ATP5A1	-0.29	103.233	sample
10169	SERF2	-0.29	103.2	sample
29068	HSPC063	-0.3	103.233	sample
9958	USP15	-0.3	103.3	sample
5521	PPP2R2B	-0.3	103.367	sample
25847	ANAPC13	-0.3	103.333	sample
54554	WDR5B	-0.3	103.4	sample
9278	ZNF297	-0.3	103.367	sample
10300	KATNB1	-0.31	103.4	sample
7597	ZNF46	-0.31	103.433	sample
6672	SP100	-0.31	103.433	sample
10401	PIAS3	-0.32	103.467	sample
545	ATR	-0.32	103.5	sample
9391	CIAO1	-0.32	103.533	sample
55709	KBTBD4	-0.32	103.5	sample
55833	UBAP2	-0.32	103.4	sample
10238	HAN11	-0.32	103.467	sample
8266	UBL4	-0.32	103.467	sample
414301	DDI1	-0.32	103.433	sample
246330	MGC35521	-0.33	103.633	sample
56937	TMEPAI	-0.33	103.567	sample
79089	MGC3123	-0.33	103.633	sample
284697	BTBD8	-0.34	103.7	sample
146691	TOM1L2	-0.34	103.633	sample
5534	PPP3R1	-0.34	103.767	sample
6923	TCEB2	-0.34	103.833	sample
79813	EHMT1	-0.34	103.733	sample
25862	USP49	-0.35	103.867	sample
7089	TLE2	-0.35	103.867	sample
3551	IKBKB	-0.35	103.767	sample
4287	MJD	-0.35	103.967	sample
5528	PPP2R5D	-0.35	103.9	sample
83860	TAF3	-0.36	103.9	sample
161725	OTUD7	-0.36	103.8	sample
79016	PCIA1	-0.36	103.9	sample
7088	TLE1	-0.36	103.967	sample
84557	MAP1LC3A	-0.37	103.967	sample
138009	FLJ35775	-0.37	104.033	sample
9817	KEAP1	-0.38	104.1	sample
5526	PPP2R5B	-0.38	104.1	sample
88455	ANKRD13	-0.38	104.233	sample
6613	SUMO2	-0.38	104	sample
80311	KLHL15	-0.39	104.233	sample
10042	HMG2L1	-0.39	104.233	sample
374920	LOC374920	-0.39	104.3	sample
55364	IMPACT	-0.39	104.233	sample
152926	DKFZP761G058	-0.39	104.167	sample
5929	RBBP5	-0.39	104.367	sample
79968	FLJ12973	-0.39	104.167	sample
NA	NA	-0.4	104.367	neg
9636	G1P2	-0.4	104.367	sample
10146	G3BP	-0.4	104.433	sample
64395	GCL	-0.4	104.433	sample
5527	PPP2R5C	-0.41	104.5	sample
9406	ZNF265	-0.41	104.433	sample
57560	KIAA1374	-0.41	104.467	sample
389856	USP27X	-0.41	104.533	sample
9841	ZBTB24	-0.42	104.633	sample
51569	UFM1	-0.42	104.633	sample
10920	COPS8	-0.43	104.667	sample
11275	KLHL2	-0.43	104.767	sample
84993	BMSC-UBP	-0.43	104.7	sample
5716	PSMD10	-0.44	104.733	sample
134510	MGC10067	-0.44	104.767	sample
7341	SUMO1	-0.44	104.767	sample
10772	FUSIP1	-0.44	104.933	sample
26054	SENP6	-0.44	104.867	sample
114792	KIAA1900	-0.44	104.933	sample
26036	ZNF451	-0.45	105	sample
5706	PSMC6	-0.46	104.967	sample
10625	IVNS1ABP	-0.46	105.033	sample
22836	RHOBTB3	-0.46	105	sample
4738	NEDD8	-0.46	105.033	sample
54793	KCTD9	-0.46	105.067	sample
51506	UFC1	-0.46	105.033	sample
54442	KCTD5	-0.47	105.1	sample
11073	TOPBP1	-0.47	105.133	sample
51016	C14ORF122	-0.47	105.2	sample
55054	ATG16L1	-0.48	105.1	sample
8216	LZTR1	-0.48	105.2	sample
23030	JMJD2B	-0.48	105.3	sample
1642	DDB1	-0.48	105.3	sample
84435	GPR123	-0.48	105.3	sample
96764	NCOA6IP	-0.48	105.333	sample
29123	ANKRD11	-0.49	105.367	sample
7353	UFD1L	-0.49	105.467	sample
83743	GRWD1	-0.5	105.5	sample
10713	USP39	-0.5	105.5	sample
571	BACH1	-0.5	105.4	sample
8831	SYNGAP1	-0.5	105.5	sample
51066	LOC51066	-0.51	105.567	sample
92521	HCMOGT-1	-0.51	105.533	sample
23099	ZNF297B	-0.51	105.5	sample
4077	M17S2	-0.51	105.567	sample
51633	OTUD6B	-0.51	105.567	sample
201501	APM-1	-0.51	105.633	sample
2966	GTF2H2	-0.52	105.6	sample
22982	KIAA0934	-0.52	105.667	sample
51750	RTEL1	-0.52	105.8	sample
79842	ZBTB3	-0.52	105.733	sample
8975	USP13	-0.53	105.767	sample
80325	ABTB1	-0.53	105.833	sample
23032	USP33	-0.53	105.8	sample
84612	PARD6B	-0.53	105.767	sample
7531	YWHAE	-0.54	105.9	sample
10296	MAEA	-0.54	105.967	sample
90850	ZNF598	-0.54	106	sample
11177	BAZ1A	-0.54	105.933	sample
51434	ANAPC7	-0.54	106	sample
90293	KLHL13	-0.55	106	sample
10885	WDR3	-0.55	106	sample
333926	PPP2CZ	-0.55	106.033	sample
3745	KCNB1	-0.55	106	sample
84078	KBTBD7	-0.55	105.967	sample
2073	ERCC5	-0.55	105.933	sample
84083	ZRANB3	-0.55	106.1	sample
9318	TRIP15	-0.56	106.1	sample
221527	ZBTB12	-0.57	106.2	sample
8881	CDC16	-0.57	106.233	sample
10013	HDAC6	-0.57	106.333	sample
57161	PELI2	-0.58	106.3	sample
51043	ZFP67	-0.58	106.267	sample
8517	IKBKG	-0.58	106.333	sample
26251	KCNG2	-0.58	106.4	sample
6993	TCTEL1	-0.59	106.4	sample
160287	LDHAL6A	-0.59	106.5	sample
25853	WDR40A	-0.59	106.533	sample
881	CCIN	-0.59	106.533	sample
7375	USP4	-0.59	106.467	sample
22933	SIRT2	-0.6	106.5	sample
151742	PPM1L	-0.6	106.467	sample
4643	MYO1E	-0.6	106.567	sample
92799	SHKBP1	-0.6	106.6	sample
56061	UBPH	-0.6	106.633	sample
79155	TNIP2	-0.61	106.533	sample
10869	USP19	-0.61	106.6	sample
5193	PEX12	-0.61	106.7	sample
57484	RNF150	-0.61	106.6	sample
54876	FLJ20280	-0.61	106.667	sample
10197	PSME3	-0.61	106.733	sample
10919	EHMT2	-0.61	106.733	sample
57820	CCNB1IP1	-0.62	106.7	sample
57563	KLHL8	-0.62	106.733	sample
5535	PPP3R2	-0.62	106.767	sample
7273	TTN	-0.62	106.833	sample
6815	STYX	-0.62	106.8	sample
55764	IFT122	-0.62	106.867	sample
3752	KCND3	-0.62	106.8	sample
3787	KCNS1	-0.63	106.9	sample
55827	PC326	-0.63	106.833	sample
8139	GAN	-0.63	106.867	sample
8241	RBM10	-0.63	106.833	sample
5532	PPP3CB	-0.63	107	sample
11101	ATE1	-0.64	106.967	sample
84959	KIAA1959	-0.64	106.833	sample
741	C11ORF5	-0.64	106.933	sample
386617	KCTD8	-0.64	107.033	sample
89857	KLHL6	-0.64	107.067	sample
7126	TNFAIP1	-0.64	106.9	sample
285074	LOC285074	-0.65	107.133	sample
10055	SAE1	-0.65	107.033	sample
23774	BRD1	-0.65	107.167	sample
9928	KIF14	-0.65	107.233	sample
2256	FGF11	-0.66	107.2	sample
390594	LOC390594	-0.67	107.233	sample
10980	COPS6	-0.67	107.433	sample
10206	RFP2	-0.68	107.333	sample
132160	FLJ32332	-0.68	107.6	sample
6248	RSC1A1	-0.68	107.4	sample
9866	KIAA0298	-0.68	107.5	sample
4799	NFX1	-0.69	107.5	sample
90957	DHX57	-0.69	107.6	sample
83637	DKFZP761I2123	-0.7	107.633	sample
23081	JMJD2C	-0.7	107.767	sample
57690	KIAA1582	-0.71	107.767	sample
26249	KLHL3	-0.71	107.767	sample
93550	ANUBL1	-0.72	107.833	sample
85015	USP45	-0.72	107.867	sample
317719	KLHL10	-0.73	108	sample
60468	BACH2	-0.73	108	sample
79047	KCTD15	-0.73	107.967	sample
8148	TAF15	-0.73	107.967	sample
9821	RB1CC1	-0.73	107.967	sample
83844	USP26	-0.74	108.033	sample
9903	KLHL21	-0.74	108.1	sample
51101	CGI-62	-0.74	108.1	sample
3788	KCNS2	-0.74	108.1	sample
472	ATM	-0.75	108.133	sample
55252	ASXL2	-0.75	108.2	sample
23392	KIAA0368	-0.75	108.167	sample
55844	PPP2R2D	-0.75	108.3	sample
388419	LOC388419	-0.76	108.3	sample
150290	DUSP18	-0.76	108.333	sample
2551	GABPA	-0.76	108.4	sample
114818	KBTBD9	-0.76	108.4	sample
11072	DUSP14	-0.77	108.4	sample
11337	GABARAP	-0.77	108.467	sample
65989	EGFL9	-0.77	108.367	sample
84861	KLHL22	-0.77	108.533	sample
10393	ANAPC10	-0.78	108.433	sample
81550	TDRD3	-0.79	108.667	sample
3104	HKR3	-0.79	108.7	sample
392197	LOC392197	-0.79	108.667	sample
126119	SBBI54	-0.8	108.667	sample
5496	PPM1G	-0.8	108.7	sample
219333	USP12	-0.8	108.7	sample
23119	HIC2	-0.8	108.8	sample
22903	BTBD3	-0.8	108.767	sample
57528	KCTD16	-0.8	108.767	sample
NA	NA	-0.81	108.833	neg
NA	NA	-0.81	108.8	sample
284252	KCTD1	-0.81	108.9	sample
49854	ZNF295	-0.82	108.9	sample
9419	CRIPT	-0.82	108.933	sample
7750	ZNF198	-0.82	109	sample
64207	C14ORF4	-0.82	109.033	sample
25879	DKFZP564O0463	-0.83	109.033	sample
9101	USP8	-0.83	109	sample
51133	KCTD3	-0.83	109.1	sample
10935	PRDX3	-0.83	109.1	sample
4139	MARK1	-0.83	109.1	sample
57178	RAI17	-0.84	109.133	sample
5584	PRKCI	-0.84	109.167	sample
51035	LOC51035	-0.84	109.133	sample
8726	EED	-0.85	109.333	sample
10549	PRDX4	-0.86	109.467	sample
701	BUB1B	-0.87	109.633	sample
54149	C21ORF91	-0.87	109.567	sample
26278	SACS	-0.88	109.6	sample
54739	HSXIAPAF1	-0.88	109.6	sample
728116	RP1-27O5.2	-0.89	109.667	sample
10069	C21ORF6	-0.89	109.7	sample
253461	ZBTB38	-0.9	109.767	sample
166979	FLJ37927	-0.9	109.9	sample
10607	TBL3	-0.9	109.833	sample
27012	KCNV1	-0.9	109.833	sample
NA	NA	-0.91	109.933	neg
59343	SENP2	-0.91	109.933	sample
143471	MGC26605	-0.91	110	sample
5927	JARID1A	-0.91	110	sample
25841	ABTB2	-0.92	110.133	sample
550	AUP1	-0.93	110.1	sample
6905	TBCE	-0.93	110.233	sample
9920	KBTBD11	-0.93	110.233	sample
22843	PPM1E	-0.94	110.233	sample
25948	KBTBD2	-0.94	110.133	sample
51657	MK-STYX	-0.94	110.267	sample
139170	WDR40B	-0.94	110.367	sample
257397	TAB3	-0.95	110.433	sample
51009	DERL2	-0.95	110.333	sample
1147	CHUK	-0.95	110.4	sample
64816	CYP3A43	-0.95	110.333	sample
50613	UBQLN3	-0.95	110.5	sample
90379	LOC90379	-0.95	110.4	sample
987	LRBA	-0.96	110.467	sample
55666	NPL4	-0.96	110.433	sample
56157	TEX13A	-0.98	110.667	sample
8554	PIAS1	-0.99	110.867	sample
23197	ETEA	-1.01	111.133	sample
55251	C20ORF36	-1.02	111.067	sample
55148	C14ORF130	-1.02	111.167	sample
56916	SMARCAD1	-1.03	111.167	sample
64410	FLJ12587	-1.03	111.267	sample
51619	UBE2D4	-1.05	111.4	sample
55040	EPN3	-1.05	111.5	sample
124739	USP43	-1.06	111.6	sample
55898	SMAP-1	-1.06	111.633	sample
53347	UBASH3A	-1.07	111.633	sample
196463	LOC196463	-1.07	111.633	sample
1660	DHX9	-1.07	111.8	sample
23195	MDN1	-1.07	111.7	sample
257415	MGC40405	-1.08	111.8	sample
63904	DUSP21	-1.08	111.8	sample
55567	DNAH3	-1.09	112	sample
5702	PSMC3	-1.09	111.933	sample
339451	LOC339451	-1.09	111.933	sample
3431	SP110	-1.09	111.967	sample
9924	USP52	-1.1	112.1	sample
25950	RWDD3	-1.11	112.167	sample
9989	PPP4R1	-1.11	112.2	sample
440738	MAP1LC3C	-1.12	112.3	sample
64708	COPS7B	-1.14	112.467	sample
57663	USP29	-1.14	112.533	sample
80824	DUSP16	-1.16	112.667	sample
55165	C10ORF3	-1.17	112.867	sample
90007	MIDN	-1.18	112.867	sample
23522	MYST4	-1.19	113	sample
9647	PPM1F	-1.2	113.133	sample
23242	COBL	-1.2	113.067	sample
340578	LOC340578	-1.22	113.4	sample
10324	KBTBD10	-1.22	113.333	sample
3736	KCNA1	-1.22	113.333	sample
55975	KLHL7	-1.23	113.5	sample
8878	SQSTM1	-1.24	113.467	sample
10054	UBA2	-1.25	113.667	sample
57097	PARP11	-1.26	113.733	sample
55295	FLJ11078	-1.26	113.833	sample
23090	ZNF423	-1.26	113.867	sample
142679	DUSP19	-1.27	113.8	sample
23510	KCTD2	-1.27	113.933	sample
9063	PIAS2	-1.28	113.933	sample
1845	DUSP3	-1.29	114.167	sample
56001	NXF2	-1.3	114.267	sample
11262	SP140	-1.31	114.333	sample
9577	BRE	-1.31	114.333	sample
59349	KLHL12	-1.31	114.367	sample
57460	PPM1H	-1.32	114.467	sample
57659	ZBTB4	-1.32	114.4	sample
10746	MAP3K2	-1.34	114.767	sample
377007	FLJ43374	-1.34	114.6	sample
219899	MGC10233	-1.35	114.767	sample
5948	RBP2	-1.36	114.9	sample
57542	KLHDC5	-1.36	114.933	sample
1033	CDKN3	-1.37	114.833	sample
64422	ATG3	-1.37	114.9	sample
81631	MAP1LC3B	-1.37	114.967	sample
79718	TBL1XR1	-1.38	115	sample
92999	KIAA1190	-1.38	115.067	sample
23504	KIAA0318	-1.38	115.167	sample
23613	PRKCBP1	-1.39	115.267	sample
50626	MGC13010	-1.4	115.4	sample
23394	ADNP	-1.42	115.567	sample
121551	BTBD11	-1.43	115.7	sample
56897	WRNIP1	-1.46	115.967	sample
55893	ZNF395	-1.47	116.133	sample
9755	PROSAPIP2	-1.48	116.267	sample
659	BMPR2	-1.49	116.3	sample
29843	SENP1	-1.49	116.333	sample
9140	ATG12	-1.49	116.333	sample
3790	KCNS3	-1.49	116.367	sample
84875	PARP10	-1.5	116.367	sample
78986	MGC1136	-1.51	116.533	sample
84541	TA-KRP	-1.52	116.633	sample
8883	APPBP1	-1.53	116.7	sample
51455	REV1L	-1.56	117.033	sample
54726	OTUD4	-1.57	117.133	sample
84971	ATG4D	-1.57	117.233	sample
64854	USP46	-1.58	117.333	sample
10537	UBD	-1.59	117.3	sample
3746	KCNC1	-1.6	117.6	sample
7993	D8S2298E	-1.61	117.633	sample
3750	KCND1	-1.7	118.567	sample
3720	JARID2	-1.72	118.8	sample
57530	CGN	-1.73	118.933	sample
6314	SCA7	-1.75	119.133	sample
1373	CPS1	-1.8	119.6	sample
27033	TZFP	-1.82	119.933	sample
337867	PHGDHL1	-1.9	120.733	sample
5161	PDHA2	-2.01	121.967	sample
64145	ZFYVE20	-2.06	122.567	sample
254065	BRODL	-2.1	123	sample
