# Supplementary material for: Identification of Mammalian Protein Quality Control Factors by High-Throughput Cellular Imaging
Source: PLoS One. 2012 Feb 20;7(2):e31684. doi: 10.1371/journal.pone.0031684 (PMC3282772; doi:10.1371/journal.pone.0031684)
Supplement: Table S6 — Sequences of the 48 On-Target Plus siRNA pools contained in the validation library. (XLSX) [file pone.0031684.s007.xlsx]

## Sheet: Sheet1
Table S6
On-Target Plus siRNA sequences contained in the validation library
Gene Symbol	GENE ID	Gene Accession	GI Number	Sequence
ASC1P100	84164	NM_032204	34147616	GCAGAAGGCAGACCGGUAU
ASC1P100	84164	NM_032204	34147616	CUAAAGACCCAUCGGUGAU
ASC1P100	84164	NM_032204	34147616	GAGGAAAACACGCGGAGUU
ASC1P100	84164	NM_032204	34147616	CAUCAUCACAUCCGGAGAA
BAT3	7917	NM_080702	18375629	GAGGAGGAUCAGCGGUUGA
BAT3	7917	NM_080702	18375629	UGUUAUCAAUGGCCGAAUU
BAT3	7917	NM_080702	18375629	UCUCUAUGGUGGACGUAGU
BAT3	7917	NM_080702	18375629	ACAUUCAGAGCCAGCGGAA
C13ORF12	51371	NM_015932	21361533	GGGUCUAUUUGCUCCGCUA
C13ORF12	51371	NM_015932	21361533	UCAUGAUCUUCUUCGGAAA
C13ORF12	51371	NM_015932	21361533	CGAAGUCAUGGGAGAGCCA
C13ORF12	51371	NM_015932	21361533	GUAAUAGUGUGCUGUUCAU
CDH1	999	NM_004360	14589887	GGCCUGAAGUGACUCGUAA
CDH1	999	NM_004360	14589887	GAGAACGCAUUGCCACAUA
CDH1	999	NM_004360	14589887	GGGACAACGUUUAUUACUA
CDH1	999	NM_004360	14589887	GACAAUGGUUCUCCAGUUG
CHD5	26038	NM_015557	24308088	CGGGAGGGAUUGUCAACUA
CHD5	26038	NM_015557	24308088	CACCGAAUCCUGAACCAUA
CHD5	26038	NM_015557	24308088	GGAAAGACCUGCCCUACGA
CHD5	26038	NM_015557	24308088	AGGAUGAGCUCUCUGAUAA
CKN1	1161	NM_001007234	55956772	GUAAAGCAGUGUGUUCCAU
CKN1	1161	NM_001007234	55956772	CAGACAAUCUUAUUACACA
CKN1	1161	NM_001007234	55956772	CAUCAUAUGUCUCCAGUCU
CKN1	1161	NM_001007234	55956772	GAUUGUACUUUAUGACCUU
CUL1	8454	NM_003592	32307160	CAACGAAGAGUUCAGGUUU
CUL1	8454	NM_003592	32307160	CGAGGAAGACCGCAAACUA
CUL1	8454	NM_003592	32307160	AGACAGUGCUUGAUGUUCA
CUL1	8454	NM_003592	32307160	CAUAGAAGACAAAGACGUA
DCUN1D2	55208	NM_001014283	62122951	GGGAGAGGAUCUUGUCGUA
DCUN1D2	55208	NM_001014283	62122951	GCCAGCAAUUCACGAUUUA
DCUN1D2	55208	NM_001014283	62122951	ACAGGGAGUCCAUGCGGAA
DCUN1D2	55208	NM_001014283	62122951	CAUCAUAGCUUUUGCGUUA
DKFZP564M182	26156	NM_015659	46195722	UUGCAGUGCUAUACGUAUU
DKFZP564M182	26156	NM_015659	46195722	GAAGUGGGAGAGCGUGAAA
DKFZP564M182	26156	NM_015659	46195722	CUGUAUAGGUGGAACGGUC
DKFZP564M182	26156	NM_015659	46195722	GAUCACAAGGUCAACGAGA
EDD1	51366	NM_015902	41352716	GCACUUAUAUACUGGAUUA
EDD1	51366	NM_015902	41352716	GAUUGUAGGUUACUUAGAA
EDD1	51366	NM_015902	41352716	GAUCAAUCCUAACUGAAUU
EDD1	51366	NM_015902	41352716	GGUCGAAGAUGUGCUACUA
EED	8726	NM_003797	24041019	GAUCAUGCUUUACGAUUAU
EED	8726	NM_003797	24041019	CAACAGAGUUACCUUGUAU
EED	8726	NM_003797	24041019	GGAUCUAGAGGCAUAAUUA
EED	8726	NM_003797	24041019	GAGACAUACAUAGGAAUUA
FAU	2197	NM_001997	71565157	GAGGUGACCGGCCAGGAAA
FAU	2197	NM_001997	71565157	CCGCAUGCUUGGAGGUAAA
FAU	2197	NM_001997	71565157	AAGAAGACAGGUCGGGCUA
FAU	2197	NM_001997	71565157	UGCCAACUCUUAAGUCUUU
GNB2L1	10399	NM_006098	83641897	GGCACACGCUAGAAGUUUA
GNB2L1	10399	NM_006098	83641897	GAGAUAAGACCAUCAUCAU
GNB2L1	10399	NM_006098	83641897	CAUCAAGAUCUGGGAUUUA
GNB2L1	10399	NM_006098	83641897	GGCCACAACGGCUGGGUAA
ITCH	83737	NM_031483	27477108	GUUGGGAACUGCUGCAUUA
ITCH	83737	NM_031483	27477108	CAACAUGGGACGUAUUUAU
ITCH	83737	NM_031483	27477108	GAAAUUAAGAGUCAUGAUC
ITCH	83737	NM_031483	27477108	CGAAGACGUUUGUGGGUGA
KCNB2	9312	NM_004770	27436973	GCAGGAAACGGACGAAUUU
KCNB2	9312	NM_004770	27436973	GCAUGUGACUAGUUACAAA
KCNB2	9312	NM_004770	27436973	GGACUCCGCCGACGAUAAU
KCNB2	9312	NM_004770	27436973	CAAUGACAACCGCCAAUUA
MARCH2	51257	NM_001005416	53729333	GGAGACACCAGUAUGAAUG
MARCH2	51257	NM_001005416	53729333	CCAGAAAGUUCGCCUGAAG
MARCH2	51257	NM_001005416	53729333	GAUGGUCCUUUCUGCCGGA
MARCH2	51257	NM_001005416	53729333	UGGCUUUCCUCAUCUAACA
MARK3	4140	NM_002376	46852165	GCGGUAAACUCGACACGUU
MARK3	4140	NM_002376	46852165	GCUAGUGAUUCCAGUUCUA
MARK3	4140	NM_002376	46852165	CCAAUAACUGCGACUAUGA
MARK3	4140	NM_002376	46852165	GGAGCUCGGUGUAGAAACU
NFKBIA	4792	NM_020529	10092618	AGUCAGAGUUCACGGAGUU
NFKBIA	4792	NM_020529	10092618	GCUGAUGUCAACAGAGUUA
NFKBIA	4792	NM_020529	10092618	AGGACGAGCUGCCCUAUGA
NFKBIA	4792	NM_020529	10092618	GUGCUGAUGUCAAUGCUCA
PDCD6	10016	NM_013232	22027539	CUGCAGAGGUUGACGGAUA
PDCD6	10016	NM_013232	22027539	GGAUUCAGGUGUCGUACGA
PDCD6	10016	NM_013232	22027539	ACUCCGGGAUGAUCGAUAA
PDCD6	10016	NM_013232	22027539	UCACGGGUGUGUGGAAGUA
PLK1	5347	NM_005030	34147632	GCACAUACCGCCUGAGUCU
PLK1	5347	NM_005030	34147632	CCACCAAGGUUUUCGAUUG
PLK1	5347	NM_005030	34147632	GCUCUUCAAUGACUCAACA
PLK1	5347	NM_005030	34147632	UCUCAAGGCCUCCUAAUAG
PPP3CC	5533	NM_005605	34147659	GGAAGUAGCCUUAAAGAUA
PPP3CC	5533	NM_005605	34147659	GGACAAUUCUUUGACCUAA
PPP3CC	5533	NM_005605	34147659	CAAGCAGACUAUCGAGACA
PPP3CC	5533	NM_005605	34147659	GAUGCUGGGUAUCGAAUGU
PR48	28227	NM_199326	41349490	CGGCCGAGGAGUACGACAU
PR48	28227	NM_199326	41349490	GGUCAAGCCGAGGACUGAA
PR48	28227	NM_199326	41349490	GGAAGAUCACGCUGCAGGA
PR48	28227	NM_199326	41349490	GGACAGCAUGGCCAUCGAG
PRPF8	10594	NM_006445	17999536	UGACGGGCAUGUAUCGAUA
PRPF8	10594	NM_006445	17999536	GCAGAUGGAUUGCAGUAUA
PRPF8	10594	NM_006445	17999536	GAUAAGGGCUGGCGUGUCA
PRPF8	10594	NM_006445	17999536	GAACAGACGCCUGACUUUA
PSMA7	5688	NM_002792	23110945	CAUCGUGGGUUUCGACUUU
PSMA7	5688	NM_002792	23110945	GAAGAGACAUUGUUGUUCU
PSMA7	5688	NM_002792	23110945	GCACAUACCAUGCCUGGAA
PSMA7	5688	NM_002792	23110945	GAAAGAACAGUGCGGAAGA
PSMB1	5689	NM_002793	22538462	AAGCAAGACUAAAGAUGUA
PSMB1	5689	NM_002793	22538462	UCGAUUGAGUGAAGGGUUU
PSMB1	5689	NM_002793	22538462	CAACGGAGGUACUAUACUG
PSMB1	5689	NM_002793	22538462	AUACAGCUUUGAUCCAGUA
PSMC4	5704	NM_153001	24430154	GAAUGUUGGCUGUCCGUGA
PSMC4	5704	NM_153001	24430154	CCAACUAUUAUGUGCGCAU
PSMC4	5704	NM_153001	24430154	UCUACAAGCAGAUCGGCAU
PSMC4	5704	NM_153001	24430154	CAUACAAGACUGUCAUCAA
PSMD13	5719	NM_002817	28872727	GUGGCAACGUAGAGCGGUU
PSMD13	5719	NM_002817	28872727	ACUAUCAAACAAUCGGAAA
PSMD13	5719	NM_002817	28872727	GGAGAUGACUUUCACACGA
PSMD13	5719	NM_002817	28872727	ACAAAGAUGCUCUGCGGUU
PSMD8	5714	NM_002812	39812361	GCUACUACUUUGAUUACAA
PSMD8	5714	NM_002812	39812361	AAUUCUGGCCCGUGACAUA
PSMD8	5714	NM_002812	39812361	GAGCUCAACUUCUUGCCAA
PSMD8	5714	NM_002812	39812361	CAGUGUCCCUGGAGCAAUA
RNF121	55298	NM_194452	37588864	CGUAUAGGCUGUCCUGCAA
RNF121	55298	NM_194452	37588864	GAAAUGGUCCUCAUCCUCA
RNF121	55298	NM_194452	37588864	GCAAACGUGUCCCUACUGC
RNF121	55298	NM_194452	37588864	CCAUAGGGUUCUACAGCGA
RNF166	115992	NM_178841	31343485	GACACAAGUUCUCCUACGA
RNF166	115992	NM_178841	31343485	GUGAAGCACUGUGUGGAAA
RNF166	115992	NM_178841	31343485	GGACUACAGUAUUGACGAG
RNF166	115992	NM_178841	31343485	GCAGCUCUCAUCCUACAAA
RNPC2	9584	NM_004902	35493837	GAUAACAGCAGCAUAUGUA
RNPC2	9584	NM_004902	35493837	GCAGGUGGUUUGCUGGUAA
RNPC2	9584	NM_004902	35493837	GAUGGGAUACCGAGAUUAA
RNPC2	9584	NM_004902	35493837	GACAGAAAUUCAAGACGUU
RPS27A	6233	NM_002954	27436941	CACAAGAGAAAGAAGGUUA
RPS27A	6233	NM_002954	27436941	GAAGACAAGUAACUGUAUG
RPS27A	6233	NM_002954	27436941	GGGUGUUUAUGGCAAGUCA
RPS27A	6233	NM_002954	27436941	AAUGUUGUCUGACUUACUG
SMURF1	57154	NM_181349	31317289	GCACUAUGAUCUAUAUGUU
SMURF1	57154	NM_181349	31317289	GGAGGAGACCUGCGGGUUU
SMURF1	57154	NM_181349	31317289	GAUCGACAUUCCACCAUAU
SMURF1	57154	NM_181349	31317289	AAGAAUACGUCCGGUUGUA
SOC	91544	NM_001077262	116734688	CCUCAGAGCUCCAGCGACU
SOC	91544	NM_001077262	116734688	CGCUGAAGCUCUACCGGAA
SOC	91544	NM_001077262	116734688	GGCAAGGCGAGGUGAUUGA
SOC	91544	NM_001077262	116734688	GUGAGUGACUUGCGCAAUC
SUMO1	7341	NM_001005781	54792064	GUGCAUAUAUGAUACAGUU
SUMO1	7341	NM_001005781	54792064	GCACUGAAAGUUACUGAAG
SUMO1	7341	NM_001005781	54792064	CAUAAAUACUGGAAAUUGC
SUMO1	7341	NM_001005781	54792064	AAUACUCAGUGUUCUGUUU
SYTL3	94120	NM_001009991	58000458	AGAAAUACGAAGACAGCGU
SYTL3	94120	NM_001009991	58000458	GGUGGAAAGGAGCGAAGAA
SYTL3	94120	NM_001009991	58000458	UCAAGGAGUUAGAACGCGA
SYTL3	94120	NM_001009991	58000458	GAUCCCAAAUGCUCUACUA
TBC1D8	11138	NM_001102426	156231066	CCGAGGAGAUAGAACGAGA
TBC1D8	11138	NM_001102426	156231066	GCACAGAGAAGAUUCGGAA
TBC1D8	11138	NM_001102426	156231066	AGAUCGAGCACCUACGUUA
TBC1D8	11138	NM_001102426	156231066	CGCAGAAUAAGGAGCGUGA
TCEB3B	51224	NM_016427	45439356	AGAGUAAUGACAACGAAUA
TCEB3B	51224	NM_016427	45439356	GACAAUCACGCACUCGUUA
TCEB3B	51224	NM_016427	45439356	GAUCAGCUGUAUCGCAGAA
TCEB3B	51224	NM_016427	45439356	GGAGAUAAACAAAGGAAAG
TRPC4AP	26133	NM_199368	41872442	GCAAACUGGCGACUCGAAA
TRPC4AP	26133	NM_199368	41872442	GCUAAUUUCUGCCGGAUUC
TRPC4AP	26133	NM_199368	41872442	UAUGAAAGUUGCCGAGGUA
TRPC4AP	26133	NM_199368	41872442	GAUGCUGGCCCGACGGAAA
UBB	7314	NM_018955	22538474	GCUGUUAAUUCUUCAGUCA
UBB	7314	NM_018955	22538474	GUAUGCAGAUCUUCGUGAA
UBB	7314	NM_018955	22538474	UCGAAAAUGUGAAGGCCAA
UBB	7314	NM_018955	22538474	CACCUGGUCCUGCGUCUGA
UBC	7316	NM_021009	67191207	GUAAGACCAUCACUCUCGA
UBC	7316	NM_021009	67191207	GUGAAGACCCUGACUGGUA
UBC	7316	NM_021009	67191207	AAGCAAAGAUCCAGGACAA
UBC	7316	NM_021009	67191207	GUGAAGACUCUGACUGGUA
UBE2D3	7323	NM_181893	33149323	CCACAAUUAUGGGACCUAA
UBE2D3	7323	NM_181893	33149323	GCCAUGUGAUGCUACCUUA
UBE2D3	7323	NM_181893	33149323	UCACAGUGGUCGCCUGCUU
UBE2D3	7323	NM_181893	33149323	GAUGAGUGAUCAACUAAUA
UBE2V2	7336	NM_003350	12025664	GUUAAAGUUCCUCGUAAUU
UBE2V2	7336	NM_003350	12025664	CAAGAGCUAAGACGUCUAA
UBE2V2	7336	NM_003350	12025664	CACCAAGGACAAAUUAUGA
UBE2V2	7336	NM_003350	12025664	GAGCAUACCAGUGUUAGCA
UBE3B	89910	NM_183415	35493951	CGAAUGCACACUCAAAUAA
UBE3B	89910	NM_183415	35493951	CAGAUGGGUUCGUGAGUUU
UBE3B	89910	NM_183415	35493951	GAGCAUGGUUCAUCGAUAG
UBE3B	89910	NM_183415	35493951	UGACAUGCUUCGUAAAUUC
USP38	84640	NM_032557	31559774	GAUCAGAAGUAUCAUGUGA
USP38	84640	NM_032557	31559774	UCACAUACGUUGUUUGAAC
USP38	84640	NM_032557	31559774	ACUAAUGGUUUAAGUGGUA
USP38	84640	NM_032557	31559774	GUAACUUGCUGCAGAACAU
USP53	54532	NM_019050	56912181	CCUAAGAACUGUUGGGUUA
USP53	54532	NM_019050	56912181	CGACGAAGCUUGCGGGUUU
USP53	54532	NM_019050	56912181	CAACAGAUGACUAUAGGAA
USP53	54532	NM_019050	56912181	GAACAGUGUGUGUGUCGUA
VCP	7415	NM_007126	7669552	GCAUGUGGGUGCUGACUUA
VCP	7415	NM_007126	7669552	CAAAUUGGCUGGUGAGUCU
VCP	7415	NM_007126	7669552	CCUGAUUGCUCGAGCUGUA
VCP	7415	NM_007126	7669552	GUAAUCUCUUCGAGGUAUA
ZBTB16	7704	NM_001018011	66932931	GGGUCGAGCUUCCUGAUAA
ZBTB16	7704	NM_001018011	66932931	CUAGGGAGCUACACUAUGG
ZBTB16	7704	NM_001018011	66932931	AGAAGCAUCUGGGCAUCUA
ZBTB16	7704	NM_001018011	66932931	GCACUUACUGGCUCAUUCA
