# Supplementary material for: Identification of Mammalian Protein Quality Control Factors by High-Throughput Cellular Imaging
Source: PLoS One. 2012 Feb 20;7(2):e31684. doi: 10.1371/journal.pone.0031684 (PMC3282772; doi:10.1371/journal.pone.0031684)
Supplement: Table S7 — Cell viability data for the secondary validation screens using cells expressing LTag(ts)-EGFP and NLS-DsRedExpress2 at 33.5°C and 38.5°C, as measured by counts of nuclei present at the end of the experiment. (XLSX) [file pone.0031684.s008.xlsx]

## Sheet: Sheet1
Table S7
Cell viability data for secondary validation screen with the Ltag(ts) expressing cells line at 33.5 and 38.5 degrees Celsius
	% Viability at 33.5	% Viability at 38.5
PLK1	47.1842	44.6551
UBC	63.6289	63.5224
PSMB1	80.8306	79.3158
PRPF8	82.4149	77.2233
RPS27A	83.8286	81.7832
PSMD8	84.6297	79.1428
FAU	86.9152	90.4285
UBB	87.6884	89.5785
POMP	87.815	94.3
PSMA7	92.571	98.0471
MARCH2	93.8494	103.352
RNF121	93.8604	93.6234
SOC	94.4474	108.76
PDCD6	94.5874	102.12
GNB2L1	94.7857	95.5791
KCNB2	95.0767	94.1739
UBE3B	95.4564	106.226
CUL1	95.6082	91.8711
PPP3CC	96.2548	106.043
SMURF1	96.5215	103.196
EDD1	97.3298	98.5655
ITCH	97.5989	102.321
PSMC4	98.4248	100.719
TRPC4AP	99.0106	97.8999
SYTL3	99.9994	104.928
UBE2D3	100.141	93.1052
RNPC2	100.72	96.6864
RNF166	100.823	105.047
PSMD13	101.213	107.914
UBE2V2	101.285	98.5578
DCUN1D2	101.717	108.156
TCEB3B	101.942	109.311
EED	102.013	101.354
BAT3	102.572	108.956
MARK3	102.603	110.764
DKFZP564M182	102.683	106.34
TBC1D8	103.464	104.671
USP53	104.593	104.554
PR48	104.96	104.586
NFKBIA	105.686	101.978
VCP	106.257	111.246
USP38	106.804	93.9392
CDH1	107.252	110.26
ZBTB16	108.017	104.094
CHD5	108.778	109.44
SUMO1	109.034	101.314
CKN1	109.643	115.257
ASC1P100	113.586	113.833
