# Supplementary material for: Identification of Mammalian Protein Quality Control Factors by High-Throughput Cellular Imaging
Source: PLoS One. 2012 Feb 20;7(2):e31684. doi: 10.1371/journal.pone.0031684 (PMC3282772; doi:10.1371/journal.pone.0031684)
Supplement: Table S8 — List of positive hits (EGFP/DsRed Z-score>3, EGFP Z-score>1) from the genome-wide PQC screen in LTag(ts)-EGFP and NLS-DsRedExpress2 expressing cells at 38.5°C. Full results of the genome-wide PQC screen are also shown. (XLSX) [file pone.0031684.s009.xlsx]

## Sheet: Sheet1
Table S8
Results of the PQC screen using the genome-wide library
List of Genes with EGFP/DsRed Z-score >3, EGFP Z-score >1	Curated GO Function terms	All GO Function terms
BAMBI	type II transforming growth factor beta receptor binding|frizzled binding	type II transforming growth factor beta receptor binding|frizzled binding
BPNT1		3'(2'),5'-bisphosphate nucleotidase activity|hydrolase activity|magnesium ion binding
C13ORF22		ubiquitin thiolesterase activity
C22ORF4	protein homodimerization activity	Rab GTPase activator activity|protein homodimerization activity|GTPase activator activity
CAMK2G	calcium-dependent protein serine/threonine phosphatase activity|calmodulin-dependent protein kinase activity|calmodulin binding|ATP binding	nucleotide binding|calcium-dependent protein serine/threonine phosphatase activity|calmodulin-dependent protein kinase activity|calmodulin binding|ATP binding
CD163L1		scavenger receptor activity
CDK5R1	calcium ion binding|protein kinase binding|protein binding|cadherin binding|protein kinase activity|kinase activity|protein serine/threonine kinase activator activity	calcium ion binding|protein kinase binding|protein binding|cadherin binding|protein kinase activity|kinase activity|protein serine/threonine kinase activator activity|cyclin-dependent protein kinase 5 activator activity
CHN2	SH3/SH2 adaptor activity	Rac GTPase activator activity|metal ion binding|SH3/SH2 adaptor activity|GTPase activator activity
COL9A3	extracellular matrix structural constituent conferring tensile strength	extracellular matrix structural constituent conferring tensile strength
CXCR3	chemokine binding|chemokine receptor activity	chemokine binding|signal transducer activity|chemokine receptor activity|receptor activity|C-X-C chemokine receptor activity|G-protein coupled receptor activity
DBT		cofactor binding|dihydrolipoyllysine-residue (2-methylpropanoyl)transferase activity|transferase activity, transferring acyl groups
DKFZP434A0131		binding
DKFZP564M182		RNA binding|structural constituent of ribosome
DPEP1	protein binding|metalloexopeptidase activity	peptidase activity|protein binding|dipeptidyl-peptidase activity|metal ion binding|dipeptidase activity|metalloexopeptidase activity
DTNB		calcium ion binding|zinc ion binding
DXYS155E	protein binding	RNA binding|nucleotide binding|protein binding
EIF3S10	protein binding|structural molecule activity|translation initiation factor activity	protein binding|structural molecule activity|translation initiation factor activity
EIF3S5	protein binding|translation initiation factor activity	protein binding|translation initiation factor activity
FBXL22
FLJ25102
GALNS	sulfuric ester hydrolase activity|N-acetylgalactosamine-4-sulfatase activity	N-acetylgalactosamine-6-sulfatase activity|hydrolase activity|N-acetylgalactosamine-4-sulfatase activity|metal ion binding|sulfuric ester hydrolase activity
GALNT9	polypeptide N-acetylgalactosaminyltransferase activity	transferase activity, transferring glycosyl groups|polypeptide N-acetylgalactosaminyltransferase activity|sugar binding
GPR84		receptor activity|signal transducer activity|G-protein coupled receptor activity
GSG2	histone kinase activity (H3-T3 specific)|protein kinase activity|ATP binding	DNA binding|protein kinase activity|ATP binding|histone kinase activity (H3-T3 specific)|protein serine/threonine kinase activity|nucleotide binding
HHLA3	protein binding	protein binding
HNRPC	RNA binding|identical protein binding|protein binding	RNA binding|nucleotide binding|identical protein binding|protein binding
HNRPD	RNA binding|telomeric DNA binding|protein binding	nucleotide binding|RNA binding|telomeric DNA binding|DNA binding|protein binding
HS3ST5	3'-phosphoadenosine 5'-phosphosulfate binding|protein binding|[heparan sulfate]-glucosamine 3-sulfotransferase 1 activity	3'-phosphoadenosine 5'-phosphosulfate binding|sulfotransferase activity|[heparan sulfate]-glucosamine 3-sulfotransferase 1 activity|transferase activity|protein binding
INPP5E	inositol-polyphosphate 5-phosphatase activity	hydrolase activity|phosphatidylinositol-4,5-bisphosphate 5-phosphatase activity|inositol-polyphosphate 5-phosphatase activity
KIF26B		nucleotide binding|microtubule motor activity|ATP binding
KRTAP1-1
LBR	lamin binding|chromo shadow domain binding|protein binding	lamin binding|oxidoreductase activity, acting on the CH-CH group of donors, NAD or NADP as acceptor|protein binding|DNA binding|chromo shadow domain binding|receptor activity
LCA10
LCN6		binding
LOC148137
LOC283130		binding
LOC286257
LOC344657
LOC374946
LRRC15
MAP3K15		ATP binding|protein serine/threonine kinase activity|nucleotide binding|metal ion binding|MAP kinase kinase kinase activity
MRPL34	structural constituent of ribosome	structural constituent of ribosome
MRPS23		structural constituent of ribosome
MT3	copper ion binding|antioxidant activity|zinc ion binding	copper ion binding|antioxidant activity|metal ion binding|zinc ion binding
MTIF3	translation factor activity, nucleic acid binding|ribosomal small subunit binding	translation factor activity, nucleic acid binding|ribosomal small subunit binding|translation initiation factor activity
NCR1	receptor signaling protein activity	receptor activity|receptor signaling protein activity
NHP2L1	RNA binding|snoRNA binding|protein binding	RNA binding|snoRNA binding|protein binding
NOL5A	protein binding|snoRNA binding|RNA binding	protein binding|snoRNA binding|RNA binding
NTN2L	molecular_function	molecular_function|receptor binding
OPRK1	protein binding	opioid receptor activity|receptor activity|signal transducer activity|G-protein coupled receptor activity|protein binding
OR5M1		olfactory receptor activity|receptor activity|signal transducer activity|G-protein coupled receptor activity
PAFAH1B2		1-alkyl-2-acetylglycerophosphocholine esterase activity|hydrolase activity, acting on ester bonds
PCP2		GTPase activator activity|guanyl-nucleotide exchange factor activity
POLE	DNA binding|chromatin binding|DNA-directed DNA polymerase activity	DNA-directed DNA polymerase activity|transferase activity|DNA binding|zinc ion binding|nucleotidyltransferase activity|metal ion binding|nucleotide binding|chromatin binding
PSMC4	protein binding|ATPase activity	hydrolase activity|protein binding|nucleotide binding|ATP binding|ATPase activity
PSMD1		binding|enzyme regulator activity
PTK2B	protein binding|protein tyrosine kinase activity|non-membrane spanning protein tyrosine kinase activity	protein binding|non-membrane spanning protein tyrosine kinase activity|protein tyrosine kinase activity|3-phosphoinositide-dependent protein kinase binding|signal transducer activity|ATP binding|nucleotide binding
RALB	protein binding|GTPase activity|GTP binding	protein binding|nucleotide binding|GTPase activity|GTP binding
RDH10	retinol dehydrogenase activity	NADP-retinol dehydrogenase activity|nucleotide binding|retinol dehydrogenase activity|oxidoreductase activity
RNASE7	ribonuclease activity	hydrolase activity|endonuclease activity|pancreatic ribonuclease activity|ribonuclease activity|nucleic acid binding
RPS13	mRNA binding|protein binding	mRNA binding|structural constituent of ribosome|protein binding
RPS24	translation initiation factor binding|structural constituent of ribosome	nucleotide binding|translation initiation factor binding|structural constituent of ribosome
RPS28		structural constituent of ribosome
RPS4X	structural constituent of ribosome	rRNA binding|structural constituent of ribosome
RPS8		structural constituent of ribosome
SDS	L-serine ammonia-lyase activity|protein homodimerization activity|pyridoxal phosphate binding	pyridoxal phosphate binding|protein homodimerization activity|L-threonine ammonia-lyase activity|catalytic activity|lyase activity|L-serine ammonia-lyase activity
SERPINA13
SFRP1	drug binding|identical protein binding|heparin binding|cysteine-type endopeptidase activity|Wnt-protein binding|frizzled binding	drug binding|PDZ domain binding|cysteine-type endopeptidase activity|identical protein binding|heparin binding|Wnt-protein binding|Wnt-activated receptor activity|frizzled binding
SKIIP	protein binding|Notch binding	protein binding|Notch binding
SLC12A1		transporter activity|ion transmembrane transporter activity|sodium:potassium:chloride symporter activity|symporter activity
SLC22A5	protein binding|PDZ domain binding|drug transmembrane transporter activity|quaternary ammonium group transmembrane transporter activity|carnitine transporter activity	PDZ domain binding|quaternary ammonium group transmembrane transporter activity|symporter activity|protein binding|carnitine transporter activity|drug transmembrane transporter activity|ATP binding|antibiotic transporter activity|ion transmembrane transporter activity|nucleotide binding
SLC25A29		acyl carnitine transporter activity|binding
SNTG2	PDZ domain binding	PDZ domain binding|actin binding
SPEC1	GTPase inhibitor activity	GTPase inhibitor activity
SPRR3	protein binding|structural molecule activity	protein binding|structural molecule activity
TESK1	protein binding	protein binding|protein tyrosine kinase activity|ATP binding|metal ion binding|protein serine/threonine kinase activity|nucleotide binding|protein serine/threonine/tyrosine kinase activity
TLR6	lipopeptide binding	lipopeptide binding|diacyl lipopeptide binding|protein heterodimerization activity|receptor activity|transmembrane signaling receptor activity
TPST1		transferase activity|protein-tyrosine sulfotransferase activity
UBC	protein binding|ubiquitin-protein ligase activity	protein binding|ubiquitin-protein ligase activity
UBN1	sequence-specific DNA binding transcription factor activity	DNA binding|sequence-specific DNA binding transcription factor activity
UGDH	electron carrier activity|UDP-glucose 6-dehydrogenase activity	electron carrier activity|UDP-glucose 6-dehydrogenase activity|oxidoreductase activity|NAD binding
USP33	protein binding|ubiquitin-specific protease activity|G-protein coupled receptor binding|ubiquitin thiolesterase activity|cysteine-type endopeptidase activity|ubiquitin binding|zinc ion binding	peptidase activity|protein binding|ubiquitin-specific protease activity|G-protein coupled receptor binding|ubiquitin thiolesterase activity|cysteine-type endopeptidase activity|metal ion binding|ubiquitin binding|zinc ion binding
ZNF28		DNA binding|metal ion binding|zinc ion binding
ZNF630		DNA binding|metal ion binding|zinc ion binding

## Sheet: Sheet2
Supplementary Table 6
Results of the PQC screen using the Genome wide System (UPS) library
Gene Symbol	Robust EGFP/DsRed Z-Score
UBC	5.72778
RPS24	5.71503
RPS4X	5.54655
LOC344657	5.08632
ZNF630	5.08346
OPRK1	5.08251
UBB	4.9948
OR9K2	4.66714
EIF3S10	4.38634
PIK3CD	4.31553
C22ORF4	4.249
PSMC4	4.23749
LOC283130	4.23468
NTN2L	4.22509
BAMBI	4.16674
DBT	4.04597
MRPL34	3.985
DPEP1	3.93536
CDK5R1	3.91558
ZNF563	3.87873
RPS8	3.87541
CHN2	3.8534
RPS2	3.81359
SFRP1	3.80794
TPST1	3.79677
C14ORF135	3.76863
SLC25A29	3.72056
GALNS	3.71639
RPS13	3.7006
MRPS23	3.62079
KRTAP1-1	3.60126
PAFAH1B2	3.59485
BPNT1	3.58063
DXYS155E	3.57893
UBN1	3.56212
LBR	3.56063
SKIIP	3.54509
PSMD1	3.51743
C11ORF4	3.50678
RALB	3.49851
USP33	3.49195
PTK2B	3.48189
SDS	3.47476
DKFZP434A0131	3.4743
INPP5E	3.45843
MTIF3	3.45579
LRRC15	3.42604
DTNB	3.41988
GPR15	3.40505
SPRR3	3.40155
KIF26B	3.38904
RNASE7	3.38229
PSMB2	3.3765
EIF3S5	3.35892
TESK1	3.35265
RPS15A	3.34461
CXCR3	3.3134
HHLA3	3.30899
GALNT9	3.30146
EIF3S8	3.29553
POLE	3.29386
C13ORF22	3.29298
KIAA1033	3.28586
SLC12A1	3.25504
F11R	3.2544
NCR1	3.24139
FBXL22	3.23748
PHYH	3.21955
OR5M1	3.21449
ZNF28	3.2042
UGDH	3.19793
COL9A3	3.19489
RPS28	3.18414
MAP3K15	3.17632
AK5	3.17162
LCA10	3.15716
TLR6	3.15532
MT3	3.15125
DKFZP564M182	3.14992
RDH10	3.14279
LOC340168	3.13846
LOC374946	3.13368
HS3ST5	3.12579
CAMK2G	3.10491
LCN6	3.10352
SLC22A5	3.10242
SLC5A2	3.0974
NOL5A	3.0969
PDZK2	3.07779
SNTG2	3.07733
GSG2	3.0644
CD163L1	3.06378
HNRPD	3.05942
LOC129530	3.05894
LOC286257	3.04976
NHP2L1	3.04562
PCP2	3.04494
CLPTM1	3.04398
SPEC1	3.03875
HNRPC	3.03642
WBSCR24	3.03423
FLJ25102	3.01921
MR-1	3.01666
SERPINA13	3.01299
LOC148137	3.0024
GPR84	3.00058
LOC127540	2.97223
PCTK1	2.97094
PSMD8	2.96628
LASS2	2.95644
OR10AD1	2.95269
TNNI3	2.95188
FAT4	2.9517
ZNF519	2.94889
APBB1	2.94728
ATP6V1F	2.94719
OTUD7	2.94102
TAS2R1	2.93419
KLF16	2.93191
TEAD1	2.93129
SMARCD2	2.92512
IPLA2(GAMMA)	2.92037
GALNT2	2.91817
OVGP1	2.9155
ZMYND17	2.91132
SFRS15	2.91039
MPL	2.90303
TNFRSF13B	2.89777
GAGEB1	2.88826
MAOB	2.87809
ITSN2	2.87756
TRPC3	2.86517
PRKAA1	2.84256
C9ORF12	2.84226
GTF3C1	2.83987
SSTR3	2.83912
VCL	2.83849
PDE9A	2.83031
PAK1IP1	2.82858
ZNF44	2.82841
UGT2B11	2.82524
HAND1	2.82276
SHOX2	2.81666
HIC	2.81461
SCN1B	2.80931
RAB1B	2.80709
NOP5/NOP58	2.80706
CHIT1	2.80576
GTF2B	2.79943
ZNF277	2.79762
RPS20	2.79739
ATBF1	2.796
RPS29	2.79293
ARF6	2.7751
C2ORF27	2.77142
RPS6KA4	2.76735
EPB41L1	2.76697
PKLR	2.76577
OR2A5	2.76495
FLJ32884	2.76257
UQCRC1	2.75617
MGC14327	2.75605
LOC285382	2.74921
CCNE1	2.74637
ZNF236	2.74348
FADS3	2.74155
HK3	2.73886
NTHL1	2.73571
PLA2G5	2.73566
C14ORF111	2.73484
ACRC	2.73007
IL4I1	2.72425
MGC30208	2.71846
C10ORF13	2.70908
CDKN1C	2.69839
FLJ45717	2.68482
OR6F1	2.68444
KIAA1049	2.68227
TXNDC9	2.68129
TREX1	2.67719
ANGPTL5	2.67448
SLC2A2	2.67424
GCNT2	2.67305
LOC146562	2.67167
DDX6	2.67039
MGC33926	2.66053
KIF20A	2.6605
NUMA1	2.6473
APM-1	2.64434
GGTL4	2.64316
MGLL	2.64122
MAML1	2.63963
TRAPPC1	2.63935
CPEB2	2.63522
C18ORF19	2.63462
DKFZP434K1421	2.63027
GCNT3	2.62782
SDHA	2.62037
AMACO	2.61911
B3GNT5	2.61299
SLC9A3R2	2.61149
PITX1	2.60972
NR3C1	2.60808
RPS27A	2.60778
ZNF217	2.60768
LGR8	2.60711
HDC	2.60235
SNRPD3	2.60224
MYLK	2.59988
RNASE8	2.59041
SLC29A3	2.58527
RP1L1	2.58459
SDC3	2.5805
FLJ10326	2.5645
TNRC15	2.56355
ALS2	2.56028
FBN3	2.55988
CYP11B2	2.55454
LOC345222	2.5517
FLJ40869	2.54464
LOC143241	2.54454
DHRS7	2.543
SUCLA2	2.53891
YT521	2.53764
CD3E	2.53141
NUDC	2.53026
WBSCR22	2.53007
CRABP1	2.52996
TMED5	2.5214
CLDN23	2.51855
SLC15A3	2.51816
OR4X2	2.51539
PPM1F	2.51501
CLDN7	2.51016
DNM2	2.49858
CUL1	2.49686
LOC388730	2.49396
OR5BF1	2.49028
PRDM13	2.4842
KRTHA2	2.48412
FAT2	2.47982
TMC1	2.4761
PCDH12	2.47551
KIAA1191	2.47248
TRIF	2.47085
ITLN1	2.46824
FNTA	2.46118
RPS5	2.45965
LOC388389	2.45868
MUC2	2.45649
MGC29643	2.45359
RPS17	2.45358
YIPF2	2.45346
CHRD	2.45284
CBX7	2.45056
SLC22A12	2.45049
STARD3NL	2.44692
PFKFB4	2.44643
SLC30A3	2.44566
VGF	2.44545
GPR44	2.44221
ABCC12	2.44145
C3	2.43794
APLP2	2.43678
RPL14	2.4341
ITGA5	2.433
HRH4	2.43299
LOC285148	2.4328
FMO2	2.43012
SLC24A4	2.4298
LOC152831	2.42553
SORBS3	2.42267
KISS1	2.42236
LST1	2.42147
TUBGCP6	2.41908
ZSWIM1	2.41591
EIF4E3	2.41281
HTATIP	2.41232
NCR3	2.40264
GALK2	2.40121
LACE1	2.39706
WIG1	2.39449
CYORF15A	2.39294
FLJ20343	2.39218
CLDN9	2.3899
HBLD2	2.38734
GJA5	2.38608
NRIP1	2.38442
ZNF235	2.38272
ENTH	2.37898
FLJ45651	2.37493
RAB9P40	2.37098
MRPS24	2.36795
LOC346653	2.36649
MGC15476	2.36644
COMMD5	2.366
AKR1B1	2.36308
P101-PI3K	2.35959
SI	2.35585
AP4M1	2.35539
MYT1	2.35494
FCGR1B	2.35341
SERPINC1	2.35198
DUT	2.34858
PDE6H	2.34813
UQCRFS1	2.34664
TLR1	2.34224
DNAL4	2.34082
JMJD3	2.33831
PLA2G1B	2.33464
FTSJ1	2.33289
PRELP	2.3325
LIG3	2.33223
DNAJC3	2.33179
THEM2	2.33173
SEC14L2	2.33066
SLC30A8	2.32918
DUX1	2.32758
AQP11	2.32561
UBADC1	2.32544
ZNF70	2.3234
UGT1A10	2.32123
MAN2B1	2.32118
LOC554235	2.31683
RBP4	2.3119
ARSA	2.3086
FOXD4B	2.30796
SMOX	2.30764
CXCL9	2.30394
PPYR1	2.30321
CLIC4	2.30137
WARP	2.29898
FLJ30596	2.29889
TSPO	2.29842
ZNF515	2.29753
FLJ12586	2.2973
UBIAD1	2.2945
RNPC2	2.29239
NXF	2.29113
UCK1	2.29051
ZNF274	2.28913
FLJ32028	2.28807
OR52M1	2.28644
AMY2A	2.28326
PHF16	2.28154
IKBKB	2.27811
HLA-DQA1	2.27456
UBR1	2.27086
GPR108	2.26738
FLJ13231	2.26478
GMIP	2.26462
RRAGB	2.26429
C9ORF77	2.25954
HDAC1	2.25891
RASSF2	2.25786
OR4D2	2.25544
FGF7	2.25509
SPIRE2	2.25416
LOC138046	2.25345
KIAA1715	2.25115
TTMA	2.25047
GLI	2.24892
FBXO44	2.24705
WBSCR27	2.24571
BTBD12	2.24556
ICSBP1	2.24237
FLJ25369	2.24133
FLJ40125	2.23858
OPN1MW	2.23823
KIAA0152	2.23758
DGKE	2.23362
CDH24	2.23222
OR8S1	2.2315
ZNF639	2.23019
ASGR2	2.23014
PRKCZ	2.22962
SAT	2.22958
CHPT1	2.22953
OR1M1	2.22879
C10ORF94	2.22685
LOC55954	2.22607
MARK3	2.22369
MGC13138	2.22166
JUNB	2.21784
BJ-TSA-9	2.21772
MTHFD2L	2.21734
DVL3	2.21715
APXL2	2.21561
SFTPD	2.21459
ZNF195	2.21328
PROK1	2.21028
MAGEA8	2.20845
QDPR	2.20626
KIAA0240	2.2056
KIAA0350	2.20303
CYP26A1	2.20272
TNFRSF1B	2.20114
KRTAP15-1	2.19974
ZNF100	2.19827
ANKMY1	2.19739
AADAC	2.19703
PRPF8	2.19533
RARB	2.1951
CHC1	2.1939
FLJ33387	2.19371
OPN1LW	2.19337
ITCH	2.18839
C20ORF38	2.18614
FOLR3	2.18587
GPR158	2.1843
SIRPB1	2.18377
FLJ10315	2.18231
TIMM17B	2.18217
CRAT	2.17711
SMYD5	2.1769
KRTAP18-8	2.17662
FAM24B	2.1749
RECK	2.17458
DNAJC12	2.17442
EGLN2	2.1743
PMPCA	2.17375
FZD10	2.17223
CHD5	2.1712
CSNK1A1	2.17035
FLJ10154	2.17027
DDX47	2.16884
PSMA7	2.16871
INPP5A	2.16787
AKAP4	2.16783
TBXA2R	2.16612
C10ORF47	2.16383
MTVR1	2.15848
DKFZP566J2046	2.15732
C9ORF61	2.15658
ARHN	2.15288
SCT	2.15211
HMGN1	2.15201
PSD	2.15105
MAP2K1IP1	2.15103
FBXO22	2.15079
PRKACG	2.15066
KCNJ6	2.15058
SCO2	2.14981
ALOX12B	-0.391643
TNNI2	2.14905
TNFAIP6	2.14854
PODXL2	2.1461
BTNL2	2.14596
POU4F2	2.14473
GAGED3	2.14277
ALPI	0.304962
RPS18	2.14079
RHBDL6	2.13939
ALPPL2	0.612121
SLA	2.13841
PACE-1	2.1361
RPS7	2.13479
ARMCX3	2.13469
GORASP2	2.13014
TSG101	2.12839
EMX1	2.12827
CBR3	2.12525
C19ORF10	2.12355
BCMO1	2.12258
OGT	2.1211
EPHA1	2.12073
C18ORF26	2.11976
RNASEL	2.1197
MGC5352	2.11935
KIR2DL1	2.11917
LOC114984	2.11838
TCEB3B	2.11677
MAG	2.11671
C21ORF56	2.1164
SNX11	2.11637
FLJ45850	2.11634
FLJ20477	2.11416
HAGHL	2.11321
PTGIR	2.11201
LOC339745	2.11118
KIAA0082	2.11056
LOC112703	2.11021
GFI1	2.10967
RPS3	2.10928
REM1	2.10749
NEUROG3	2.10643
ACADM	2.1061
NANOG	2.10597
MGC8902	2.10547
MOV10L1	2.1052
DOC1	2.10443
KLF7	2.10401
SYNPO2L	2.10374
CNTN2	2.10283
CALU	2.10192
KIF2	2.09982
GABRB3	2.09831
ANK1	2.09799
FUCA2	2.0979
UGT1A7	2.0974
TITF1	2.09535
AP2B1	2.09493
SP3	2.09389
FCGR3B	2.09372
KIF5C	2.09366
OR7G1	2.09238
FOXD4L3	2.09236
ERAL1	2.09013
KIAA1036	2.08905
RIOK1	2.08878
ZNF8	2.08766
MERTK	2.08753
HSD3B2	2.0842
MGC40397	2.08266
TP53I3	2.0825
THAP11	2.08228
SLC5A10	2.0792
MFAP1	2.07738
SPIB	2.07681
ALDH3A2	2.07671
CYP21A2	2.07667
MAF	2.07266
QIL1	2.07241
CBARA1	2.07238
LAMP2	2.07044
MYO9A	2.0704
NALP2	2.06912
C14ORF28	2.06837
SELPLG	2.0657
NTN4	2.06485
FLJ23469	2.0582
CGI-121	2.05784
CORO1B	2.05716
RHBG	2.05692
NAT8L	2.05664
PALMD	2.0565
ARD1	2.05641
RP1-93H18.5	2.05577
ICAM4	2.05349
FLI1	2.05275
IL23R	2.0521
SFXN2	2.04954
PR48	2.04944
RASA4	2.04323
DKFZP586D0919	2.04204
PCTK2	2.04123
PGM2	2.04004
EPC2	2.03921
MYL5	2.03826
GPRC5C	2.03813
GKAP1	2.03813
NPTX1	2.03792
STMN1	2.03784
ISGF3G	2.03762
HLA-DQB1	2.03591
GNMT	2.03466
MYO1A	2.03406
MIG-6	2.03318
SERPINE1	2.03102
ACAD8	2.03072
LAMC2	2.03069
TIGD6	2.03033
TFIP11	2.02846
SYS1	2.02815
PSMA4	2.02645
FLJ25323	2.02622
CTTNBP2	2.02547
RIT1	2.02315
C20ORF4	2.02045
OR7A10	2.01948
DKFZP686G0786	2.01908
MGC32104	2.01845
PHOX2B	2.01811
F2RL3	2.01633
BTBD14B	2.01624
ARID3B	2.01567
MRPL33	2.01457
MPN2	2.01229
LOC112476	2.0119
METAP2	2.01006
FLJ44968	2.00913
FLJ11000	2.00541
FLJ12476	2.00488
NANS	2.00327
LOC347527	2.00259
C16orf50	2.00081
PDLIM4	2.00029
MLYCD	1.99995
JMJD5	1.99711
MGC29814	1.99554
C11ORF31	1.99487
EIF4A1	1.99349
GCM1	1.992
C20ORF155	1.99187
ATP6V1G2	1.99013
KRTAP19-2	1.99012
PGM2L1	1.98834
LOC127665	1.98729
MYO7A	1.98673
CHRNB3	1.98424
ABCC2	1.9832
OR9Q2	1.98318
TAFA5	1.98285
KIAA1799	1.98186
CSF2RB	1.98008
CES1	1.97866
CTGLF1	1.97771
CTCFL	1.97545
MGC26647	1.97511
SBF1	1.97355
DAB2IP	1.97132
SLC7A6	1.97122
SELO	1.97089
SYPL2	1.9705
HSRTSBETA	1.96994
DYRK4	1.96956
HTF9C	1.96739
TRPM6	1.96693
GNG12	1.96645
LOC340542	1.96459
MLLT1	1.96375
TM4SF4	1.96332
DEFA6	1.96236
MAPK8IP2	1.96185
BRD3	1.96142
PCDH15	1.96079
CNP	1.96053
OTOG	1.96036
CTDSP1	1.96032
LOC144233	1.95944
LUC7L	1.95798
CENPJ	1.95744
DNER	1.95667
MRE11A	1.95658
FGF13	1.95647
LRP6	1.95624
JTV1	1.95569
LOC138255	1.95548
KIAA0664	1.95526
GRWD1	1.95496
IFNG	1.95408
GPR42	1.95231
TAF1C	1.95208
HOXB1	1.95112
LPIN2	1.95077
LGALS1	1.95063
CHD2	1.95
LOC146206	1.94942
MRGPRX2	1.94796
SECTM1	1.94776
EPHA4	1.94771
ZNF300	1.94694
IVNS1ABP	1.94601
PLEKHH1	1.94284
DDEF1	1.94237
ATP1B1	1.94237
FAM20C	1.94212
GSTT1	1.94017
PRODH	1.94017
BNC2	1.94012
VNN3	1.93873
FES	1.93789
NRP2	1.93724
TAF7	1.93625
TPD52	1.93593
ZAP70	1.93539
KAAG1	1.93494
PSMB7	1.93462
ZBTB16	1.93168
NUP50	1.93102
SLC9A7	1.92892
SFXN4	1.92891
C19ORF25	1.92806
ATOH1	1.92778
GMEB2	1.92436
KIAA1543	1.9242
CYP27B1	1.92298
LOC145497	1.92282
WSB1	1.92157
TAS2R39	1.9214
DKFZP564M082	1.92029
C1orf162	1.92018
USP53	1.91981
PPP1R9B	1.91943
FLJ44299	1.91886
USP40	1.91676
FLJ20254	1.91648
EFHC1	1.91616
SRF	1.91491
UBL4	1.91346
TSPAN11	1.91035
ILT7	1.91007
CTH	1.90998
LOC126374	1.90764
ATF2	1.90675
KCNAB2	1.90581
SNCAIP	1.90535
PROC	1.90398
HSFY2	1.90371
CRP	1.90301
EMILIN3	1.9019
PPAPDC2	1.9017
OR10S1	1.90043
C1ORF34	1.89899
PPP2R5E	1.89833
UTS2	1.89764
DMPK	1.89587
ZNF623	1.89544
MESDC2	1.89468
FLJ14871	1.89436
D6S2654E	1.89396
ROGDI	1.89333
AGL	1.89281
OR11G2	1.8928
RHOJ	1.89253
KIAA1944	1.89253
P2RX1	1.89092
MORC	1.88851
BLVRB	1.88652
SDC4	1.88599
PLSCR1	1.88378
TOP3A	1.88301
CRLF2	1.8825
FLJ10404	1.88226
SDAD1	1.88148
C2ORF30	1.88102
C9ORF28	1.88091
HMGCS2	1.88035
CH25H	1.87993
FCGBP	1.87937
THAP6	1.87884
LENG5	1.87816
COBLL1	1.87647
PRX	1.87419
TCTEL1	1.87345
FOXD3	1.8731
FGD1	1.87176
CASP9	1.87166
CYP2F1	1.87102
CA14	1.87088
ACP2	1.8697
NOG	1.86939
C6ORF128	1.86728
ID3	1.86677
OR2W1	1.86673
ANXA9	1.86656
HAS1	1.8661
FLJ23825	1.86531
FLJ21749	1.86358
SOCS1	1.86334
PSG8	1.86331
OR5M11	1.86237
MGC17986	1.8611
FLJ20531	1.86109
MRS2L	1.86085
REPRIMO	1.8608
ATP5G3	1.86064
IL24	1.86048
AF15Q14	1.85994
GLP1R	1.85937
PTK9L	1.85887
SLC2A10	1.85885
WHSC2	1.85714
C7ORF9	1.85587
HBS1L	1.85583
SMR3B	1.85575
LOC129401	1.85553
GRM1	1.85449
GPX4	1.85443
WHSC1L1	1.85442
LOC389834	1.85416
JM1	1.84971
ATP7B	1.84874
SOX14	1.84872
RAPGEF6	1.84851
AMY1A	1.84736
TBX4	1.8473
KRAS2	1.84642
LOC153770	1.8464
DHRS3	1.84638
MRPL20	1.8452
PDGFD	1.84454
OAS3	1.84414
GPR172B	1.844
CDCA7	1.84397
CAPN9	1.84332
GJB5	1.84026
RAB39B	1.84019
RAB39B	1.84019
UNC13B	1.83986
C10ORF58	1.83956
GALNT10	1.83877
RASL12	1.83771
HIST1H2BN	1.83599
TNNT3	1.83398
TRIM40	1.83363
FN1	1.83243
STAT1	1.83148
D2S448	1.83068
ZFR	1.82985
EPPK1	1.82957
SPOCK	1.82892
C21ORF57	1.82859
MTFMT	1.82839
SLC9A9	1.82803
WIF1	1.828
DKFZP434H132	1.82708
ADRA2C	1.82674
KCNJ14	1.82594
CREB3L3	1.82582
FLJ23342	1.82581
RALY	1.8257
LOC338809	1.82453
C14ORF8	1.82252
CXORF9	1.82181
PCDH8	1.82119
TFAP2C	1.82076
FLJ34154	1.82055
HTRA4	1.81926
NUCKS	1.81896
AGT	1.81893
FGFR3	1.81846
ENTPD7	1.81827
FLJ45422	1.81802
ZNF451	1.8175
KLK5	1.81707
GMEB1	1.81595
DBR1	1.81586
C15ORF24	1.815
CD53	1.81427
LSM2	1.81289
CCT6A	1.81159
HSD3B1	1.81136
PIK4CB	1.81136
GABPA	1.81067
ZNF558	1.81043
SLC35B3	1.80926
LOC653316	1.80896
SH3GL3	1.80895
CTNNA2	1.80884
ATXN2L	1.80851
FGF5	1.80616
EGR3	1.80594
TCL6	1.80451
CNO	1.80406
AD-003	1.80354
KIAA0372	1.80307
HLA-DRA	1.80132
U5-200KD	1.80083
LOC284001	1.8005
HIST1H4A	1.79895
NF1	1.79866
LOC84661	1.79845
TCF7L1	1.79838
SPATA13	1.79805
KIAA1164	1.7977
C6orf190	1.79752
THRSP	1.79742
PHACTR3	1.79733
SH2D2A	1.79712
LOC146712	1.79706
MRPL23	1.79665
C9ORF64	1.79625
KLP1	1.79584
ANKFY1	1.79502
IGSF10	1.79474
BPY2IP1	1.7943
THAP8	1.79401
C22ORF13	1.79353
MCL1	1.79347
C8ORFK23	1.79329
TRIM15	1.79301
SLC22A4	1.793
STX16	1.79085
FLJ22349	1.79033
FLJ31659	1.78954
HBE1	1.78952
GDA	1.78926
BAT3	1.78798
C12ORF8	1.78497
MGC10871	1.78461
SLC1A5	1.7845
EIF4A2	1.78409
FLJ13955	1.78263
MEP1B	1.78197
MGC2776	1.78162
KIF21A	1.78156
KLHL9	1.78151
VTI1B	1.77977
RNPC1	1.7789
HSPA5	1.77818
ADP-GK	1.77767
ARHGAP28	1.7767
SLC16A2	1.77513
MAFB	1.77504
MAP3K7	1.77477
CDR2	1.77292
NME1-NME2	1.77277
OXR1	1.77251
KRTAP5-7	1.77232
CABP2	1.77112
DCLRE1C	1.77099
FAM38B	1.76975
C8G	1.76953
CTGLF5	1.76932
PRDM4	1.76843
APOF	1.76789
DBI	1.76706
DDX51	1.767
DEPDC2	1.76627
EFNA1	1.76612
BTG4	1.76594
ZNF607	1.76575
TENR	1.76517
CSRP3	1.76503
MRGPRG	1.76442
OR13C2	1.76426
P2RY11	1.76331
ELF4	1.76186
GNB2L1	1.76183
RBM19	1.76138
RP11-95H8.1	1.75761
ATP5F1	1.75572
IFI16	1.75566
FABP4	1.7547
NKX2-5	1.75466
ASIP	1.75374
FHL1	1.75369
LOC727936	1.75352
PPP2CB	1.75315
SPRR2F	1.75284
THRAP1	1.75267
PSMA1	1.75235
PPBP	1.75234
KIAA1704	1.75124
MAP2K7	1.75089
FIGN	1.7508
C7ORF26	1.75041
GUCY2F	1.75037
RFWD3	1.75036
LIME1	1.75013
SLCO1A2	1.74955
BTAF1	1.74931
NAALAD2	1.74922
FAAH	1.74834
SFXN1	1.74777
TAF6L	1.7473
HLA-DPA1	1.74675
TUB	1.74528
DKFZP667G2110	1.7449
LOC440456	1.74474
PPAP2C	1.74299
LOC497190	1.74201
DHODH	1.74184
PPIC	1.74021
GRIP2	1.73873
C10ORF32	1.73871
MGC15429	1.73749
ARRB1	1.73672
MOCOS	1.73583
KLF3	1.73552
FLJ34969	1.73538
ZNF184	1.73429
HEM1	1.73412
C21ORF70	1.7327
LOC340654	1.73266
TPCN1	1.73136
SETDB2	1.73122
DHRS9	1.73108
PCCA	1.73056
SURF6	1.72849
MSH6	1.72709
NRP1	1.72601
MRPS22	1.72574
TCF23	1.72558
PIK3R2	1.72427
LOC550631	1.72412
TOP2A	1.72351
VPS13D	1.72343
FLJ30313	1.7233
C14ORF49	1.7224
ETF1	1.72158
FA2H	1.72125
P66ALPHA	1.72122
PAFAH2	1.72062
P2RY6	1.71959
GPR133	1.71944
MRVI1	1.7174
GPR124	1.7163
KIAA0409	1.71586
SYT10	1.71582
RAB23	1.71502
NTNG2	1.71343
SCYL1	1.71311
BZRAP1	1.71284
NME1	1.71256
FSHPRH1	1.71252
FLJ43692	1.71239
SLC38A3	1.71145
ARHGAP9	1.71097
LARGE	1.71028
K6IRS3	1.70941
SSX7	1.70858
SYT9	1.7078
MESP2	1.70651
KLF15	1.70643
FADS2	1.70614
FRG1	1.7051
DNAJA4	1.70435
C20ORF12	1.70303
ATR	-0.590827
PNLIPRP3	1.70236
FLJ26443	1.70228
ITGAM	1.70222
ENPEP	1.70188
HTR1E	1.70048
CCBL1	1.69903
AURKA	0.319377
RGS8	1.69872
KCNK2	1.69865
KBTBD3	1.69851
CYBRD1	1.69683
TRAF1	1.69578
P4HA3	1.69429
FMR2	1.6932
WISP3	1.69259
MARK4	1.69247
SP2	1.69215
MYLC2PL	1.69163
HPSE2	1.69157
SERPINF1	1.69104
ZNF485	1.69068
AHSG	1.68987
IGFBP3	1.68832
SCTR	1.6883
LIN7B	1.68815
OR52B6	1.68687
KIAA1465	1.68548
RGS18	1.68477
LIPI	1.68451
CDK10	1.68411
PPAPDC1	1.68387
PDPR	1.68336
MBTD1	1.68288
HSPC152	1.68242
C22ORF23	1.68236
IFNAR1	1.6816
DLGAP2	1.68117
NCBP1	1.68091
SFN	1.68026
NS5ATP13TP2	1.6796
FLJ37927	1.67955
LOC84518	1.67898
H-PLK	1.67872
LOC203413	1.67851
CYP3A7	1.67807
MAPK7	1.67801
MGC4606	1.67763
WFDC13	1.67721
KIAA0427	1.67683
KIR2DS3	1.67638
ZNF180	1.67499
LOC200008	1.67484
CENTB5	1.67473
FLJ10511	1.67444
CD9	1.6744
MGC27169	1.67373
RPS6	1.67321
ALS2CR12	1.67291
GPR153	1.67258
FLJ14957	1.67257
GPR103	1.6722
NEXN	1.67123
MGC42174	1.67046
DDIT3	1.6701
ITK	1.66919
FIGF	1.66877
SNN	1.66759
LOC728656	1.66674
LRP11	1.66603
OAS1	1.6659
OR7D4	1.66526
INHBE	1.66521
ANK2	1.66388
POLR3E	1.66366
CDC91L1	1.66294
STX19	1.66285
PSMA3	1.66266
BCKDHA	1.66249
DKK2	1.66182
FER1L3	1.66135
MONDOA	1.66076
C14ORF143	1.66058
MGC41943	1.65977
ALX4	1.65975
CCND2	1.65946
NFIX	1.65891
GPR173	1.65826
MYO10	1.65667
PRKCE	1.6566
USP45	1.65614
PHYHIPL	1.65544
RSHL3	1.65469
SLC28A3	1.65433
C20ORF14	1.65334
OR8B8	1.65282
TPCN2	1.65219
TINF2	1.65143
FLJ22104	1.65057
GCK	1.64959
PSMB1	1.649
PUSL1	1.64881
MGC33094	1.64817
FUT1	1.64759
ENDOG	1.64725
ZNF537	1.64682
ARHGAP6	1.6465
LOC255313	1.6455
LCE3A	1.6449
SFRS10	1.64485
LEPREL2	1.64475
CREBL1	1.64413
INSRR	1.64307
EIF2C3	1.64305
OCLN	1.64255
BHMT2	1.6422
IL17RC	1.64191
FLJ22175	1.64159
AIM1L	1.64143
FBXO36	1.64097
APRIN	1.64096
PABPC1	1.64078
SLC25A13	1.63955
FLJ33810	1.63676
PDE4C	1.63579
LRRC29	1.63539
GPRC5B	1.63491
LOC113730	1.63319
HSPC121	1.63167
GYPC	1.63155
PKD2	1.63117
HSPCA	1.63014
FLJ20045	1.6301
LOC51334	1.62994
NOSIP	1.62992
FAU	1.62741
MGP	1.62728
MUSTN1	1.6269
SPSB3	1.62671
HIPK1	1.62619
POLD3	1.62566
EIF3S4	1.6256
CTNND2	1.62553
CACNG2	1.62553
ZNF626	1.62464
ATP1A4	1.62398
LOC255189	1.62336
LOC122618	1.62291
OR13C5	1.62216
ZSCAN1	1.6218
C11ORF2	1.62169
SLCO4C1	1.62138
DEFB105	1.62012
WASPIP	1.62009
DOCK3	1.61888
DEGS	1.61872
DDX55	1.61841
KLRB1	1.61718
ASAM	1.61604
OLFM3	1.61516
DDEFL1	1.61511
ZNF545	1.61483
PIK3CA	1.61456
CIAO1	1.61454
OR10AG1	1.61388
FLJ32784	1.61298
LILRB4	1.61141
BGLAP	1.61126
CYP4F8	1.6109
MGC35194	1.60934
TNNT1	1.60888
IRF4	1.60816
PRPF19	1.60711
PIN4	1.60671
DNAJC14	1.60637
FLJ37659	1.60444
CACNA1I	1.6042
TAF15	1.60184
SGCA	1.60121
EBF	1.60045
RPS6KA1	1.60027
RSHL1	1.60019
HIST1H2AL	1.59996
WBSCR20B	1.59903
SMURF1	1.5989
SRRP35	1.59883
NS	1.59883
MLL5	1.59781
SMR3A	1.59772
CLDN20	1.59699
DEAF1	1.59516
GPR144	1.59506
FLJ12886	1.59338
C14ORF50	1.59317
LOC388962	1.59289
CST2	1.59269
DPT	1.59269
MELL1	1.59211
ITGB4BP	1.59201
RUTBC3	1.59186
LGALS3BP	1.59177
EXOSC5	1.59143
LOC345079	1.59125
TSC2	1.59053
MGC8407	1.58878
LGR6	1.58836
APCS	1.58777
DHX57	1.58741
RECQL	1.58729
TNFSF14	1.58499
C7ORF2	1.58446
APOBEC3B	1.5836
MRGPRE	1.5831
CD1D	1.58294
FLG	1.5829
MASA	1.58287
TFCP2	1.58129
TBC1D2	1.58101
PDGFA	1.58072
OPCML	1.58042
B3GNT7	1.5799
TARS	1.57989
LRP3	1.57981
ZNF556	1.57943
OR2A42	1.57878
ZNF257	1.57858
POMC	1.57843
THBD	1.5782
MGC2654	1.57769
KCNU1	1.57697
ZNF223	1.57671
CST1	1.57518
TNIP3	1.57446
NEUROD2	1.5735
OR4B1	1.57245
TAF4	1.5722
SLC19A3	1.57219
SNRPE	1.57217
FSHR	1.57028
ANGPT4	1.57009
SOC	1.56932
TOCA1	1.56884
AMPD1	1.56862
GMPPB	1.56862
PDHA1	1.56847
DKFZP761D221	1.56626
CPZ	1.56536
EIF2B5	1.56516
SOX13	1.56469
UBE2F	1.56452
SATB2	1.56419
CLSTN3	1.56351
MSR1	1.56273
FLJ45880	1.56252
TIGD5	1.56232
PTGER1	1.56203
INPPL1	1.56135
RPL3L	1.56115
CNN2	1.5608
CES2	1.56055
MGC42090	1.55997
SHC3	1.55931
ZFP36L1	1.55922
FKSG24	1.55917
SYNPO	1.55915
HAVCR1	1.55902
CHRAC1	1.55873
LOC144245	1.55859
FCGR3A	1.55849
RFC3	1.55625
VRK2	1.55483
CORT	1.5546
SRA1	1.55455
FLJ31951	1.55381
OR5A2	1.55348
GATA2	1.55345
MOBKL2B	1.55292
C5ORF19	1.55184
KIAA1765	1.55167
PNOC	1.55161
CYP7A1	1.55106
IGFBP7	1.54972
GNL1	1.54959
C9ORF86	1.5494
MGC33692	1.54935
OPTC	1.54918
STARD10	1.54873
MRP63	1.54835
RPL36AL	1.54831
TMSB4Y	1.54816
THRAP6	1.54792
OR2T34	1.54785
SCRT2	1.54779
ACP5	1.54613
NETO1	1.54587
DDIT4L	1.5445
TRPV3	1.54413
LOC388649	1.54382
LPPR2	1.54256
KRTAP12-2	1.54105
ADH1C	1.54096
DHX9	1.54086
ZNF586	1.53904
GLE1L	1.53871
LOC147166	1.53792
TSRC1	1.53749
PRG4	1.53704
CLCA4	1.53625
FLJ45032	1.53541
XPO7	1.53536
SNRPA1	1.5351
SLC7A3	1.53486
SLC12A7	1.53406
KLRC3	1.53404
GPR128	1.53388
MDM4	1.53239
VCPIP1	1.53056
C10ORF56	1.52986
PTCH	1.52863
PIAS4	1.52621
8D6A	1.5254
POLD1	1.52507
CCR6	1.52362
ANXA8	1.52343
FLJ11126	1.52337
MKLN1	1.5229
PTEN	1.52253
TNXB	1.5218
SYN3	1.52176
DHX40	1.52145
G6PC	1.52117
FLJ10378	1.5208
SNX1	1.52076
FLJ10534	1.51964
SCLY	1.51953
GUCY2D	1.51914
SGTB	1.51837
PKMYT1	1.51825
PPFIA4	1.5174
OSBPL8	1.51687
GNRHR	1.51674
PALM	1.51673
GRSF1	1.51673
FLJ23506	1.51649
U1SNRNPBP	1.51586
TOSO	1.51513
C10ORF78	1.51472
YWHAB	1.51437
THBS4	1.51418
TEX27	1.51271
C6ORF125	1.51256
MAZ	1.51236
KIAA1889	1.51111
FLJ22655	1.51032
OSM	1.51027
WDR24	1.50991
LOC83468	1.50902
RAPGEF4	1.5084
LMTK2	1.50753
RFXANK	1.50738
LOC51668	1.50734
MGC71993	1.50667
STX6	1.50664
ZBTB2	1.50529
SERPIND1	1.50482
HTR1F	1.50428
MRGPRX1	1.50319
PRCC	1.50318
LASS6	1.50297
ATP8B4	1.50288
LRRFIP2	1.50248
C6orf26	1.50173
AIM2	1.50143
CHM	1.50076
OPRS1	1.50055
BAGE4	1.49997
C1QL2	1.49996
SON	1.49966
TTLL1	1.49949
SHARP	1.49924
PWWP2	1.49893
FYB	1.49844
C14ORF21	1.4979
SLCO3A1	1.4978
POLR2L	1.4969
ADFP	1.49675
OR5T3	1.49584
SLC25A6	1.49582
ALAS1	1.49557
C6ORF152	1.49514
HUS1B	1.49361
MAP3K7IP1	1.49359
LOC56901	1.49342
TLX2	1.49278
ANKRD5	1.4924
SDK1	1.49217
XAGE-5	1.49168
NAT6	1.49156
SLC27A1	1.49155
ZDHHC4	1.49134
BDG29	1.49131
PVALB	1.49089
FLJ25692	1.49064
ARRDC4	1.49051
LOC646480	1.48929
KIAA1052	1.48908
ELAC2	1.48824
MBD4	1.48797
BCL3	1.48739
FLJ25286	1.48731
WNT4	1.48718
RAET1G	1.48694
FLJ21019	1.48692
AMACR	1.48685
EIF2S3	1.48652
STK23	1.48587
XYLT1	1.48527
PFS2	1.48481
FGF11	1.48469
TXN	1.48375
IL1F9	1.48375
C19ORF29	1.4835
ATP5C1	1.4823
ANKRD2	1.48204
BYSL	1.48123
ITGB1	1.48117
RC3	1.48093
TREM2	1.4805
RAB14	1.47991
NPM1	1.47905
LOC653192	1.47879
SUHW4	1.47877
FLJ34658	1.4781
LOC339398	1.47802
STX10	1.47656
KCNQ2	1.47614
FSHB	1.47602
SHC1	1.47576
IL29	1.47503
SPON2	1.47396
RARRES2	1.47392
MPO	1.47377
DNAJB5	1.4734
OAT	1.4732
FKBP8	1.47303
MGC3162	1.47244
HSD17B3	1.47242
SLC23A3	1.47047
VKORC1	1.47022
MUC7	1.4701
C6ORF57	1.46965
MS4A13	1.46884
PAX1	1.46832
TUFM	1.46829
LOC93343	1.46552
MID2	1.46492
HT017	1.46439
CADPS2	1.46425
C9ORF88	1.46408
ARHGEF12	1.46215
HSPCB	1.46098
ENPP7	1.46086
LSM11	1.46014
C9ORF43	1.45926
PPP1R14A	1.45883
NEUROD6	1.45855
P2RY10	1.45813
TM6SF2	1.45804
LOC613212	1.45776
KIAA1217	1.45691
KIAA0404	1.45668
FLJ32942	1.45618
FLJ20485	1.45511
RAE1	1.45384
RASGRP1	1.4536
FAM32A	1.45306
MRPS11	1.45293
XYLB	1.45271
MGC35138	1.45205
ARS	1.45166
ZNF81	1.45152
GIOT-1	1.45149
PROK2	1.45148
LOC440836	1.45132
SYNPO2	1.45119
GUCY1B3	1.45102
ETNK1	1.44991
GCLM	1.44902
SBLF	1.44832
TYR	1.44824
CA1	1.44786
FGA	1.44766
LTBP4	1.4469
FLJ20457	1.44619
PTE2B	1.44564
UBXD2	1.44501
TBC1D3G	1.4447
FLJ12604	1.4447
FLJ35867	1.44451
FCHSD1	1.444
LZTS1	1.44381
OR13C4	1.4434
PMM1	1.44315
RNF138	1.44285
CYP4V2	1.4423
SLC22A1	1.44212
WASF2	1.4421
ANAPC13	1.44203
SMARCC1	1.44173
TUBG1	1.44143
CSF2RA	1.44137
CSF3R	1.44051
LOC388284	1.44015
PLN	1.43994
CENTA1	1.43911
MAP4K2	1.4389
FLJ32370	1.43841
KCNJ9	1.43812
MK2S4	1.43811
FLJ25439	1.43809
RHEBL1	1.43714
CXorf34	1.4371
CKM	1.4368
FLJ12895	1.43603
ACADL	1.43558
SLC7A4	1.43552
KIAA1804	1.43458
STK11	1.43425
LOC388335	1.43388
GTF2H3	1.43348
RBM10	1.43341
LOC153364	1.43288
AQP2	1.43272
SIPA1L1	1.43242
STK32C	1.43177
CSHL1	1.43082
PIPPIN	1.42972
COPZ2	1.42955
KIAA1509	1.42938
LRRC16	1.42912
GPR35	1.42891
SLC41A3	1.42884
LENG4	1.42844
SLC35A4	1.42766
ALS2CR15	1.42736
NAT2	1.42724
PCSK1N	1.42674
CTNNAL1	1.4256
GSTM3	1.42479
KIAA0280	1.42443
FLJ20542	1.42362
KIAA0195	1.4235
DRD3	1.42302
N4BP2	1.42059
VTCN1	1.4205
C10ORF125	1.41992
PER2	1.41973
MRPL4	1.41967
WDR21	1.41933
CCKAR	1.41887
DUSP11	1.41866
TOPBP1	1.41806
SUCLG2	1.41747
FLJ20509	1.41734
GGTLA4	1.41712
TMPRSS5	1.41685
PKP3	1.41682
ARMC4	1.41628
SNX13	1.41586
TBCE	1.41477
C20ORF42	1.41445
LOC91801	1.41407
CRNN	1.41349
FLNA	1.41332
TMF1	1.41315
VPS41	1.41301
SLC35A3	1.41251
LSM3	1.41179
FBXW2	1.41075
DIO1	1.4104
PDC	1.41021
NT5C2	1.40979
HOXB9	1.40957
MDS018	1.40932
MYO1C	1.40902
TRIM3	1.409
NDUFA1	1.40885
ATP6V0A4	1.4081
MYO9B	1.40788
LGALS4	1.40671
GSH1	1.40619
ATP5A1	1.40606
DKFZP434E2321	1.40594
FRK	1.40585
FGF1	1.40569
GYS2	1.40519
DMRTC1	1.40463
FGB	1.40437
NRXN1	1.40348
PSMD6	1.40327
RBM5	1.4021
MSL3L1	1.40168
ACCN3	1.40163
STX8	1.40136
CSGLCA-T	1.40121
ZNF175	1.40088
IRS2	1.40054
HOXC9	1.40007
UGT1A5	1.39987
TM6SF1	1.39961
FLJ41993	1.39952
CDRT1	1.39884
GCN1L1	1.39852
DOCK2	1.39844
POU3F4	1.39825
LOC402573	1.39814
OR4P4	1.39771
SCHIP1	1.39743
LOC152098	1.39716
FTCD	1.39645
STX5A	1.39545
MGC33846	1.39442
SMAD4	1.39433
ACAS2	1.39365
FTHL17	1.39363
PSMC5	1.39353
PTPN2	1.39351
VPS13A	1.39257
LOC147111	1.39185
HMGA2	1.39101
MGC17337	1.39099
GLUD2	1.39058
C1ORF8	1.3902
SLC26A6	1.38975
FBXL16	1.38958
RPL7L1	1.38902
BOK	1.38865
FN5	1.38763
SHMT2	1.3869
ZNF124	1.38642
CRYGS	1.38629
ARMCX2	1.38557
SLC35A5	1.3855
MGC3200	1.38505
MLLT6	1.38495
ZNF202	1.38474
C20ORF31	1.38437
FLJ20558	1.38423
WASF3	1.38421
FLJ40244	1.38384
PTPLB	1.38373
SOD2	1.38342
SLC25A1	1.38316
PKD1L1	1.3828
DC2	1.38269
GRTP1	1.38149
BAIAP1	1.38136
ELOVL6	1.38028
MICB	1.38023
ALDH3B2	1.37958
SDHD	1.37931
FLJ33318	1.37928
PSMB4	1.37835
MGC4093	1.37701
ROM1	1.37651
TST	1.37627
SNRPG	1.37581
C20ORF112	1.37533
FLNB	1.37518
RABGEF1	1.37487
HOXB4	1.37464
C10ORF74	1.37458
KIAA1683	1.37307
ABCC5	1.37284
MAN1A2	1.37284
KCNK9	1.3727
ACOXL	1.37209
CITED2	1.37168
OR6S1	1.37106
POLR2K	1.37022
KRTAP3-1	1.37011
FABP3	1.37006
AKR1C2	1.37001
KRT1	1.36931
PAQR4	1.36929
TTC10	1.36904
LOC113828	1.3689
LRP8	1.36865
CMRF35	1.36849
SMPD3	1.36828
CPEB3	1.36816
FLJ22344	1.36728
ELAVL4	1.36693
MYH11	1.3659
KIAA1984	1.36503
C3orf31	1.3645
TCF1	1.36429
FLJ25773	1.36371
LDHAL6A	1.3636
TRPM7	1.36329
MT	1.36274
PRDM5	1.36254
KCNK12	1.3625
ZNF384	1.36191
LAMP1	1.36191
CLEC4C	1.36102
ART3	1.36094
DUSP13	1.36048
LAP3	1.3602
MGC11324	1.36009
C5R1	1.3593
ZFYVE26	1.35923
ZBED3	1.35897
BTBD8	1.3588
SULT1B1	1.35808
LOC492311	1.3579
GREB1	1.35778
PGAP1	1.35694
CD47	1.3566
TNFRSF25	1.35572
PLA2G4D	1.35549
STAU	1.35539
C11ORF9	1.35535
FLJ39237	1.35456
LOC51255	1.35433
MAN1A1	1.35398
XPO4	1.35394
ERBP	1.35377
DMRT3	1.35351
FBP2	1.35349
MAP4K5	1.35319
LOC89887	1.35315
QP-C	1.35298
NELL2	1.35262
SETD5	1.3519
BRMS1	1.35157
NGFRAP1	1.35131
RHCE	1.35119
OR6K6	1.35113
PROP1	1.35107
SLC18A2	1.35104
RPS12	1.3508
POLI	1.35029
TRERF1	1.34929
MGC52057	1.34926
C18ORF21	1.34849
COX7B2	1.34809
OTUB2	1.34715
MRAS	1.34681
COL8A2	1.34623
APBB3	1.34564
MIZF	1.34547
DKFZP566M1046	1.34541
FADD	1.34525
ELOVL4	1.34474
ZNF564	1.34464
NP220	1.34429
LOC164153	1.34401
UBE2Q1	1.34387
GPR101	1.34261
HSPA14	1.34215
KIAA0186	1.34155
SNX27	1.34146
C10ORF70	1.34111
LOC392509	1.34101
PVRL3	1.34083
NEK3	1.34074
LOC149469	1.3403
LMX1B	1.34016
KIAA1229	1.33975
PINX1	1.33964
HNRPA0	1.33962
GRIPAP1	1.33905
SSTR5	1.33823
CSF2	1.33804
TPMT	1.33796
NQO2	1.3377
TRIP12	1.33764
ELF5	1.33763
C1ORF51	1.33751
USP31	1.33736
PRRG4	1.33724
HPD	1.33723
MAB21L1	1.33717
SNAI3	1.33456
LOC283755	1.33438
C20ORF7	1.33397
HK1	1.33348
DO	1.33338
CUTL1	1.33327
LOC390874	1.3332
RASGEF1C	1.33302
LOC130502	1.33246
MMD	1.33231
LSM10	1.3323
STAG1	1.33159
SAMD3	1.33092
DPP4	1.33088
SEMA6C	1.33082
MGC40214	1.3308
DFNB59	1.33072
PF4V1	1.33067
PRPS2	1.33039
PTTG2	1.33025
BNIP3	1.32904
BRP44L	1.32847
POLR3A	1.32801
HSD17B7	1.3278
CYP1A2	1.32733
ARFGAP3	1.32722
C3orf65	1.32648
TLR5	1.32616
NEDD8	1.32599
C14ORF6	1.32588
EXT2	1.32549
KRTAP5-5	1.32484
TACR1	1.32464
DND1	1.32426
BOP1	1.32418
VENTX2	1.3241
C2ORF22	-0.144923
FLT3LG	1.32366
IDI1	1.32361
GJB1	1.32349
FOSL2	1.32339
MTMR8	1.32265
NMNAT2	1.32264
SCAMP3	1.32225
EML2	1.32189
MBP	1.32169
SLC35F3	1.32134
FLJ22390	1.32071
LOC152138	1.32021
PGM5	1.32008
CNTNAP2	1.32003
CYP4B1	1.3198
UNC13A	1.31806
C9ORF10OS	1.31774
FLJ13611	1.31765
EPHB3	1.3173
SPRY3	1.31706
ZDHHC11	1.31653
SEMA3F	1.31647
FLJ32658	1.31624
DHX8	1.3162
LOC51136	1.31612
THY28	1.31572
TDE2	1.31557
MGC3207	1.31557
KCTD15	1.31542
COL5A1	1.3152
HSD3B7	1.31519
GML	1.31508
SH3GLB1	1.315
MGC34728	1.31455
TUBA3	1.31307
CHRNA9	1.31305
RPS23	1.31259
NPTX2	1.31233
NEU3	1.31212
TNFRSF21	1.31152
CA2	1.31134
TRH	1.31092
ALAS2	1.31045
TAFA2	1.30964
FLJ21128	1.30953
PSMD7	1.30915
FLJ36335	1.30894
SEPN1	1.30886
TPM2	1.30881
SFI1	1.30859
OR51S1	1.30838
BZW1	1.30781
TP73	1.30764
CKLF	1.30731
SLC5A5	1.30685
TCAP	1.30672
LOC150678	1.3061
ELL3	1.3057
TFAP2BL1	1.30511
DHDH	1.30505
TNFRSF19L	1.3046
MTNR1A	1.30454
UGT1A9	1.30448
JUND	1.30442
LOC343071	1.30436
MXD4	1.30426
HK2	1.30338
EPHB1	1.30305
GPR82	1.30295
GATA5	1.30253
ATP4A	1.30238
TNFRSF12A	1.30168
PRH1	1.30147
KIAA0286	1.30099
DKK4	1.3008
HPS4	1.30079
CALM3	1.30076
FLJ38608	1.30013
RPL13	1.3
ACYP1	1.29994
FLJ14054	1.29887
GMFG	1.29865
FYCO1	1.29861
SYCN	1.29798
CUZD1	1.29683
LOC200205	1.29591
MORF4	1.29569
PTPN21	1.29537
ATG10	1.29536
LRRC4B	1.29494
FGG	1.2944
LOC389293	1.29333
POLR2C	1.29328
ARF5	1.2932
GJB4	1.29312
SEC10L1	1.2928
DKFZP434B0335	1.29258
C1orf48	1.29253
PDCD4	1.29182
TIMM17A	1.29169
C11ORF16	1.2915
LIMS2	1.29108
SFMBT2	1.29088
LXN	1.29086
FAM16AX	1.29059
TREH	1.29035
ZAR1	1.2902
ACP6	1.29013
DPYS	1.29001
PTGER2	1.28999
LOC147991	1.28931
PPAN-P2RY11	1.28918
CRB1	1.28811
HIST1H2AK	1.28801
LOC126017	1.28759
RTP2	1.28756
LOC92346	1.28723
PECAM1	1.28697
OR11H12	1.28634
USP22	1.28621
MRC2	1.2862
STRN3	1.28603
COPS3	1.28502
TLN1	1.28495
SNX14	1.28493
PRV1	1.28459
NAGLU	1.28424
C10ORF93	1.28417
DPAGT1	1.28386
C19ORF33	1.28374
TRPM4	1.28342
WBSCR1	1.28342
MYH3	1.2833
LIG1	1.28318
JPH2	1.28315
ERH	1.2829
SHFM3	1.28285
GPR125	1.28272
RP6-166C19.3	1.28261
CYP4A11	1.28226
FLJ21168	1.28146
SIGLEC7	1.28035
MGC2747	1.28027
SLC39A6	1.28016
TXNDC	1.27957
S100A12	1.27935
SFPQ	1.27841
TAS2R46	1.27793
LTB4DH	1.27764
TLK2	1.27755
PHOX2A	1.27708
MGC12458	1.27655
C9ORF11	1.27647
ATP1A2	1.27632
DSPP	1.27591
TAS2R50	1.2757
SLC31A2	1.27555
OR8U1	1.27551
KCNE4	1.27533
TNPO1	1.27531
VAX2	1.27515
PCDHB16	1.27506
TFAM	1.27465
MGC3196	1.2746
SLIT2	1.27447
NFIC	1.27411
[truncated: 16,139 more rows]
