# Supplementary material for: Identification of Mammalian Protein Quality Control Factors by High-Throughput Cellular Imaging
Source: PLoS One. 2012 Feb 20;7(2):e31684. doi: 10.1371/journal.pone.0031684 (PMC3282772; doi:10.1371/journal.pone.0031684)
Supplement: Table S9 — Results of the validation screen in either LTag(ts)-EGFP or LTag(WT)-EGFP and NLS-DsRedExpress2 expressing cells at 38.5°C for 71 of the positive hits from the primary genome-wide screen. siRNA pools highlighted in blue represent positive hits in the primary screen. Positive genes were defined as those for which silencing by at least 2 siRNA oligos resulted in a EGFP/DsRed ratio of >140% of the negative siRNA control. A conversion table that reflects the different gene symbol nomenclature adopted by the siRNA providers for the primary and validation screen (Dharmacon and Qiagen, respectively) is also provided. The asterisk indicates that SERPINA13 is a pseudogene. For this reason SERPINA13 was not included in the final table shown in Figure 5C). (XLSX) [file pone.0031684.s010.xlsx]

## Sheet: Sheet1
Table S9
Results of the secondary PQC validation using 4 independent oligo siRNA			Positive siRNA oligos
ts
		EGFP/DsRed % of negative control
Gene Symbol	siRNA oligo sequence	Average	Standard Deviation	Curated GO Function terms	All GO Function terms
MT3	TGCAAGTGCGAGGGATGCAAA	193.833	7.41256	copper ion binding|antioxidant activity|zinc ion binding	copper ion binding|antioxidant activity|metal ion binding|zinc ion binding
RPS28	TGAGATGCTCCTTTAAATAAA	189.371	3.20559		structural constituent of ribosome
UBC	GAGGTTGATCTTTGCTGGGAA	187.9	0.968418	protein binding|ubiquitin-protein ligase activity	protein binding|ubiquitin-protein ligase activity
PSMD1	AAGGACTTAAAGATGCCGAAA	183.796	4.27351		binding|enzyme regulator activity
RPS28	ATCCATCATCCGCAATGTAAA	182.135	4.6091		structural constituent of ribosome
PSMD1	CAGGCTGTGAGTGATATCTTA	179.044	2.15254		binding|enzyme regulator activity
CDK5R1	CACATGCACTACTGAAATTTA	176.727	6.7477	calcium ion binding|protein kinase binding|protein binding|cadherin binding|protein kinase activity|kinase activity|protein serine/threonine kinase activator activity	calcium ion binding|protein kinase binding|protein binding|cadherin binding|protein kinase activity|kinase activity|protein serine/threonine kinase activator activity|cyclin-dependent protein kinase 5 activator activity
RPS28	CAGCCGTGTGCAGCCTATCAA	174.745	4.35787		structural constituent of ribosome
UGDH	TCCGTCGCATATTTGATGCAA	173.241	6.04655	electron carrier activity|UDP-glucose 6-dehydrogenase activity	electron carrier activity|UDP-glucose 6-dehydrogenase activity|oxidoreductase activity|NAD binding
UBC	GAGGTTGATCTTTGCCGGAAA	172.184	3.17677	protein binding|ubiquitin-protein ligase activity	protein binding|ubiquitin-protein ligase activity
RPS8	CTCAGAGTGTTGTACTCGTAA	169.769	12.1471		structural constituent of ribosome
PSMD1	AAGCAGTGCATTTGTAGGAAA	164.691	1.74392		binding|enzyme regulator activity
EIF3F	AACGGCCGCATGAGCATCAAA	164.28	2.75368	protein binding|translation initiation factor activity	protein binding|translation initiation factor activity
SERPINA13	CACAGCGGTTCTGGTGAATCA	161.187	1.95623			*
PSMD1	CAGAGATTGGAAGGCATCGTA	158.108	6.10462		binding|enzyme regulator activity
RPS13	ACCGTTTGGCTCGATATTATA	156.917	2.24527	mRNA binding|protein binding	mRNA binding|structural constituent of ribosome|protein binding
RPS8	AAGAGTTGGAGTTCTATCTTA	156.883	7.97817		structural constituent of ribosome
RSL1D1	AACGTCAGGCCTGGACTTAAA	156.733	5.0398		RNA binding|structural constituent of ribosome
UBC	ATCGCTGTGATCGTCACTTGA	156.185	4.11425	protein binding|ubiquitin-protein ligase activity	protein binding|ubiquitin-protein ligase activity
PCP2	CGGGCCGGGCCAGACCACCAA	153.852	5.17476		GTPase activator activity|guanyl-nucleotide exchange factor activity
SERPINA13	CAACATAGACTTTGCCTTCAA	149.876	6.01497			*
PSMC4	CCCGCTGGTCATCGGACAATT	149.71	8.98838	protein binding|ATPase activity	hydrolase activity|protein binding|nucleotide binding|ATP binding|ATPase activity
RPS4X	AATATTGTGGCAGGATTAATA	149.004	4.09996	structural constituent of ribosome	rRNA binding|structural constituent of ribosome
SLC12A1	CTGCTTGAGATTCACGAGCAA	148.285	2.18327		transporter activity|ion transmembrane transporter activity|sodium:potassium:chloride symporter activity|symporter activity
TPST1	ATGGAATGCCATCACCGGATA	148.257	7.86868		transferase activity|protein-tyrosine sulfotransferase activity
RNASE7	CAGGTACAAAGAGAAGCGACA	148.147	1.13484	ribonuclease activity	hydrolase activity|endonuclease activity|pancreatic ribonuclease activity|ribonuclease activity|nucleic acid binding
DPEP1	CTGGAGGACGTCTCCAAGTAT	147.923	13.6837	protein binding|metalloexopeptidase activity	peptidase activity|protein binding|dipeptidyl-peptidase activity|metal ion binding|dipeptidase activity|metalloexopeptidase activity
KRTAP1-1	CCGGTGGGACTTGTGACTCTA	147.702	3.70681
RPS13	CCCTCCCAATTGGAAATATGA	146.923	9.42151	mRNA binding|protein binding	mRNA binding|structural constituent of ribosome|protein binding
GALNS	CAGGATCACCTCGGTCGTCCA	146.13	3.18148	sulfuric ester hydrolase activity|N-acetylgalactosamine-4-sulfatase activity	N-acetylgalactosamine-6-sulfatase activity|hydrolase activity|N-acetylgalactosamine-4-sulfatase activity|metal ion binding|sulfuric ester hydrolase activity
SNTG2	ACCCAAGTTCCTAGCACTGAA	145.047	3.83864	PDZ domain binding	PDZ domain binding|actin binding
NHP2L1	TTCAGCTACTCTCTATTGTTA	144.318	5.29276	RNA binding|snoRNA binding|protein binding	RNA binding|snoRNA binding|protein binding
UBC	AACGTCAAAGCAAAGATCCAA	144.191	4.40605	protein binding|ubiquitin-protein ligase activity	protein binding|ubiquitin-protein ligase activity
RPS28	AAGCGTTTGTGTTTCAAGTTA	143.946	5.05529		structural constituent of ribosome
EIF3F	CACAATGAGTCAGAAGATGAA	143.294	1.98385	protein binding|translation initiation factor activity	protein binding|translation initiation factor activity
SLC25A29	CTCAGAAACCTGGGACATAAA	141.837	10.7775		acyl carnitine transporter activity|binding
DBT	CTGGTTAAGCTCCGAGAAGAA	141.83	5.06554		cofactor binding|dihydrolipoyllysine-residue (2-methylpropanoyl)transferase activity|transferase activity, transferring acyl groups
SPRR3	CCAAGGAGCCATGCCACTCAA	141.514	8.1321	protein binding|structural molecule activity	protein binding|structural molecule activity
SLC22A5	CTGGGCTTGTCCAGGCTCATA	140.959	2.06017	protein binding|PDZ domain binding|drug transmembrane transporter activity|quaternary ammonium group transmembrane transporter activity|carnitine transporter activity	PDZ domain binding|quaternary ammonium group transmembrane transporter activity|symporter activity|protein binding|carnitine transporter activity|drug transmembrane transporter activity|ATP binding|antibiotic transporter activity|ion transmembrane transporter activity|nucleotide binding
RSL1D1	AAGGATCAAGTGAGCGCAAGA	140.375	0.890269		RNA binding|structural constituent of ribosome
CXCR3	AACAAGATCGTCAGGACCAAA	140.171	0.78106	chemokine binding|chemokine receptor activity	chemokine binding|signal transducer activity|chemokine receptor activity|receptor activity|C-X-C chemokine receptor activity|G-protein coupled receptor activity
RPS24	CTCCTTGGCTGTCTGAAGATA	139.92	0.321715	translation initiation factor binding|structural constituent of ribosome	nucleotide binding|translation initiation factor binding|structural constituent of ribosome
PCP2	CCTGAGGCATCCTGGGTCTCA	139.122	4.67948		GTPase activator activity|guanyl-nucleotide exchange factor activity
FBXL22	CACGAGAGCCTGGTCAATGAT	138.947	6.09726
KIF26B	AAGGAAGATAATGGGTCCGAA	138.741	2.22125		nucleotide binding|microtubule motor activity|ATP binding
GALNS	CAGGGCCATTGATGGCCTCAA	137.591	6.12946	sulfuric ester hydrolase activity|N-acetylgalactosamine-4-sulfatase activity	N-acetylgalactosamine-6-sulfatase activity|hydrolase activity|N-acetylgalactosamine-4-sulfatase activity|metal ion binding|sulfuric ester hydrolase activity
RPS8	TGGCTATGTGCTAGAGGGCAA	137.356	0.938782		structural constituent of ribosome
RPS8	ATCGTGCTCATCGACAGCACA	136.866	7.51554		structural constituent of ribosome
RPS4X	TCAGATCTTTGTACGTAATTA	136.716	4.24021	structural constituent of ribosome	rRNA binding|structural constituent of ribosome
ZNF28	AAGATCTTTGGTCACAATACA	136.076	5.18971		DNA binding|metal ion binding|zinc ion binding
OR5M1	CTGTCTGGTCACTATCCCTTA	135.801	2.93962		olfactory receptor activity|receptor activity|signal transducer activity|G-protein coupled receptor activity
ZNF630	CCCATGGATCATAGAGAGTGA	134.821	4.75249		DNA binding|metal ion binding|zinc ion binding
HHLA3	CAGGATGTGATGTCACCGAGA	134.707	2.40884	protein binding	protein binding
MRPL34	AAGCATTTCGAACCTGCGCAA	134.453	6.77383	structural constituent of ribosome	structural constituent of ribosome
DPEP1	ACACAGTAGGCCCGCAATAAA	134.386	4.64971	protein binding|metalloexopeptidase activity	peptidase activity|protein binding|dipeptidyl-peptidase activity|metal ion binding|dipeptidase activity|metalloexopeptidase activity
RPS13	TCACATGGTGTTGCACAAGTA	134.365	6.55125	mRNA binding|protein binding	mRNA binding|structural constituent of ribosome|protein binding
MTIF3	ATGGAGGAGATATTTCATCAA	134.274	4.68098	translation factor activity, nucleic acid binding|ribosomal small subunit binding	translation factor activity, nucleic acid binding|ribosomal small subunit binding|translation initiation factor activity
HHLA3	CCACCTTAACTGAGCGATTAA	133.61	1.52597	protein binding	protein binding
RPS4X	CTGGAGGTGCTAACCTAGGAA	132.959	1.86947	structural constituent of ribosome	rRNA binding|structural constituent of ribosome
LCN6	TGCCATGGAGAAGGACATGAA	132.416	9.6693		binding
FBXL22	CCGATCGCCGTTGGACCGAAA	132.156	2.22255
HNRNPD	AACAGCCAAGGTTACGGTGGT	131.883	4.79153	RNA binding|telomeric DNA binding|protein binding	nucleotide binding|RNA binding|telomeric DNA binding|DNA binding|protein binding
USPL1	AAGGTATAAACCAGAAGGCCA	131.842	5.17637		ubiquitin thiolesterase activity
HNRNPD	TAGCTGGGACACTACAAAGAA	131.218	3.94666	RNA binding|telomeric DNA binding|protein binding	nucleotide binding|RNA binding|telomeric DNA binding|DNA binding|protein binding
UBN1	CAGGATATTAATGGAATCCTA	131.123	4.31352	sequence-specific DNA binding transcription factor activity	DNA binding|sequence-specific DNA binding transcription factor activity
RPS13	TCCGTCTGATTCTAATAGAGA	131.119	4.93044	mRNA binding|protein binding	mRNA binding|structural constituent of ribosome|protein binding
SDS	CACCATTGAGCGCCTCAAGAA	130.668	3.53138	L-serine ammonia-lyase activity|protein homodimerization activity|pyridoxal phosphate binding	pyridoxal phosphate binding|protein homodimerization activity|L-threonine ammonia-lyase activity|catalytic activity|lyase activity|L-serine ammonia-lyase activity
ZNF630	ACCTTGCTCCTTTAAGTCAAA	130.649	2.92196		DNA binding|metal ion binding|zinc ion binding
EIF3F	TACGCGTACTACGACACTGAA	130.646	6.89609	protein binding|translation initiation factor activity	protein binding|translation initiation factor activity
SDS	AAGGAACAGCTGGGCATGACA	130.56	4.47039	L-serine ammonia-lyase activity|protein homodimerization activity|pyridoxal phosphate binding	pyridoxal phosphate binding|protein homodimerization activity|L-threonine ammonia-lyase activity|catalytic activity|lyase activity|L-serine ammonia-lyase activity
UGDH	TTGGTACTTCAGGATAGCAAA	130.464	3.70868	electron carrier activity|UDP-glucose 6-dehydrogenase activity	electron carrier activity|UDP-glucose 6-dehydrogenase activity|oxidoreductase activity|NAD binding
SLC25A29	CTGCTTCAAGTCCATCATCAA	130.303	40.6911		acyl carnitine transporter activity|binding
MRPS23	TACCACGAGGATCGGATTAGA	130.187	4.70808		structural constituent of ribosome
NHP2L1	CAGGGTGGTGGCACCGTTGAA	130.143	4.29338	RNA binding|snoRNA binding|protein binding	RNA binding|snoRNA binding|protein binding
CAMK2G	CACGCAGGAGTACGCAGCAAA	129.822	7.05927	calcium-dependent protein serine/threonine phosphatase activity|calmodulin-dependent protein kinase activity|calmodulin binding|ATP binding	nucleotide binding|calcium-dependent protein serine/threonine phosphatase activity|calmodulin-dependent protein kinase activity|calmodulin binding|ATP binding
GPR84	TTGATCAATGTTTCAGCCCTA	129.819	2.74829		receptor activity|signal transducer activity|G-protein coupled receptor activity
RNASE7	AAGAGCTTGTCTAATTAGTTA	129.707	1.97193	ribonuclease activity	hydrolase activity|endonuclease activity|pancreatic ribonuclease activity|ribonuclease activity|nucleic acid binding
USPL1	CCAGGGACTGATATAGGGATA	129.379	4.89113		ubiquitin thiolesterase activity
LCN6	CAGAGACTATGCCATCATCTT	129.077	6.70895		binding
SLC25A45	TGCCAGCATAGCTGTGGTCAA	128.977	6.23941		binding
RDH10	CTGTGGGACATCAACACGCAA	128.157	3.58691	retinol dehydrogenase activity	NADP-retinol dehydrogenase activity|nucleotide binding|retinol dehydrogenase activity|oxidoreductase activity
RPS24	AAGATAGATCGCCATCATGAA	128.046	3.34752	translation initiation factor binding|structural constituent of ribosome	nucleotide binding|translation initiation factor binding|structural constituent of ribosome
PCP2	TCCAAGGACGGAGCACAGAAA	127.833	6.3166		GTPase activator activity|guanyl-nucleotide exchange factor activity
DPEP1	GATGGTGAACTTCTACAACAA	127.721	1.56911	protein binding|metalloexopeptidase activity	peptidase activity|protein binding|dipeptidyl-peptidase activity|metal ion binding|dipeptidase activity|metalloexopeptidase activity
RSL1D1	TCGCTGTATGAGAGTCGGCTA	127.582	3.62437		RNA binding|structural constituent of ribosome
OPRK1	TAGGTTTAACTCAGATCACTA	127.06	1.95634	protein binding	opioid receptor activity|receptor activity|signal transducer activity|G-protein coupled receptor activity|protein binding
PCP2	CAGGGACATGATGGATCAGGA	126.936	1.2456		GTPase activator activity|guanyl-nucleotide exchange factor activity
MT3	TGCCAAGGACTGTGTGTGCAA	126.894	3.16567	copper ion binding|antioxidant activity|zinc ion binding	copper ion binding|antioxidant activity|metal ion binding|zinc ion binding
PSMC4	TACCACAGGCTCCAACTATTA	126.51	7.41603	protein binding|ATPase activity	hydrolase activity|protein binding|nucleotide binding|ATP binding|ATPase activity
BAMBI	AGCTGGAATTGAGTACCTAAA	126.482	1.20534	type II transforming growth factor beta receptor binding|frizzled binding	type II transforming growth factor beta receptor binding|frizzled binding
ZNF28	TGGTAGGTCACTGGAGGTTAA	126.469	1.14474		DNA binding|metal ion binding|zinc ion binding
OPRK1	CAGGGAAGACGTCGATGTCAT	126.248	4.23377	protein binding	opioid receptor activity|receptor activity|signal transducer activity|G-protein coupled receptor activity|protein binding
CD163L1	ATGGTCTAACTTGGGCCGAAA	126.133	0.792372		scavenger receptor activity
MRPS23	ATGGGTCTGGTCAAAGAGCTT	126.126	5.58198		structural constituent of ribosome
SLC25A29	CTCAGGCTGCCTGTCCATAAA	126.122	1.84607		acyl carnitine transporter activity|binding
CXCR3	CAGCTTTGACCGCTACCTGAA	126.014	5.52368	chemokine binding|chemokine receptor activity	chemokine binding|signal transducer activity|chemokine receptor activity|receptor activity|C-X-C chemokine receptor activity|G-protein coupled receptor activity
HHLA3	CAGAGGATACTCAGTCAACCA	125.919	1.28651	protein binding	protein binding
BPNT1	AGGGACCTGGGTCTACGATAA	124.846	3.02721		3'(2'),5'-bisphosphate nucleotidase activity|hydrolase activity|magnesium ion binding
LBR	CAGGCCGACATTAAGGAAGCA	124.712	3.4352	lamin binding|chromo shadow domain binding|protein binding	lamin binding|oxidoreductase activity, acting on the CH-CH group of donors, NAD or NADP as acceptor|protein binding|DNA binding|chromo shadow domain binding|receptor activity
BPNT1	TGGGAGGCAAGTTAACCGATA	124.645	1.59515		3'(2'),5'-bisphosphate nucleotidase activity|hydrolase activity|magnesium ion binding
PSMC4	CAGAATGTCAATGTCAAGGTA	124.392	6.56451	protein binding|ATPase activity	hydrolase activity|protein binding|nucleotide binding|ATP binding|ATPase activity
RPS24	TCCGTGCGCGTTGATATGATT	124.284	5.59765	translation initiation factor binding|structural constituent of ribosome	nucleotide binding|translation initiation factor binding|structural constituent of ribosome
POLE	ACAGATCGGAATATTCCGGAA	124.217	5.87379	DNA binding|chromatin binding|DNA-directed DNA polymerase activity	DNA-directed DNA polymerase activity|transferase activity|DNA binding|zinc ion binding|nucleotidyltransferase activity|metal ion binding|nucleotide binding|chromatin binding
CDC42SE1	CACGCTACCCTCATCATCTTA	124.073	1.38559	GTPase inhibitor activity	GTPase inhibitor activity
SFRP1	GTGGATCTATTGGCTGATCTA	124.026	5.26656	drug binding|identical protein binding|heparin binding|cysteine-type endopeptidase activity|Wnt-protein binding|frizzled binding	drug binding|PDZ domain binding|cysteine-type endopeptidase activity|identical protein binding|heparin binding|Wnt-protein binding|Wnt-activated receptor activity|frizzled binding
LBR	CAGCGTGTGCCCTACCGTATA	123.458	2.70088	lamin binding|chromo shadow domain binding|protein binding	lamin binding|oxidoreductase activity, acting on the CH-CH group of donors, NAD or NADP as acceptor|protein binding|DNA binding|chromo shadow domain binding|receptor activity
SLC22A5	CTGGTCGTGCGCCCTATGTAA	123.39	1.56564	protein binding|PDZ domain binding|drug transmembrane transporter activity|quaternary ammonium group transmembrane transporter activity|carnitine transporter activity	PDZ domain binding|quaternary ammonium group transmembrane transporter activity|symporter activity|protein binding|carnitine transporter activity|drug transmembrane transporter activity|ATP binding|antibiotic transporter activity|ion transmembrane transporter activity|nucleotide binding
SDS	CAGGGTTGAGGAACCATCTCA	123.317	5.07865	L-serine ammonia-lyase activity|protein homodimerization activity|pyridoxal phosphate binding	pyridoxal phosphate binding|protein homodimerization activity|L-threonine ammonia-lyase activity|catalytic activity|lyase activity|L-serine ammonia-lyase activity
CAMK2G	CTCGGATATGTCGACTTCTGA	123.222	6.58223	calcium-dependent protein serine/threonine phosphatase activity|calmodulin-dependent protein kinase activity|calmodulin binding|ATP binding	nucleotide binding|calcium-dependent protein serine/threonine phosphatase activity|calmodulin-dependent protein kinase activity|calmodulin binding|ATP binding
DTNB	CCACTTGACCTTGCACATATA	123.08	3.80781		calcium ion binding|zinc ion binding
GSG2	TTGGCGAAGTGTTTCAAACAA	122.735	5.17825	histone kinase activity (H3-T3 specific)|protein kinase activity|ATP binding	DNA binding|protein kinase activity|ATP binding|histone kinase activity (H3-T3 specific)|protein serine/threonine kinase activity|nucleotide binding
SLC25A45	CCCGGCTGCCTTCACCTCTTA	122.658	2.67795		binding
RNASE7	TACAGTGTACCTTCTACTCTA	122.424	1.92565	ribonuclease activity	hydrolase activity|endonuclease activity|pancreatic ribonuclease activity|ribonuclease activity|nucleic acid binding
DBT	CAGGGTTTGATTGTCCCTAAT	122.388	2.27576		cofactor binding|dihydrolipoyllysine-residue (2-methylpropanoyl)transferase activity|transferase activity, transferring acyl groups
CD163L1	AGGCTCTACAGTGAAACTGAA	122.363	1.78219		scavenger receptor activity
USPL1	ATGCCTGCGTTAGAACATTAA	122.244	3.62436		ubiquitin thiolesterase activity
BAMBI	CACCAGGGTTATTTGCATCCA	122.026	1.82002	type II transforming growth factor beta receptor binding|frizzled binding	type II transforming growth factor beta receptor binding|frizzled binding
SERPINA13	CAGCAGGGAGCTTCTATTACA	121.964	2.6976
HS3ST5	ATCCATCAAGTTGTTGATCAT	121.738	6.81698	3'-phosphoadenosine 5'-phosphosulfate binding|protein binding|[heparan sulfate]-glucosamine 3-sulfotransferase 1 activity	3'-phosphoadenosine 5'-phosphosulfate binding|sulfotransferase activity|[heparan sulfate]-glucosamine 3-sulfotransferase 1 activity|transferase activity|protein binding
USPL1	CAAGACCAATTTGTGGACATA	121.644	0.822783		ubiquitin thiolesterase activity
DBT	TAGCCATATACAGACAGTATA	121.444	3.07939		cofactor binding|dihydrolipoyllysine-residue (2-methylpropanoyl)transferase activity|transferase activity, transferring acyl groups
PAFAH1B2	ACCCTCTACTTCAGTGTAGAA	121.236	3.86509		1-alkyl-2-acetylglycerophosphocholine esterase activity|hydrolase activity, acting on ester bonds
NHP2L1	TTCTGTGAGGTTGTTCGGCTA	121.164	7.41936	RNA binding|snoRNA binding|protein binding	RNA binding|snoRNA binding|protein binding
TLR6	CAAAGTAGGTCTCATGACGAA	121.16	3.22986	lipopeptide binding	lipopeptide binding|diacyl lipopeptide binding|protein heterodimerization activity|receptor activity|transmembrane signaling receptor activity
USP33	TTCGAGTATGGTGTTATGCTT	121.136	5.82949	protein binding|ubiquitin-specific protease activity|G-protein coupled receptor binding|ubiquitin thiolesterase activity|cysteine-type endopeptidase activity|ubiquitin binding|zinc ion binding	peptidase activity|protein binding|ubiquitin-specific protease activity|G-protein coupled receptor binding|ubiquitin thiolesterase activity|cysteine-type endopeptidase activity|metal ion binding|ubiquitin binding|zinc ion binding
MRPL34	AGGCGCAGAACTACAACTTCA	120.902	1.11277	structural constituent of ribosome	structural constituent of ribosome
SNTG2	CTCCAGGTTAATGGCATACAT	120.898	5.42047	PDZ domain binding	PDZ domain binding|actin binding
KIF26B	AAGCACTTTGAGGAACCTTAA	120.833	8.31397		nucleotide binding|microtubule motor activity|ATP binding
MTIF3	CACCGAGCAAATGTGATTAGA	120.802	6.34301	translation factor activity, nucleic acid binding|ribosomal small subunit binding	translation factor activity, nucleic acid binding|ribosomal small subunit binding|translation initiation factor activity
SNTG2	CGGCTTGGGCCTGAGTATAAA	120.783	3.49481	PDZ domain binding	PDZ domain binding|actin binding
TESK1	CTGCGGTACCTGCACTCCAAA	120.732	3.48683	protein binding	protein binding|protein tyrosine kinase activity|ATP binding|metal ion binding|protein serine/threonine kinase activity|nucleotide binding|protein serine/threonine/tyrosine kinase activity
SPRR3	AGGGTTCATCTGAAGATTCGA	120.67	4.9709	protein binding|structural molecule activity	protein binding|structural molecule activity
LRRC15	TCTCGCCTAAGTATTATGTAA	120.667	3.32865
POLE	CTGGATGGATCCATCTAACTA	120.505	1.90632	DNA binding|chromatin binding|DNA-directed DNA polymerase activity	DNA-directed DNA polymerase activity|transferase activity|DNA binding|zinc ion binding|nucleotidyltransferase activity|metal ion binding|nucleotide binding|chromatin binding
PAFAH1B2	TTGGGACAACATCAAGCCTAA	120.232	2.95405		1-alkyl-2-acetylglycerophosphocholine esterase activity|hydrolase activity, acting on ester bonds
CAMK2G	GAGGAAGAGATCTATACCCTA	120.203	2.50969	calcium-dependent protein serine/threonine phosphatase activity|calmodulin-dependent protein kinase activity|calmodulin binding|ATP binding	nucleotide binding|calcium-dependent protein serine/threonine phosphatase activity|calmodulin-dependent protein kinase activity|calmodulin binding|ATP binding
KRTAP1-1	CACAGCCACATAAATTCCCTA	120.068	6.15168
GALNT9	CAACAACGACATTGACTACTA	119.571	3.82383	polypeptide N-acetylgalactosaminyltransferase activity	transferase activity, transferring glycosyl groups|polypeptide N-acetylgalactosaminyltransferase activity|sugar binding
RDH10	CCGAATCAGGAAAGAAATTGA	119.511	1.57979	retinol dehydrogenase activity	NADP-retinol dehydrogenase activity|nucleotide binding|retinol dehydrogenase activity|oxidoreductase activity
USP33	AAGAATTCCTTCGATGTTTAA	119.506	4.71841	protein binding|ubiquitin-specific protease activity|G-protein coupled receptor binding|ubiquitin thiolesterase activity|cysteine-type endopeptidase activity|ubiquitin binding|zinc ion binding	peptidase activity|protein binding|ubiquitin-specific protease activity|G-protein coupled receptor binding|ubiquitin thiolesterase activity|cysteine-type endopeptidase activity|metal ion binding|ubiquitin binding|zinc ion binding
SLC12A1	CACGAGCAACTCGCAAAGAAT	119.424	6.26708		transporter activity|ion transmembrane transporter activity|sodium:potassium:chloride symporter activity|symporter activity
SFRP1	ATCGCTTATGTTAATAGTAAT	118.959	5.76004	drug binding|identical protein binding|heparin binding|cysteine-type endopeptidase activity|Wnt-protein binding|frizzled binding	drug binding|PDZ domain binding|cysteine-type endopeptidase activity|identical protein binding|heparin binding|Wnt-protein binding|Wnt-activated receptor activity|frizzled binding
RNASE7	CAGCACGAAGACCAAGCGCAA	118.808	2.5644	ribonuclease activity	hydrolase activity|endonuclease activity|pancreatic ribonuclease activity|ribonuclease activity|nucleic acid binding
SLC22A5	CCTGCAGATCTTCTCGAAGAA	118.61	4.04495	protein binding|PDZ domain binding|drug transmembrane transporter activity|quaternary ammonium group transmembrane transporter activity|carnitine transporter activity	PDZ domain binding|quaternary ammonium group transmembrane transporter activity|symporter activity|protein binding|carnitine transporter activity|drug transmembrane transporter activity|ATP binding|antibiotic transporter activity|ion transmembrane transporter activity|nucleotide binding
LRRC15	CCGGGTGCCTTCAACGGGCTA	118.569	1.94095
COL9A3	CAGGACGGCATTGACGGAGAA	118.528	5.5799	extracellular matrix structural constituent conferring tensile strength	extracellular matrix structural constituent conferring tensile strength
LBR	TAAGGTAGCTTTAGCAATTAA	118.499	2.40991	lamin binding|chromo shadow domain binding|protein binding	lamin binding|oxidoreductase activity, acting on the CH-CH group of donors, NAD or NADP as acceptor|protein binding|DNA binding|chromo shadow domain binding|receptor activity
EIF3F	CGCCTCCTTCTTTCTCGACAA	118.473	4.14901	protein binding|translation initiation factor activity	protein binding|translation initiation factor activity
HS3ST5	AAAGAACGTCTTATCTCATAA	118.132	5.65287	3'-phosphoadenosine 5'-phosphosulfate binding|protein binding|[heparan sulfate]-glucosamine 3-sulfotransferase 1 activity	3'-phosphoadenosine 5'-phosphosulfate binding|sulfotransferase activity|[heparan sulfate]-glucosamine 3-sulfotransferase 1 activity|transferase activity|protein binding
OPRK1	CATGTTCGTGATCATCCGATA	117.782	3.93586	protein binding	opioid receptor activity|receptor activity|signal transducer activity|G-protein coupled receptor activity|protein binding
CHN2	ATGCAGTATTATCTTGACATA	117.579	6.37813	SH3/SH2 adaptor activity	Rac GTPase activator activity|metal ion binding|SH3/SH2 adaptor activity|GTPase activator activity
UGDH	CTCGTTATTGGCAGCAGGTCA	117.562	6.66165	electron carrier activity|UDP-glucose 6-dehydrogenase activity	electron carrier activity|UDP-glucose 6-dehydrogenase activity|oxidoreductase activity|NAD binding
MTIF3	CAGCGAGTTATTCACTTATTT	117.553	3.25248	translation factor activity, nucleic acid binding|ribosomal small subunit binding	translation factor activity, nucleic acid binding|ribosomal small subunit binding|translation initiation factor activity
SERPINA13	AAGGATAGTAATGGTGATCAA	117.381	17.9605
CDC42SE1	AACCTTGTTTCCCACCGAATA	117.346	5.24898	GTPase inhibitor activity	GTPase inhibitor activity
SLC25A29	CCTGGTGTCGCTGTACAGAAA	117.332	5.67592		acyl carnitine transporter activity|binding
SLC12A1	CTGGTGATTGGATATAAGAAA	117.261	4.36174		transporter activity|ion transmembrane transporter activity|sodium:potassium:chloride symporter activity|symporter activity
INPP5E	CAGAAATGTGCCCGACACCAA	117.25	5.1361	inositol-polyphosphate 5-phosphatase activity	hydrolase activity|phosphatidylinositol-4,5-bisphosphate 5-phosphatase activity|inositol-polyphosphate 5-phosphatase activity
HS3ST5	CTGGCCATAGACCCTAATACA	117.227	3.04674	3'-phosphoadenosine 5'-phosphosulfate binding|protein binding|[heparan sulfate]-glucosamine 3-sulfotransferase 1 activity	3'-phosphoadenosine 5'-phosphosulfate binding|sulfotransferase activity|[heparan sulfate]-glucosamine 3-sulfotransferase 1 activity|transferase activity|protein binding
CD163L1	CAGGTTTCATTGCTTAGGGAA	116.847	3.70618		scavenger receptor activity
MAP3K15	AGGGTTATACACTTTCGGATA	116.616	4.963		ATP binding|protein serine/threonine kinase activity|nucleotide binding|metal ion binding|MAP kinase kinase kinase activity
NCR1	TCGGTTCATCCTGGACCCGAA	116.608	4.28651	receptor signaling protein activity	receptor activity|receptor signaling protein activity
DBT	ATGACTGTTCCTATACTAGTA	116.588	2.28665		cofactor binding|dihydrolipoyllysine-residue (2-methylpropanoyl)transferase activity|transferase activity, transferring acyl groups
KRTAP1-1	CCTGATAAGATGGCACCTTAA	116.511	2.57343
PSMC4	CAAGGACTTCGAGAAAGCATA	116.473	4.791	protein binding|ATPase activity	hydrolase activity|protein binding|nucleotide binding|ATP binding|ATPase activity
MAP3K15	CTGGATGTTCGCGATGGACAA	116.366	4.43921		ATP binding|protein serine/threonine kinase activity|nucleotide binding|metal ion binding|MAP kinase kinase kinase activity
CDC42SE1	AGGGCTGCACATAATCTCCAA	116.078	4.62975	GTPase inhibitor activity	GTPase inhibitor activity
LCN6	CTCCGGATGGGTGTTTGAGAA	115.683	0.753055		binding
DTNB	CACCGTCTTATAGCTCGCTAT	115.579	0.828097		calcium ion binding|zinc ion binding
HNRNPD	CACAATGTTGGTCTTAGTAAA	115.558	5.51082	RNA binding|telomeric DNA binding|protein binding	nucleotide binding|RNA binding|telomeric DNA binding|DNA binding|protein binding
RALB	CCCAAAGACGTGATGAGTTAA	115.489	1.43439	protein binding|GTPase activity|GTP binding	protein binding|nucleotide binding|GTPase activity|GTP binding
CDK5R1	CAGCCGGATCTTGGAGACAAT	115.404	5.26014	calcium ion binding|protein kinase binding|protein binding|cadherin binding|protein kinase activity|kinase activity|protein serine/threonine kinase activator activity	calcium ion binding|protein kinase binding|protein binding|cadherin binding|protein kinase activity|kinase activity|protein serine/threonine kinase activator activity|cyclin-dependent protein kinase 5 activator activity
CHN2	ACCCACGAGAATGTTGTTATT	115.294	3.85758	SH3/SH2 adaptor activity	Rac GTPase activator activity|metal ion binding|SH3/SH2 adaptor activity|GTPase activator activity
FBXL22	ACCGCACTCGCGATTGTAGAA	115.093	4.8973
TBC1D22A	TACGATTCTAGGAACGACGAA	115.067	4.93215	protein homodimerization activity	Rab GTPase activator activity|protein homodimerization activity|GTPase activator activity
FBXL22	CTCCCAATTGTTGAATGCTTA	114.998	4.56486
MAP3K15	GGCCGAGATCTGAGCAATCAA	114.96	1.63764		ATP binding|protein serine/threonine kinase activity|nucleotide binding|metal ion binding|MAP kinase kinase kinase activity
CAMK2G	CGCCATGAAGCCGATGAGAAA	114.947	10.6874	calcium-dependent protein serine/threonine phosphatase activity|calmodulin-dependent protein kinase activity|calmodulin binding|ATP binding	nucleotide binding|calcium-dependent protein serine/threonine phosphatase activity|calmodulin-dependent protein kinase activity|calmodulin binding|ATP binding
INPP5E	CTGGACTACACCAGGACTGTA	114.823	4.35485	inositol-polyphosphate 5-phosphatase activity	hydrolase activity|phosphatidylinositol-4,5-bisphosphate 5-phosphatase activity|inositol-polyphosphate 5-phosphatase activity
POLE	AACCGTATTTCTACATTGCGA	114.816	4.8804	DNA binding|chromatin binding|DNA-directed DNA polymerase activity	DNA-directed DNA polymerase activity|transferase activity|DNA binding|zinc ion binding|nucleotidyltransferase activity|metal ion binding|nucleotide binding|chromatin binding
MRPS23	CCCTAGCTGCTTATAAAGTAA	114.732	1.3626		structural constituent of ribosome
TBC1D22A	AGCGTTGATCCTGCAGCCCAA	114.723	6.65319	protein homodimerization activity	Rab GTPase activator activity|protein homodimerization activity|GTPase activator activity
BPNT1	TCGCAGTACAGTGCTATTAAA	114.567	2.37631		3'(2'),5'-bisphosphate nucleotidase activity|hydrolase activity|magnesium ion binding
NHP2L1	CAAGTGTCGTTTACTAATGTA	114.538	1.03077	RNA binding|snoRNA binding|protein binding	RNA binding|snoRNA binding|protein binding
TPST1	GCCGGGCATCAGTACATTCAA	114.449	5.09252		transferase activity|protein-tyrosine sulfotransferase activity
CDC42SE1	TCCGAGTCTGAGGAAGACATA	114.299	1.62667	GTPase inhibitor activity	GTPase inhibitor activity
OR5M1	CTCCCTTGAAATCAATCATTT	114.252	2.70043		olfactory receptor activity|receptor activity|signal transducer activity|G-protein coupled receptor activity
TESK1	CAGGACCGCCCTGACACACAA	114.099	4.53878	protein binding	protein binding|protein tyrosine kinase activity|ATP binding|metal ion binding|protein serine/threonine kinase activity|nucleotide binding|protein serine/threonine/tyrosine kinase activity
TLR6	TAGGGTGCTTACAACTGACTA	114.087	1.77596	lipopeptide binding	lipopeptide binding|diacyl lipopeptide binding|protein heterodimerization activity|receptor activity|transmembrane signaling receptor activity
HS3ST5	ATGGAGGGCCATGCTATTCAA	113.782	1.17007	3'-phosphoadenosine 5'-phosphosulfate binding|protein binding|[heparan sulfate]-glucosamine 3-sulfotransferase 1 activity	3'-phosphoadenosine 5'-phosphosulfate binding|sulfotransferase activity|[heparan sulfate]-glucosamine 3-sulfotransferase 1 activity|transferase activity|protein binding
SFRP1	AAGGGCCATTTAGATTAGGAA	113.719	0.626098	drug binding|identical protein binding|heparin binding|cysteine-type endopeptidase activity|Wnt-protein binding|frizzled binding	drug binding|PDZ domain binding|cysteine-type endopeptidase activity|identical protein binding|heparin binding|Wnt-protein binding|Wnt-activated receptor activity|frizzled binding
CXCR3	ACGAGAGTGACTCGTGCTGTA	113.633	4.65991	chemokine binding|chemokine receptor activity	chemokine binding|signal transducer activity|chemokine receptor activity|receptor activity|C-X-C chemokine receptor activity|G-protein coupled receptor activity
TPST1	AGCAGATGTGGTCACGGTCAA	113.488	1.16646		transferase activity|protein-tyrosine sulfotransferase activity
PTK2B	AAGCTGATCGGCATCATTGAA	113.417	5.38888	protein binding|protein tyrosine kinase activity|non-membrane spanning protein tyrosine kinase activity	protein binding|non-membrane spanning protein tyrosine kinase activity|protein tyrosine kinase activity|3-phosphoinositide-dependent protein kinase binding|signal transducer activity|ATP binding|nucleotide binding
CD163L1	CACAATGAGGATGTCACATTA	113.386	3.28315		scavenger receptor activity
MTIF3	CACCTAGTCCAGATTACCATA	113.378	4.77363	translation factor activity, nucleic acid binding|ribosomal small subunit binding	translation factor activity, nucleic acid binding|ribosomal small subunit binding|translation initiation factor activity
GSG2	TTCGGGCAGATGGGAAGAATA	113.04	4.00926	histone kinase activity (H3-T3 specific)|protein kinase activity|ATP binding	DNA binding|protein kinase activity|ATP binding|histone kinase activity (H3-T3 specific)|protein serine/threonine kinase activity|nucleotide binding
SLC25A45	GCGCTTCTTCAGAGTCATTAA	113.017	2.46387		binding
UBN1	TACGGTGGAAAGAAACGTAGA	113.007	2.47363	sequence-specific DNA binding transcription factor activity	DNA binding|sequence-specific DNA binding transcription factor activity
OR5M1	AACCCATTGATCTATAGCCTA	112.484	1.79211		olfactory receptor activity|receptor activity|signal transducer activity|G-protein coupled receptor activity
SLC12A1	ACCAATGACATCCGGATTATA	112.323	4.27156		transporter activity|ion transmembrane transporter activity|sodium:potassium:chloride symporter activity|symporter activity
GALNT9	CACGTACGGAGAGGTGAGAAA	112.123	3.42065	polypeptide N-acetylgalactosaminyltransferase activity	transferase activity, transferring glycosyl groups|polypeptide N-acetylgalactosaminyltransferase activity|sugar binding
RSL1D1	TTGCCTCATAGTATTCGATCA	112.067	5.74511		RNA binding|structural constituent of ribosome
KIF26B	ATCCTACACCATGATCGGAAA	111.857	3.33677		nucleotide binding|microtubule motor activity|ATP binding
UBN1	ATCGTCTACCTCCTTGTCAAA	111.501	3.21386	sequence-specific DNA binding transcription factor activity	DNA binding|sequence-specific DNA binding transcription factor activity
LBR	TAGCAATTAAATTCTAGTGAA	111.001	4.33868	lamin binding|chromo shadow domain binding|protein binding	lamin binding|oxidoreductase activity, acting on the CH-CH group of donors, NAD or NADP as acceptor|protein binding|DNA binding|chromo shadow domain binding|receptor activity
KIF26B	CAAGCTCATAAACGAACGCAA	110.982	4.41197		nucleotide binding|microtubule motor activity|ATP binding
COL9A3	AGCGGCCTGGTCGGACCCAAA	110.393	6.34867	extracellular matrix structural constituent conferring tensile strength	extracellular matrix structural constituent conferring tensile strength
RPS24	CCGGCGAATCGTGGTTCTCTT	110.131	1.33229	translation initiation factor binding|structural constituent of ribosome	nucleotide binding|translation initiation factor binding|structural constituent of ribosome
MAP3K15	GAGAACGGCTACATTAAGATA	110.046	4.92105		ATP binding|protein serine/threonine kinase activity|nucleotide binding|metal ion binding|MAP kinase kinase kinase activity
MT3	CGCCGGAGCCCAAGCGCACAA	110.039	3.40936	copper ion binding|antioxidant activity|zinc ion binding	copper ion binding|antioxidant activity|metal ion binding|zinc ion binding
GPR84	TGGCCAGGTAATAGGAGAATA	110.028	4.01133		receptor activity|signal transducer activity|G-protein coupled receptor activity
OR5M1	TTCCAGGATGTCCAAGAACAT	109.907	2.3416		olfactory receptor activity|receptor activity|signal transducer activity|G-protein coupled receptor activity
TESK1	AGGGCAAGTCATGGTGCTGAA	109.875	3.66462	protein binding	protein binding|protein tyrosine kinase activity|ATP binding|metal ion binding|protein serine/threonine kinase activity|nucleotide binding|protein serine/threonine/tyrosine kinase activity
RDH10	TGGAGACCTAATTATCCTAAA	109.674	6.1506	retinol dehydrogenase activity	NADP-retinol dehydrogenase activity|nucleotide binding|retinol dehydrogenase activity|oxidoreductase activity
RALB	CAAGGTGTTCTTTGACCTAAT	109.609	2.41061	protein binding|GTPase activity|GTP binding	protein binding|nucleotide binding|GTPase activity|GTP binding
GSG2	CAGTCTGTTTAAGTAAGCTAA	109.488	4.70517	histone kinase activity (H3-T3 specific)|protein kinase activity|ATP binding	DNA binding|protein kinase activity|ATP binding|histone kinase activity (H3-T3 specific)|protein serine/threonine kinase activity|nucleotide binding
SNTG2	AGCCACGTTCATGGAAGTTCA	109.319	3.23066	PDZ domain binding	PDZ domain binding|actin binding
SDS	CAGGTTAACTTCTTGTTATCA	109.022	1.84308	L-serine ammonia-lyase activity|protein homodimerization activity|pyridoxal phosphate binding	pyridoxal phosphate binding|protein homodimerization activity|L-threonine ammonia-lyase activity|catalytic activity|lyase activity|L-serine ammonia-lyase activity
CHN2	TACAGGTACTTGATACAGTTA	109.01	4.55988	SH3/SH2 adaptor activity	Rac GTPase activator activity|metal ion binding|SH3/SH2 adaptor activity|GTPase activator activity
GPR84	TCCATTATAGAAAGAATTGAA	108.919	2.06341		receptor activity|signal transducer activity|G-protein coupled receptor activity
ZNF630	TAGATGTGGGAGACCACCTAA	108.893	3.1714		DNA binding|metal ion binding|zinc ion binding
DTNB	TACGACTATCAACTTACAGAA	108.809	2.80023		calcium ion binding|zinc ion binding
GPR84	CTGCCCAAGGAGTATTATTAA	108.592	4.09379		receptor activity|signal transducer activity|G-protein coupled receptor activity
PTK2B	CTGGATCATCATGGAATTGTA	108.503	3.7235	protein binding|protein tyrosine kinase activity|non-membrane spanning protein tyrosine kinase activity	protein binding|non-membrane spanning protein tyrosine kinase activity|protein tyrosine kinase activity|3-phosphoinositide-dependent protein kinase binding|signal transducer activity|ATP binding|nucleotide binding
HNRNPD	GGGAAGGTGATTGATCCTAAA	108.427	2.99403	RNA binding|telomeric DNA binding|protein binding	nucleotide binding|RNA binding|telomeric DNA binding|DNA binding|protein binding
UGDH	TCCATAGGCCACACTTTAATA	108.205	4.81565	electron carrier activity|UDP-glucose 6-dehydrogenase activity	electron carrier activity|UDP-glucose 6-dehydrogenase activity|oxidoreductase activity|NAD binding
CHN2	CAACGACAACCACTTCAATTA	108.082	4.74064	SH3/SH2 adaptor activity	Rac GTPase activator activity|metal ion binding|SH3/SH2 adaptor activity|GTPase activator activity
TLR6	CTCACTTGCATCTAAGTTATA	107.763	5.07844	lipopeptide binding	lipopeptide binding|diacyl lipopeptide binding|protein heterodimerization activity|receptor activity|transmembrane signaling receptor activity
SPRR3	CTCTCTTATTTGTATCCTAAA	107.73	1.65591	protein binding|structural molecule activity	protein binding|structural molecule activity
TLR6	ACCCAACTAGTTTATTCGCTA	107.657	1.14784	lipopeptide binding	lipopeptide binding|diacyl lipopeptide binding|protein heterodimerization activity|receptor activity|transmembrane signaling receptor activity
GALNS	CGGGAGATTGATGACAGCATT	107.619	3.06301	sulfuric ester hydrolase activity|N-acetylgalactosamine-4-sulfatase activity	N-acetylgalactosamine-6-sulfatase activity|hydrolase activity|N-acetylgalactosamine-4-sulfatase activity|metal ion binding|sulfuric ester hydrolase activity
GALNS	ATGGTTGGCAGATATTATGAA	107.169	3.3278	sulfuric ester hydrolase activity|N-acetylgalactosamine-4-sulfatase activity	N-acetylgalactosamine-6-sulfatase activity|hydrolase activity|N-acetylgalactosamine-4-sulfatase activity|metal ion binding|sulfuric ester hydrolase activity
TPST1	CACAAAGATATGCCTTTAATA	107.062	10.6726		transferase activity|protein-tyrosine sulfotransferase activity
INPP5E	CTCGGATCTTGCAGACTACAA	106.849	11.0891	inositol-polyphosphate 5-phosphatase activity	hydrolase activity|phosphatidylinositol-4,5-bisphosphate 5-phosphatase activity|inositol-polyphosphate 5-phosphatase activity
BAMBI	CTCACCAAAGGTGAAATTCGA	106.808	3.10772	type II transforming growth factor beta receptor binding|frizzled binding	type II transforming growth factor beta receptor binding|frizzled binding
RALB	TGACGAGTTTGTAGAAGACTA	106.648	6.20041	protein binding|GTPase activity|GTP binding	protein binding|nucleotide binding|GTPase activity|GTP binding
MT3	CTGACCTTGGAGGAATGACAA	106.45	4.82241	copper ion binding|antioxidant activity|zinc ion binding	copper ion binding|antioxidant activity|metal ion binding|zinc ion binding
MRPL34	TCCAAGATGAGAGCTCATTAA	106.308	3.64454	structural constituent of ribosome	structural constituent of ribosome
SLC22A5	TAGCTCACTTTAGTCCTGTAA	106.139	2.71948	protein binding|PDZ domain binding|drug transmembrane transporter activity|quaternary ammonium group transmembrane transporter activity|carnitine transporter activity	PDZ domain binding|quaternary ammonium group transmembrane transporter activity|symporter activity|protein binding|carnitine transporter activity|drug transmembrane transporter activity|ATP binding|antibiotic transporter activity|ion transmembrane transporter activity|nucleotide binding
UBN1	CAGGCTCATCTTACAAGAATA	105.994	1.15584	sequence-specific DNA binding transcription factor activity	DNA binding|sequence-specific DNA binding transcription factor activity
MRPL34	AAACGTGTAATAAATGTTCAA	105.925	3.18367	structural constituent of ribosome	structural constituent of ribosome
LRRC15	CACATGGCGCTCAAGAAGTTA	105.664	3.6982
COL9A3	CACAGTTAGCCGCGCACCTAA	105.23	6.06094	extracellular matrix structural constituent conferring tensile strength	extracellular matrix structural constituent conferring tensile strength
SLC25A45	CTCATCAAAGTCCGGCTACAA	105.227	5.03199		binding
PTK2B	CTGGCATTCTTGTACAGTGTA	104.993	0.487713	protein binding|protein tyrosine kinase activity|non-membrane spanning protein tyrosine kinase activity	protein binding|non-membrane spanning protein tyrosine kinase activity|protein tyrosine kinase activity|3-phosphoinositide-dependent protein kinase binding|signal transducer activity|ATP binding|nucleotide binding
CXCR3	CCCTTCTCATTTGGAAACTAA	104.771	2.18629	chemokine binding|chemokine receptor activity	chemokine binding|signal transducer activity|chemokine receptor activity|receptor activity|C-X-C chemokine receptor activity|G-protein coupled receptor activity
ZNF630	TCAGCCCTCTTCACAGAATAA	104.698	3.03089		DNA binding|metal ion binding|zinc ion binding
NCR1	GTGGGAGAACTACATGCTAAA	104.688	5.56613	receptor signaling protein activity	receptor activity|receptor signaling protein activity
LRRC15	AACGAAGTGTAACGGAATCTA	104.671	2.16497
PAFAH1B2	AAGGTCATTGTTGTCTGGGTA	104.272	4.3764		1-alkyl-2-acetylglycerophosphocholine esterase activity|hydrolase activity, acting on ester bonds
NCR1	CACAGACTCTTTGAAGAATGA	104.143	1.09082	receptor signaling protein activity	receptor activity|receptor signaling protein activity
PTK2B	CAGGAGAACTTAAAGCCCAAA	103.96	5.033	protein binding|protein tyrosine kinase activity|non-membrane spanning protein tyrosine kinase activity	protein binding|non-membrane spanning protein tyrosine kinase activity|protein tyrosine kinase activity|3-phosphoinositide-dependent protein kinase binding|signal transducer activity|ATP binding|nucleotide binding
SPRR3	TTCCTGCTCTTCCCTCATTAA	102.825	3.34307	protein binding|structural molecule activity	protein binding|structural molecule activity
KRTAP1-1	TACCTATAACTGGGCTTGCAA	102.624	2.89764
GALNT9	CCCGGAGATGAGGGTCTACAA	102.253	4.19517	polypeptide N-acetylgalactosaminyltransferase activity	transferase activity, transferring glycosyl groups|polypeptide N-acetylgalactosaminyltransferase activity|sugar binding
RALB	CAGGAATGGTGTGCATTATAA	102.037	2.53574	protein binding|GTPase activity|GTP binding	protein binding|nucleotide binding|GTPase activity|GTP binding
USP33	CTGCAAGTAGTGGACACTATA	101.919	10.1331	protein binding|ubiquitin-specific protease activity|G-protein coupled receptor binding|ubiquitin thiolesterase activity|cysteine-type endopeptidase activity|ubiquitin binding|zinc ion binding	peptidase activity|protein binding|ubiquitin-specific protease activity|G-protein coupled receptor binding|ubiquitin thiolesterase activity|cysteine-type endopeptidase activity|metal ion binding|ubiquitin binding|zinc ion binding
TBC1D22A	AACACGGACCTTGAGGAATTA	101.63	5.18172	protein homodimerization activity	Rab GTPase activator activity|protein homodimerization activity|GTPase activator activity
LCN6	CAGAGTGTCATGGACCTGATA	101.621	1.74032		binding
INPP5E	CACGTACGACAGCACCTCCAA	101.362	5.56519	inositol-polyphosphate 5-phosphatase activity	hydrolase activity|phosphatidylinositol-4,5-bisphosphate 5-phosphatase activity|inositol-polyphosphate 5-phosphatase activity
BAMBI	CTGAGGATGCTTCGAAGTGAA	101.305	5.60856	type II transforming growth factor beta receptor binding|frizzled binding	type II transforming growth factor beta receptor binding|frizzled binding
CDK5R1	CCGGAAGGCCACGCTGTTTGA	101.287	4.71912	calcium ion binding|protein kinase binding|protein binding|cadherin binding|protein kinase activity|kinase activity|protein serine/threonine kinase activator activity	calcium ion binding|protein kinase binding|protein binding|cadherin binding|protein kinase activity|kinase activity|protein serine/threonine kinase activator activity|cyclin-dependent protein kinase 5 activator activity
COL9A3	CCCTAGCTAATAAACCTGTAA	101.029	3.94401	extracellular matrix structural constituent conferring tensile strength	extracellular matrix structural constituent conferring tensile strength
CDK5R1	TGAGCTGGTTTGACTCATTAA	100.371	2.8796	calcium ion binding|protein kinase binding|protein binding|cadherin binding|protein kinase activity|kinase activity|protein serine/threonine kinase activator activity	calcium ion binding|protein kinase binding|protein binding|cadherin binding|protein kinase activity|kinase activity|protein serine/threonine kinase activator activity|cyclin-dependent protein kinase 5 activator activity
NCR1	AAGCATGTTCTTACTGCTCAA	99.0057	3.19597	receptor signaling protein activity	receptor activity|receptor signaling protein activity
BPNT1	TCCGCATATTCTATTGCTCAA	98.5928	3.46862		3'(2'),5'-bisphosphate nucleotidase activity|hydrolase activity|magnesium ion binding
DPEP1	CCCGCCCATCCCAGGACTCCA	97.6138	3.48765	protein binding|metalloexopeptidase activity	peptidase activity|protein binding|dipeptidyl-peptidase activity|metal ion binding|dipeptidase activity|metalloexopeptidase activity
ZNF28	GCGCTTCATACTGCAGACAAA	97.1736	2.28607		DNA binding|metal ion binding|zinc ion binding
POLE	CCGCATCATCCTCTGTACAAA	96.6125	3.36287	DNA binding|chromatin binding|DNA-directed DNA polymerase activity	DNA-directed DNA polymerase activity|transferase activity|DNA binding|zinc ion binding|nucleotidyltransferase activity|metal ion binding|nucleotide binding|chromatin binding
ZNF28	TCCAATCAGTATGGATTGTAT	96.0003	3.11405		DNA binding|metal ion binding|zinc ion binding
GALNT9	CCACGTGTACATGGCCTGGAA	95.7352	2.24798	polypeptide N-acetylgalactosaminyltransferase activity	transferase activity, transferring glycosyl groups|polypeptide N-acetylgalactosaminyltransferase activity|sugar binding
USP33	AAGAAGATCCGCAAACCATAA	94.2099	4.69829	protein binding|ubiquitin-specific protease activity|G-protein coupled receptor binding|ubiquitin thiolesterase activity|cysteine-type endopeptidase activity|ubiquitin binding|zinc ion binding	peptidase activity|protein binding|ubiquitin-specific protease activity|G-protein coupled receptor binding|ubiquitin thiolesterase activity|cysteine-type endopeptidase activity|metal ion binding|ubiquitin binding|zinc ion binding
RDH10	ATCCCTGAGCCATGAACTAAA	93.4584	1.45203	retinol dehydrogenase activity	NADP-retinol dehydrogenase activity|nucleotide binding|retinol dehydrogenase activity|oxidoreductase activity
SFRP1	CAGCCTGCAGGGAATAACATA	91.8869	4.82344	drug binding|identical protein binding|heparin binding|cysteine-type endopeptidase activity|Wnt-protein binding|frizzled binding	drug binding|PDZ domain binding|cysteine-type endopeptidase activity|identical protein binding|heparin binding|Wnt-protein binding|Wnt-activated receptor activity|frizzled binding
TBC1D22A	TACGTTCAGGGTATAAATGAT	91.3084	3.0736	protein homodimerization activity	Rab GTPase activator activity|protein homodimerization activity|GTPase activator activity
GSG2	CAGGCTCATGAAGAAGGAGAA	91.0456	2.81576	histone kinase activity (H3-T3 specific)|protein kinase activity|ATP binding	DNA binding|protein kinase activity|ATP binding|histone kinase activity (H3-T3 specific)|protein serine/threonine kinase activity|nucleotide binding
RPS4X	AAGGGTCGCTTTGCTGTACAT	90.6303	9.67882	structural constituent of ribosome	rRNA binding|structural constituent of ribosome
PAFAH1B2	CCGATGGATGTCTCAGCACAA	90.4809	4.64873		1-alkyl-2-acetylglycerophosphocholine esterase activity|hydrolase activity, acting on ester bonds
MRPS23	CTGGCTGAATGTTGAGCTATT	86.9304	1.81848		structural constituent of ribosome
TESK1	CTGCACGCTCTTACAGAGTAT	85.2594	5.91081	protein binding	protein binding|protein tyrosine kinase activity|ATP binding|metal ion binding|protein serine/threonine kinase activity|nucleotide binding|protein serine/threonine/tyrosine kinase activity
DTNB	CTCCCACTGACTTGAGCTTTA	85.0241	6.49971		calcium ion binding|zinc ion binding
HHLA3	TTCGGTGCATGTTATAAACAA	84.1193	2.267	protein binding	protein binding
OPRK1	CAGATGCTTTAGTTACTACAA	81.8917	3.96213	protein binding	opioid receptor activity|receptor activity|signal transducer activity|G-protein coupled receptor activity|protein binding
WT
			Positive siRNA oligos
		EGFP/DsRed % of negative control
Gene Symbol	siRNA oligo sequence	Average	Standard Deviation	Curated GO Function terms	All GO Function terms
RPS28	TGAGATGCTCCTTTAAATAAA	189.601	27.6828		structural constituent of ribosome
RPS28	CAGCCGTGTGCAGCCTATCAA	161.335	25.0766		structural constituent of ribosome
KRTAP1-1	CCGGTGGGACTTGTGACTCTA	159.66	5.63417
PSMD1	CAGAGATTGGAAGGCATCGTA	157.844	7.22884		binding|enzyme regulator activity
RPS28	ATCCATCATCCGCAATGTAAA	156.427	5.8754		structural constituent of ribosome
PSMD1	AAGGACTTAAAGATGCCGAAA	153.094	19.8399		binding|enzyme regulator activity
RPS8	CTCAGAGTGTTGTACTCGTAA	150.801	4.35741		structural constituent of ribosome
GALNS	CAGGATCACCTCGGTCGTCCA	150.712	15.4491	sulfuric ester hydrolase activity|N-acetylgalactosamine-4-sulfatase activity	N-acetylgalactosamine-6-sulfatase activity|hydrolase activity|N-acetylgalactosamine-4-sulfatase activity|metal ion binding|sulfuric ester hydrolase activity
RPS13	ACCGTTTGGCTCGATATTATA	149.292	8.59307	mRNA binding|protein binding	mRNA binding|structural constituent of ribosome|protein binding
RPS28	AAGCGTTTGTGTTTCAAGTTA	148.734	11.3517		structural constituent of ribosome
EIF3F	AACGGCCGCATGAGCATCAAA	148.629	3.27909	protein binding|translation initiation factor activity	protein binding|translation initiation factor activity
RNASE7	CAGGTACAAAGAGAAGCGACA	146.939	11.6	ribonuclease activity	hydrolase activity|endonuclease activity|pancreatic ribonuclease activity|ribonuclease activity|nucleic acid binding
MT3	TGCAAGTGCGAGGGATGCAAA	146.836	8.63847	copper ion binding|antioxidant activity|zinc ion binding	copper ion binding|antioxidant activity|metal ion binding|zinc ion binding
RPS13	CCCTCCCAATTGGAAATATGA	144.879	3.68702	mRNA binding|protein binding	mRNA binding|structural constituent of ribosome|protein binding
SLC12A1	CTGCTTGAGATTCACGAGCAA	144.139	19.1464		transporter activity|ion transmembrane transporter activity|sodium:potassium:chloride symporter activity|symporter activity
RSL1D1	AACGTCAGGCCTGGACTTAAA	143.093	5.40401		RNA binding|structural constituent of ribosome
PSMD1	AAGCAGTGCATTTGTAGGAAA	142.789	20.8839		binding|enzyme regulator activity
CDK5R1	CACATGCACTACTGAAATTTA	142.343	7.28821	calcium ion binding|protein kinase binding|protein binding|cadherin binding|protein kinase activity|kinase activity|protein serine/threonine kinase activator activity	calcium ion binding|protein kinase binding|protein binding|cadherin binding|protein kinase activity|kinase activity|protein serine/threonine kinase activator activity|cyclin-dependent protein kinase 5 activator activity
DPEP1	GATGGTGAACTTCTACAACAA	141.333	15.2213	protein binding|metalloexopeptidase activity	peptidase activity|protein binding|dipeptidyl-peptidase activity|metal ion binding|dipeptidase activity|metalloexopeptidase activity
RSL1D1	AAGGATCAAGTGAGCGCAAGA	140.812	5.62294		RNA binding|structural constituent of ribosome
RPS4X	AATATTGTGGCAGGATTAATA	140.692	8.70986	structural constituent of ribosome	rRNA binding|structural constituent of ribosome
UBC	GAGGTTGATCTTTGCTGGGAA	139.873	6.07862	protein binding|ubiquitin-protein ligase activity	protein binding|ubiquitin-protein ligase activity
UGDH	TTGGTACTTCAGGATAGCAAA	139.632	7.4523	electron carrier activity|UDP-glucose 6-dehydrogenase activity	electron carrier activity|UDP-glucose 6-dehydrogenase activity|oxidoreductase activity|NAD binding
SERPINA13	CAACATAGACTTTGCCTTCAA	139.438	11.0088
PSMC4	CCCGCTGGTCATCGGACAATT	139.294	2.27045	protein binding|ATPase activity	hydrolase activity|protein binding|nucleotide binding|ATP binding|ATPase activity
CAMK2G	CACGCAGGAGTACGCAGCAAA	137.747	7.39218	calcium-dependent protein serine/threonine phosphatase activity|calmodulin-dependent protein kinase activity|calmodulin binding|ATP binding	nucleotide binding|calcium-dependent protein serine/threonine phosphatase activity|calmodulin-dependent protein kinase activity|calmodulin binding|ATP binding
GALNS	CAGGGCCATTGATGGCCTCAA	137.562	6.91938	sulfuric ester hydrolase activity|N-acetylgalactosamine-4-sulfatase activity	N-acetylgalactosamine-6-sulfatase activity|hydrolase activity|N-acetylgalactosamine-4-sulfatase activity|metal ion binding|sulfuric ester hydrolase activity
SERPINA13	CACAGCGGTTCTGGTGAATCA	137.264	7.64761
RPS8	ATCGTGCTCATCGACAGCACA	136.197	5.43847		structural constituent of ribosome
DPEP1	CTGGAGGACGTCTCCAAGTAT	135.99	9.33988	protein binding|metalloexopeptidase activity	peptidase activity|protein binding|dipeptidyl-peptidase activity|metal ion binding|dipeptidase activity|metalloexopeptidase activity
RDH10	CTGTGGGACATCAACACGCAA	134.364	13.0026	retinol dehydrogenase activity	NADP-retinol dehydrogenase activity|nucleotide binding|retinol dehydrogenase activity|oxidoreductase activity
USPL1	CCAGGGACTGATATAGGGATA	133.894	3.56488		ubiquitin thiolesterase activity
USPL1	ATGCCTGCGTTAGAACATTAA	133.218	12.751		ubiquitin thiolesterase activity
RPS8	TGGCTATGTGCTAGAGGGCAA	132.976	7.87051		structural constituent of ribosome
UBC	GAGGTTGATCTTTGCCGGAAA	132.4	10.3741	protein binding|ubiquitin-protein ligase activity	protein binding|ubiquitin-protein ligase activity
NHP2L1	CAGGGTGGTGGCACCGTTGAA	132.045	0.492089	RNA binding|snoRNA binding|protein binding	RNA binding|snoRNA binding|protein binding
MRPL34	AAGCATTTCGAACCTGCGCAA	131.842	2.5686	structural constituent of ribosome	structural constituent of ribosome
HHLA3	CAGAGGATACTCAGTCAACCA	131.681	6.3513	protein binding	protein binding
USPL1	AAGGTATAAACCAGAAGGCCA	131.312	12.3239		ubiquitin thiolesterase activity
COL9A3	CAGGACGGCATTGACGGAGAA	131.255	5.20415	extracellular matrix structural constituent conferring tensile strength	extracellular matrix structural constituent conferring tensile strength
CXCR3	AACAAGATCGTCAGGACCAAA	131.031	8.9945	chemokine binding|chemokine receptor activity	chemokine binding|signal transducer activity|chemokine receptor activity|receptor activity|C-X-C chemokine receptor activity|G-protein coupled receptor activity
OR5M1	CTGTCTGGTCACTATCCCTTA	131.02	8.09446		olfactory receptor activity|receptor activity|signal transducer activity|G-protein coupled receptor activity
DBT	CTGGTTAAGCTCCGAGAAGAA	130.955	11.3375		cofactor binding|dihydrolipoyllysine-residue (2-methylpropanoyl)transferase activity|transferase activity, transferring acyl groups
RPS13	TCACATGGTGTTGCACAAGTA	130.251	9.11325	mRNA binding|protein binding	mRNA binding|structural constituent of ribosome|protein binding
RPS24	AAGATAGATCGCCATCATGAA	130.126	13.8545	translation initiation factor binding|structural constituent of ribosome	nucleotide binding|translation initiation factor binding|structural constituent of ribosome
RPS8	AAGAGTTGGAGTTCTATCTTA	129.514	8.484		structural constituent of ribosome
MRPS23	ATGGGTCTGGTCAAAGAGCTT	129.463	7.3725		structural constituent of ribosome
KIF26B	AAGGAAGATAATGGGTCCGAA	128.499	2.21169		nucleotide binding|microtubule motor activity|ATP binding
RPS4X	TCAGATCTTTGTACGTAATTA	128.074	14.1257	structural constituent of ribosome	rRNA binding|structural constituent of ribosome
SDS	AAGGAACAGCTGGGCATGACA	127.658	6.37148	L-serine ammonia-lyase activity|protein homodimerization activity|pyridoxal phosphate binding	pyridoxal phosphate binding|protein homodimerization activity|L-threonine ammonia-lyase activity|catalytic activity|lyase activity|L-serine ammonia-lyase activity
TPST1	ATGGAATGCCATCACCGGATA	127.373	2.23947		transferase activity|protein-tyrosine sulfotransferase activity
NHP2L1	TTCAGCTACTCTCTATTGTTA	127.191	18.3282	RNA binding|snoRNA binding|protein binding	RNA binding|snoRNA binding|protein binding
SDS	CAGGGTTGAGGAACCATCTCA	127.06	1.06103	L-serine ammonia-lyase activity|protein homodimerization activity|pyridoxal phosphate binding	pyridoxal phosphate binding|protein homodimerization activity|L-threonine ammonia-lyase activity|catalytic activity|lyase activity|L-serine ammonia-lyase activity
PCP2	CGGGCCGGGCCAGACCACCAA	126.704	6.28647		GTPase activator activity|guanyl-nucleotide exchange factor activity
SNTG2	ACCCAAGTTCCTAGCACTGAA	126.556	3.49095	PDZ domain binding	PDZ domain binding|actin binding
ZNF28	AAGATCTTTGGTCACAATACA	126.21	4.68503		DNA binding|metal ion binding|zinc ion binding
SPRR3	CCAAGGAGCCATGCCACTCAA	126.166	10.6153	protein binding|structural molecule activity	protein binding|structural molecule activity
SLC25A29	CTGCTTCAAGTCCATCATCAA	126.088	1.75888		acyl carnitine transporter activity|binding
GPR84	TTGATCAATGTTTCAGCCCTA	125.807	6.23494		receptor activity|signal transducer activity|G-protein coupled receptor activity
RPS13	TCCGTCTGATTCTAATAGAGA	125.758	6.36228	mRNA binding|protein binding	mRNA binding|structural constituent of ribosome|protein binding
PSMD1	CAGGCTGTGAGTGATATCTTA	124.794	7.43339		binding|enzyme regulator activity
RPS4X	CTGGAGGTGCTAACCTAGGAA	124.764	8.8375	structural constituent of ribosome	rRNA binding|structural constituent of ribosome
COL9A3	AGCGGCCTGGTCGGACCCAAA	124.654	5.1629	extracellular matrix structural constituent conferring tensile strength	extracellular matrix structural constituent conferring tensile strength
PCP2	TCCAAGGACGGAGCACAGAAA	124.643	4.1985		GTPase activator activity|guanyl-nucleotide exchange factor activity
CAMK2G	GAGGAAGAGATCTATACCCTA	124.425	2.78392	calcium-dependent protein serine/threonine phosphatase activity|calmodulin-dependent protein kinase activity|calmodulin binding|ATP binding	nucleotide binding|calcium-dependent protein serine/threonine phosphatase activity|calmodulin-dependent protein kinase activity|calmodulin binding|ATP binding
FBXL22	CCGATCGCCGTTGGACCGAAA	124.345	4.40362
INPP5E	CTGGACTACACCAGGACTGTA	124.278	5.54137	inositol-polyphosphate 5-phosphatase activity	hydrolase activity|phosphatidylinositol-4,5-bisphosphate 5-phosphatase activity|inositol-polyphosphate 5-phosphatase activity
CAMK2G	CTCGGATATGTCGACTTCTGA	123.96	2.95245	calcium-dependent protein serine/threonine phosphatase activity|calmodulin-dependent protein kinase activity|calmodulin binding|ATP binding	nucleotide binding|calcium-dependent protein serine/threonine phosphatase activity|calmodulin-dependent protein kinase activity|calmodulin binding|ATP binding
TBC1D22A	TACGATTCTAGGAACGACGAA	123.821	4.5856	protein homodimerization activity	Rab GTPase activator activity|protein homodimerization activity|GTPase activator activity
POLE	ACAGATCGGAATATTCCGGAA	123.674	5.70785	DNA binding|chromatin binding|DNA-directed DNA polymerase activity	DNA-directed DNA polymerase activity|transferase activity|DNA binding|zinc ion binding|nucleotidyltransferase activity|metal ion binding|nucleotide binding|chromatin binding
CDC42SE1	AGGGCTGCACATAATCTCCAA	123.556	5.72502	GTPase inhibitor activity	GTPase inhibitor activity
LBR	CAGGCCGACATTAAGGAAGCA	123.456	6.56723	lamin binding|chromo shadow domain binding|protein binding	lamin binding|oxidoreductase activity, acting on the CH-CH group of donors, NAD or NADP as acceptor|protein binding|DNA binding|chromo shadow domain binding|receptor activity
OPRK1	CAGGGAAGACGTCGATGTCAT	123.435	13.7215	protein binding	opioid receptor activity|receptor activity|signal transducer activity|G-protein coupled receptor activity|protein binding
EIF3F	CGCCTCCTTCTTTCTCGACAA	123.414	6.34363	protein binding|translation initiation factor activity	protein binding|translation initiation factor activity
TPST1	AGCAGATGTGGTCACGGTCAA	123.167	8.45082		transferase activity|protein-tyrosine sulfotransferase activity
FBXL22	CACGAGAGCCTGGTCAATGAT	122.967	6.19042
CAMK2G	CGCCATGAAGCCGATGAGAAA	122.84	5.13907	calcium-dependent protein serine/threonine phosphatase activity|calmodulin-dependent protein kinase activity|calmodulin binding|ATP binding	nucleotide binding|calcium-dependent protein serine/threonine phosphatase activity|calmodulin-dependent protein kinase activity|calmodulin binding|ATP binding
LCN6	TGCCATGGAGAAGGACATGAA	121.931	5.68276		binding
KRTAP1-1	CACAGCCACATAAATTCCCTA	121.914	2.42326
ZNF630	CCCATGGATCATAGAGAGTGA	121.887	12.2795		DNA binding|metal ion binding|zinc ion binding
CD163L1	CAGGTTTCATTGCTTAGGGAA	121.861	6.11138		scavenger receptor activity
TBC1D22A	AGCGTTGATCCTGCAGCCCAA	121.843	4.85194	protein homodimerization activity	Rab GTPase activator activity|protein homodimerization activity|GTPase activator activity
RPS24	CTCCTTGGCTGTCTGAAGATA	121.702	11.9439	translation initiation factor binding|structural constituent of ribosome	nucleotide binding|translation initiation factor binding|structural constituent of ribosome
SLC25A45	TGCCAGCATAGCTGTGGTCAA	121.6	10.0215		binding
MTIF3	ATGGAGGAGATATTTCATCAA	121.485	1.97974	translation factor activity, nucleic acid binding|ribosomal small subunit binding	translation factor activity, nucleic acid binding|ribosomal small subunit binding|translation initiation factor activity
CDC42SE1	TCCGAGTCTGAGGAAGACATA	121.418	6.50597	GTPase inhibitor activity	GTPase inhibitor activity
NHP2L1	TTCTGTGAGGTTGTTCGGCTA	121.366	8.2977	RNA binding|snoRNA binding|protein binding	RNA binding|snoRNA binding|protein binding
PAFAH1B2	ACCCTCTACTTCAGTGTAGAA	121.241	8.01372		1-alkyl-2-acetylglycerophosphocholine esterase activity|hydrolase activity, acting on ester bonds
SLC22A5	CTGGGCTTGTCCAGGCTCATA	121.151	3.48581	protein binding|PDZ domain binding|drug transmembrane transporter activity|quaternary ammonium group transmembrane transporter activity|carnitine transporter activity	PDZ domain binding|quaternary ammonium group transmembrane transporter activity|symporter activity|protein binding|carnitine transporter activity|drug transmembrane transporter activity|ATP binding|antibiotic transporter activity|ion transmembrane transporter activity|nucleotide binding
UGDH	TCCGTCGCATATTTGATGCAA	121.137	8.29193	electron carrier activity|UDP-glucose 6-dehydrogenase activity	electron carrier activity|UDP-glucose 6-dehydrogenase activity|oxidoreductase activity|NAD binding
MRPL34	AGGCGCAGAACTACAACTTCA	121.09	5.69591	structural constituent of ribosome	structural constituent of ribosome
HNRNPD	TAGCTGGGACACTACAAAGAA	121.052	1.32123	RNA binding|telomeric DNA binding|protein binding	nucleotide binding|RNA binding|telomeric DNA binding|DNA binding|protein binding
EIF3F	CACAATGAGTCAGAAGATGAA	121.025	7.03847	protein binding|translation initiation factor activity	protein binding|translation initiation factor activity
CHN2	ACCCACGAGAATGTTGTTATT	120.971	9.68936	SH3/SH2 adaptor activity	Rac GTPase activator activity|metal ion binding|SH3/SH2 adaptor activity|GTPase activator activity
DPEP1	ACACAGTAGGCCCGCAATAAA	120.97	9.9285	protein binding|metalloexopeptidase activity	peptidase activity|protein binding|dipeptidyl-peptidase activity|metal ion binding|dipeptidase activity|metalloexopeptidase activity
LCN6	CAGAGACTATGCCATCATCTT	120.463	7.01741		binding
LRRC15	CCGGGTGCCTTCAACGGGCTA	120.371	0.957832
CD163L1	ATGGTCTAACTTGGGCCGAAA	120.254	3.94373		scavenger receptor activity
RDH10	CCGAATCAGGAAAGAAATTGA	119.988	4.44313	retinol dehydrogenase activity	NADP-retinol dehydrogenase activity|nucleotide binding|retinol dehydrogenase activity|oxidoreductase activity
OR5M1	CTCCCTTGAAATCAATCATTT	119.863	3.15758		olfactory receptor activity|receptor activity|signal transducer activity|G-protein coupled receptor activity
DBT	TAGCCATATACAGACAGTATA	119.757	4.98592		cofactor binding|dihydrolipoyllysine-residue (2-methylpropanoyl)transferase activity|transferase activity, transferring acyl groups
CDC42SE1	CACGCTACCCTCATCATCTTA	119.74	5.77459	GTPase inhibitor activity	GTPase inhibitor activity
MRPS23	TACCACGAGGATCGGATTAGA	119.664	4.94256		structural constituent of ribosome
LBR	CAGCGTGTGCCCTACCGTATA	119.6	8.86186	lamin binding|chromo shadow domain binding|protein binding	lamin binding|oxidoreductase activity, acting on the CH-CH group of donors, NAD or NADP as acceptor|protein binding|DNA binding|chromo shadow domain binding|receptor activity
SFRP1	GTGGATCTATTGGCTGATCTA	119.535	6.46578	drug binding|identical protein binding|heparin binding|cysteine-type endopeptidase activity|Wnt-protein binding|frizzled binding	drug binding|PDZ domain binding|cysteine-type endopeptidase activity|identical protein binding|heparin binding|Wnt-protein binding|Wnt-activated receptor activity|frizzled binding
MAP3K15	GAGAACGGCTACATTAAGATA	119.518	7.35322		ATP binding|protein serine/threonine kinase activity|nucleotide binding|metal ion binding|MAP kinase kinase kinase activity
SLC12A1	CACGAGCAACTCGCAAAGAAT	119.467	3.71218		transporter activity|ion transmembrane transporter activity|sodium:potassium:chloride symporter activity|symporter activity
MTIF3	CACCGAGCAAATGTGATTAGA	119.359	4.92016	translation factor activity, nucleic acid binding|ribosomal small subunit binding	translation factor activity, nucleic acid binding|ribosomal small subunit binding|translation initiation factor activity
SLC12A1	ACCAATGACATCCGGATTATA	119.355	6.8575		transporter activity|ion transmembrane transporter activity|sodium:potassium:chloride symporter activity|symporter activity
HS3ST5	AAAGAACGTCTTATCTCATAA	119.199	11.9948	3'-phosphoadenosine 5'-phosphosulfate binding|protein binding|[heparan sulfate]-glucosamine 3-sulfotransferase 1 activity	3'-phosphoadenosine 5'-phosphosulfate binding|sulfotransferase activity|[heparan sulfate]-glucosamine 3-sulfotransferase 1 activity|transferase activity|protein binding
PSMC4	TACCACAGGCTCCAACTATTA	119.187	7.02159	protein binding|ATPase activity	hydrolase activity|protein binding|nucleotide binding|ATP binding|ATPase activity
HHLA3	CAGGATGTGATGTCACCGAGA	118.875	4.42163	protein binding	protein binding
PAFAH1B2	AAGGTCATTGTTGTCTGGGTA	118.85	8.68798		1-alkyl-2-acetylglycerophosphocholine esterase activity|hydrolase activity, acting on ester bonds
SLC25A29	CTCAGGCTGCCTGTCCATAAA	118.674	8.87373		acyl carnitine transporter activity|binding
PTK2B	CTGGCATTCTTGTACAGTGTA	118.588	10.8466	protein binding|protein tyrosine kinase activity|non-membrane spanning protein tyrosine kinase activity	protein binding|non-membrane spanning protein tyrosine kinase activity|protein tyrosine kinase activity|3-phosphoinositide-dependent protein kinase binding|signal transducer activity|ATP binding|nucleotide binding
GSG2	TTGGCGAAGTGTTTCAAACAA	118.411	3.98048	histone kinase activity (H3-T3 specific)|protein kinase activity|ATP binding	DNA binding|protein kinase activity|ATP binding|histone kinase activity (H3-T3 specific)|protein serine/threonine kinase activity|nucleotide binding
FBXL22	ACCGCACTCGCGATTGTAGAA	118.258	6.01684
BPNT1	TGGGAGGCAAGTTAACCGATA	118.243	1.95157		3'(2'),5'-bisphosphate nucleotidase activity|hydrolase activity|magnesium ion binding
GSG2	CAGGCTCATGAAGAAGGAGAA	117.648	6.78734	histone kinase activity (H3-T3 specific)|protein kinase activity|ATP binding	DNA binding|protein kinase activity|ATP binding|histone kinase activity (H3-T3 specific)|protein serine/threonine kinase activity|nucleotide binding
NHP2L1	CAAGTGTCGTTTACTAATGTA	117.639	8.57671	RNA binding|snoRNA binding|protein binding	RNA binding|snoRNA binding|protein binding
UBC	ATCGCTGTGATCGTCACTTGA	117.508	1.13656	protein binding|ubiquitin-protein ligase activity	protein binding|ubiquitin-protein ligase activity
SLC22A5	CTGGTCGTGCGCCCTATGTAA	117.489	6.27516	protein binding|PDZ domain binding|drug transmembrane transporter activity|quaternary ammonium group transmembrane transporter activity|carnitine transporter activity	PDZ domain binding|quaternary ammonium group transmembrane transporter activity|symporter activity|protein binding|carnitine transporter activity|drug transmembrane transporter activity|ATP binding|antibiotic transporter activity|ion transmembrane transporter activity|nucleotide binding
ZNF630	TAGATGTGGGAGACCACCTAA	117.464	8.03474		DNA binding|metal ion binding|zinc ion binding
MAP3K15	CTGGATGTTCGCGATGGACAA	117.334	3.99956		ATP binding|protein serine/threonine kinase activity|nucleotide binding|metal ion binding|MAP kinase kinase kinase activity
CD163L1	CACAATGAGGATGTCACATTA	117.281	6.71439		scavenger receptor activity
BAMBI	CACCAGGGTTATTTGCATCCA	117.236	11.7739	type II transforming growth factor beta receptor binding|frizzled binding	type II transforming growth factor beta receptor binding|frizzled binding
PAFAH1B2	TTGGGACAACATCAAGCCTAA	117.226	4.72748		1-alkyl-2-acetylglycerophosphocholine esterase activity|hydrolase activity, acting on ester bonds
POLE	AACCGTATTTCTACATTGCGA	117.169	9.71514	DNA binding|chromatin binding|DNA-directed DNA polymerase activity	DNA-directed DNA polymerase activity|transferase activity|DNA binding|zinc ion binding|nucleotidyltransferase activity|metal ion binding|nucleotide binding|chromatin binding
TESK1	AGGGCAAGTCATGGTGCTGAA	117.121	11.8013	protein binding	protein binding|protein tyrosine kinase activity|ATP binding|metal ion binding|protein serine/threonine kinase activity|nucleotide binding|protein serine/threonine/tyrosine kinase activity
NCR1	TCGGTTCATCCTGGACCCGAA	117.119	6.47415	receptor signaling protein activity	receptor activity|receptor signaling protein activity
KIF26B	ATCCTACACCATGATCGGAAA	116.936	6.7937		nucleotide binding|microtubule motor activity|ATP binding
HHLA3	CCACCTTAACTGAGCGATTAA	116.767	14.4971	protein binding	protein binding
EIF3F	TACGCGTACTACGACACTGAA	116.687	1.7032	protein binding|translation initiation factor activity	protein binding|translation initiation factor activity
SLC25A45	CTCATCAAAGTCCGGCTACAA	116.611	7.40355		binding
SDS	CACCATTGAGCGCCTCAAGAA	116.591	3.17241	L-serine ammonia-lyase activity|protein homodimerization activity|pyridoxal phosphate binding	pyridoxal phosphate binding|protein homodimerization activity|L-threonine ammonia-lyase activity|catalytic activity|lyase activity|L-serine ammonia-lyase activity
MT3	CTGACCTTGGAGGAATGACAA	116.498	19.7235	copper ion binding|antioxidant activity|zinc ion binding	copper ion binding|antioxidant activity|metal ion binding|zinc ion binding
RALB	CCCAAAGACGTGATGAGTTAA	116.241	4.24479	protein binding|GTPase activity|GTP binding	protein binding|nucleotide binding|GTPase activity|GTP binding
GALNT9	CACGTACGGAGAGGTGAGAAA	115.93	4.70529	polypeptide N-acetylgalactosaminyltransferase activity	transferase activity, transferring glycosyl groups|polypeptide N-acetylgalactosaminyltransferase activity|sugar binding
POLE	CTGGATGGATCCATCTAACTA	115.857	11.3158	DNA binding|chromatin binding|DNA-directed DNA polymerase activity	DNA-directed DNA polymerase activity|transferase activity|DNA binding|zinc ion binding|nucleotidyltransferase activity|metal ion binding|nucleotide binding|chromatin binding
UGDH	CTCGTTATTGGCAGCAGGTCA	115.782	6.00595	electron carrier activity|UDP-glucose 6-dehydrogenase activity	electron carrier activity|UDP-glucose 6-dehydrogenase activity|oxidoreductase activity|NAD binding
USP33	AAGAATTCCTTCGATGTTTAA	115.753	8.58754	protein binding|ubiquitin-specific protease activity|G-protein coupled receptor binding|ubiquitin thiolesterase activity|cysteine-type endopeptidase activity|ubiquitin binding|zinc ion binding	peptidase activity|protein binding|ubiquitin-specific protease activity|G-protein coupled receptor binding|ubiquitin thiolesterase activity|cysteine-type endopeptidase activity|metal ion binding|ubiquitin binding|zinc ion binding
TESK1	CTGCGGTACCTGCACTCCAAA	115.687	1.86898	protein binding	protein binding|protein tyrosine kinase activity|ATP binding|metal ion binding|protein serine/threonine kinase activity|nucleotide binding|protein serine/threonine/tyrosine kinase activity
MAP3K15	AGGGTTATACACTTTCGGATA	115.533	0.759522		ATP binding|protein serine/threonine kinase activity|nucleotide binding|metal ion binding|MAP kinase kinase kinase activity
RPS24	TCCGTGCGCGTTGATATGATT	115.523	5.34693	translation initiation factor binding|structural constituent of ribosome	nucleotide binding|translation initiation factor binding|structural constituent of ribosome
RSL1D1	TTGCCTCATAGTATTCGATCA	115.37	4.19976		RNA binding|structural constituent of ribosome
PSMC4	CAAGGACTTCGAGAAAGCATA	115.314	5.20463	protein binding|ATPase activity	hydrolase activity|protein binding|nucleotide binding|ATP binding|ATPase activity
BPNT1	AGGGACCTGGGTCTACGATAA	115.246	9.27944		3'(2'),5'-bisphosphate nucleotidase activity|hydrolase activity|magnesium ion binding
UBN1	CAGGCTCATCTTACAAGAATA	115.056	4.59244	sequence-specific DNA binding transcription factor activity	DNA binding|sequence-specific DNA binding transcription factor activity
MTIF3	CACCTAGTCCAGATTACCATA	115.018	4.18634	translation factor activity, nucleic acid binding|ribosomal small subunit binding	translation factor activity, nucleic acid binding|ribosomal small subunit binding|translation initiation factor activity
MTIF3	CAGCGAGTTATTCACTTATTT	114.974	9.53327	translation factor activity, nucleic acid binding|ribosomal small subunit binding	translation factor activity, nucleic acid binding|ribosomal small subunit binding|translation initiation factor activity
DTNB	CCACTTGACCTTGCACATATA	114.906	4.71843		calcium ion binding|zinc ion binding
RALB	TGACGAGTTTGTAGAAGACTA	114.733	5.71878	protein binding|GTPase activity|GTP binding	protein binding|nucleotide binding|GTPase activity|GTP binding
MT3	TGCCAAGGACTGTGTGTGCAA	114.548	11.2643	copper ion binding|antioxidant activity|zinc ion binding	copper ion binding|antioxidant activity|metal ion binding|zinc ion binding
DTNB	CACCGTCTTATAGCTCGCTAT	114.406	4.29036		calcium ion binding|zinc ion binding
PCP2	CCTGAGGCATCCTGGGTCTCA	114.38	6.82227		GTPase activator activity|guanyl-nucleotide exchange factor activity
SLC25A29	CCTGGTGTCGCTGTACAGAAA	114.343	2.87148		acyl carnitine transporter activity|binding
SLC25A29	CTCAGAAACCTGGGACATAAA	114.244	0.411241		acyl carnitine transporter activity|binding
ZNF28	TGGTAGGTCACTGGAGGTTAA	114.241	3.27263		DNA binding|metal ion binding|zinc ion binding
HS3ST5	CTGGCCATAGACCCTAATACA	114.199	5.82519	3'-phosphoadenosine 5'-phosphosulfate binding|protein binding|[heparan sulfate]-glucosamine 3-sulfotransferase 1 activity	3'-phosphoadenosine 5'-phosphosulfate binding|sulfotransferase activity|[heparan sulfate]-glucosamine 3-sulfotransferase 1 activity|transferase activity|protein binding
SERPINA13	AAGGATAGTAATGGTGATCAA	114.156	5.49351
TLR6	ACCCAACTAGTTTATTCGCTA	113.796	9.90443	lipopeptide binding	lipopeptide binding|diacyl lipopeptide binding|protein heterodimerization activity|receptor activity|transmembrane signaling receptor activity
PSMC4	CAGAATGTCAATGTCAAGGTA	113.683	4.90527	protein binding|ATPase activity	hydrolase activity|protein binding|nucleotide binding|ATP binding|ATPase activity
TLR6	CAAAGTAGGTCTCATGACGAA	113.645	8.1955	lipopeptide binding	lipopeptide binding|diacyl lipopeptide binding|protein heterodimerization activity|receptor activity|transmembrane signaling receptor activity
OPRK1	CATGTTCGTGATCATCCGATA	113.629	8.24595	protein binding	opioid receptor activity|receptor activity|signal transducer activity|G-protein coupled receptor activity|protein binding
SNTG2	AGCCACGTTCATGGAAGTTCA	113.616	7.28295	PDZ domain binding	PDZ domain binding|actin binding
HS3ST5	ATCCATCAAGTTGTTGATCAT	113.38	8.88042	3'-phosphoadenosine 5'-phosphosulfate binding|protein binding|[heparan sulfate]-glucosamine 3-sulfotransferase 1 activity	3'-phosphoadenosine 5'-phosphosulfate binding|sulfotransferase activity|[heparan sulfate]-glucosamine 3-sulfotransferase 1 activity|transferase activity|protein binding
RNASE7	CAGCACGAAGACCAAGCGCAA	113.216	6.58194	ribonuclease activity	hydrolase activity|endonuclease activity|pancreatic ribonuclease activity|ribonuclease activity|nucleic acid binding
GPR84	TCCATTATAGAAAGAATTGAA	113.192	4.25327		receptor activity|signal transducer activity|G-protein coupled receptor activity
KRTAP1-1	CCTGATAAGATGGCACCTTAA	113.028	6.98008
KIF26B	AAGCACTTTGAGGAACCTTAA	112.902	1.64229		nucleotide binding|microtubule motor activity|ATP binding
SLC22A5	CCTGCAGATCTTCTCGAAGAA	112.78	5.53868	protein binding|PDZ domain binding|drug transmembrane transporter activity|quaternary ammonium group transmembrane transporter activity|carnitine transporter activity	PDZ domain binding|quaternary ammonium group transmembrane transporter activity|symporter activity|protein binding|carnitine transporter activity|drug transmembrane transporter activity|ATP binding|antibiotic transporter activity|ion transmembrane transporter activity|nucleotide binding
ZNF630	ACCTTGCTCCTTTAAGTCAAA	112.742	3.88884		DNA binding|metal ion binding|zinc ion binding
KIF26B	CAAGCTCATAAACGAACGCAA	112.672	5.40423		nucleotide binding|microtubule motor activity|ATP binding
UBN1	TACGGTGGAAAGAAACGTAGA	112.57	0.942594	sequence-specific DNA binding transcription factor activity	DNA binding|sequence-specific DNA binding transcription factor activity
CDC42SE1	AACCTTGTTTCCCACCGAATA	112.555	1.01158	GTPase inhibitor activity	GTPase inhibitor activity
BAMBI	AGCTGGAATTGAGTACCTAAA	112.416	4.03502	type II transforming growth factor beta receptor binding|frizzled binding	type II transforming growth factor beta receptor binding|frizzled binding
LBR	TAGCAATTAAATTCTAGTGAA	112.377	2.0189	lamin binding|chromo shadow domain binding|protein binding	lamin binding|oxidoreductase activity, acting on the CH-CH group of donors, NAD or NADP as acceptor|protein binding|DNA binding|chromo shadow domain binding|receptor activity
BPNT1	TCGCAGTACAGTGCTATTAAA	112.348	6.63716		3'(2'),5'-bisphosphate nucleotidase activity|hydrolase activity|magnesium ion binding
RNASE7	AAGAGCTTGTCTAATTAGTTA	112.314	1.9744	ribonuclease activity	hydrolase activity|endonuclease activity|pancreatic ribonuclease activity|ribonuclease activity|nucleic acid binding
MT3	CGCCGGAGCCCAAGCGCACAA	112.011	7.14829	copper ion binding|antioxidant activity|zinc ion binding	copper ion binding|antioxidant activity|metal ion binding|zinc ion binding
RNASE7	TACAGTGTACCTTCTACTCTA	111.981	6.52278	ribonuclease activity	hydrolase activity|endonuclease activity|pancreatic ribonuclease activity|ribonuclease activity|nucleic acid binding
TBC1D22A	AACACGGACCTTGAGGAATTA	111.893	6.84786	protein homodimerization activity	Rab GTPase activator activity|protein homodimerization activity|GTPase activator activity
RALB	CAGGAATGGTGTGCATTATAA	111.802	7.83497	protein binding|GTPase activity|GTP binding	protein binding|nucleotide binding|GTPase activity|GTP binding
DTNB	TACGACTATCAACTTACAGAA	111.626	5.68997		calcium ion binding|zinc ion binding
GPR84	TGGCCAGGTAATAGGAGAATA	111.399	2.05461		receptor activity|signal transducer activity|G-protein coupled receptor activity
LBR	TAAGGTAGCTTTAGCAATTAA	111.382	7.95906	lamin binding|chromo shadow domain binding|protein binding	lamin binding|oxidoreductase activity, acting on the CH-CH group of donors, NAD or NADP as acceptor|protein binding|DNA binding|chromo shadow domain binding|receptor activity
USPL1	CAAGACCAATTTGTGGACATA	111.339	10.0172		ubiquitin thiolesterase activity
LCN6	CTCCGGATGGGTGTTTGAGAA	111.04	1.24104		binding
TPST1	CACAAAGATATGCCTTTAATA	110.809	1.43086		transferase activity|protein-tyrosine sulfotransferase activity
GALNS	ATGGTTGGCAGATATTATGAA	110.675	6.24973	sulfuric ester hydrolase activity|N-acetylgalactosamine-4-sulfatase activity	N-acetylgalactosamine-6-sulfatase activity|hydrolase activity|N-acetylgalactosamine-4-sulfatase activity|metal ion binding|sulfuric ester hydrolase activity
UBN1	CAGGATATTAATGGAATCCTA	110.638	6.99691	sequence-specific DNA binding transcription factor activity	DNA binding|sequence-specific DNA binding transcription factor activity
FBXL22	CTCCCAATTGTTGAATGCTTA	110.625	4.89837
BAMBI	CTCACCAAAGGTGAAATTCGA	110.581	6.69138	type II transforming growth factor beta receptor binding|frizzled binding	type II transforming growth factor beta receptor binding|frizzled binding
SPRR3	AGGGTTCATCTGAAGATTCGA	110.576	5.21665	protein binding|structural molecule activity	protein binding|structural molecule activity
CXCR3	ACGAGAGTGACTCGTGCTGTA	110.565	8.93033	chemokine binding|chemokine receptor activity	chemokine binding|signal transducer activity|chemokine receptor activity|receptor activity|C-X-C chemokine receptor activity|G-protein coupled receptor activity
SNTG2	CGGCTTGGGCCTGAGTATAAA	110.521	6.63122	PDZ domain binding	PDZ domain binding|actin binding
RSL1D1	TCGCTGTATGAGAGTCGGCTA	110.495	5.56177		RNA binding|structural constituent of ribosome
SFRP1	ATCGCTTATGTTAATAGTAAT	110.478	7.69472	drug binding|identical protein binding|heparin binding|cysteine-type endopeptidase activity|Wnt-protein binding|frizzled binding	drug binding|PDZ domain binding|cysteine-type endopeptidase activity|identical protein binding|heparin binding|Wnt-protein binding|Wnt-activated receptor activity|frizzled binding
OPRK1	TAGGTTTAACTCAGATCACTA	110.401	7.03839	protein binding	opioid receptor activity|receptor activity|signal transducer activity|G-protein coupled receptor activity|protein binding
INPP5E	CAGAAATGTGCCCGACACCAA	110.156	5.34505	inositol-polyphosphate 5-phosphatase activity	hydrolase activity|phosphatidylinositol-4,5-bisphosphate 5-phosphatase activity|inositol-polyphosphate 5-phosphatase activity
DBT	CAGGGTTTGATTGTCCCTAAT	110.03	11.5		cofactor binding|dihydrolipoyllysine-residue (2-methylpropanoyl)transferase activity|transferase activity, transferring acyl groups
CHN2	CAACGACAACCACTTCAATTA	109.911	2.64185	SH3/SH2 adaptor activity	Rac GTPase activator activity|metal ion binding|SH3/SH2 adaptor activity|GTPase activator activity
OR5M1	AACCCATTGATCTATAGCCTA	109.901	4.18004		olfactory receptor activity|receptor activity|signal transducer activity|G-protein coupled receptor activity
SPRR3	TTCCTGCTCTTCCCTCATTAA	109.849	3.45566	protein binding|structural molecule activity	protein binding|structural molecule activity
PCP2	CAGGGACATGATGGATCAGGA	109.829	0.682226		GTPase activator activity|guanyl-nucleotide exchange factor activity
SERPINA13	CAGCAGGGAGCTTCTATTACA	109.673	2.96264
LCN6	CAGAGTGTCATGGACCTGATA	109.648	9.40957		binding
ZNF28	TCCAATCAGTATGGATTGTAT	109.486	3.09723		DNA binding|metal ion binding|zinc ion binding
CHN2	TACAGGTACTTGATACAGTTA	109.351	5.0727	SH3/SH2 adaptor activity	Rac GTPase activator activity|metal ion binding|SH3/SH2 adaptor activity|GTPase activator activity
RDH10	ATCCCTGAGCCATGAACTAAA	109.333	4.99411	retinol dehydrogenase activity	NADP-retinol dehydrogenase activity|nucleotide binding|retinol dehydrogenase activity|oxidoreductase activity
SLC12A1	CTGGTGATTGGATATAAGAAA	109.179	7.98772		transporter activity|ion transmembrane transporter activity|sodium:potassium:chloride symporter activity|symporter activity
RDH10	TGGAGACCTAATTATCCTAAA	108.95	3.07604	retinol dehydrogenase activity	NADP-retinol dehydrogenase activity|nucleotide binding|retinol dehydrogenase activity|oxidoreductase activity
UGDH	TCCATAGGCCACACTTTAATA	108.899	2.66202	electron carrier activity|UDP-glucose 6-dehydrogenase activity	electron carrier activity|UDP-glucose 6-dehydrogenase activity|oxidoreductase activity|NAD binding
SDS	CAGGTTAACTTCTTGTTATCA	108.818	8.48497	L-serine ammonia-lyase activity|protein homodimerization activity|pyridoxal phosphate binding	pyridoxal phosphate binding|protein homodimerization activity|L-threonine ammonia-lyase activity|catalytic activity|lyase activity|L-serine ammonia-lyase activity
CXCR3	CAGCTTTGACCGCTACCTGAA	108.801	1.83177	chemokine binding|chemokine receptor activity	chemokine binding|signal transducer activity|chemokine receptor activity|receptor activity|C-X-C chemokine receptor activity|G-protein coupled receptor activity
HNRNPD	CACAATGTTGGTCTTAGTAAA	108.614	8.66401	RNA binding|telomeric DNA binding|protein binding	nucleotide binding|RNA binding|telomeric DNA binding|DNA binding|protein binding
USP33	TTCGAGTATGGTGTTATGCTT	108.461	5.27248	protein binding|ubiquitin-specific protease activity|G-protein coupled receptor binding|ubiquitin thiolesterase activity|cysteine-type endopeptidase activity|ubiquitin binding|zinc ion binding	peptidase activity|protein binding|ubiquitin-specific protease activity|G-protein coupled receptor binding|ubiquitin thiolesterase activity|cysteine-type endopeptidase activity|metal ion binding|ubiquitin binding|zinc ion binding
PTK2B	CAGGAGAACTTAAAGCCCAAA	108.342	3.62849	protein binding|protein tyrosine kinase activity|non-membrane spanning protein tyrosine kinase activity	protein binding|non-membrane spanning protein tyrosine kinase activity|protein tyrosine kinase activity|3-phosphoinositide-dependent protein kinase binding|signal transducer activity|ATP binding|nucleotide binding
SLC25A45	CCCGGCTGCCTTCACCTCTTA	108.196	9.7761		binding
MRPL34	TCCAAGATGAGAGCTCATTAA	108.159	8.35729	structural constituent of ribosome	structural constituent of ribosome
HNRNPD	AACAGCCAAGGTTACGGTGGT	108.006	12.9077	RNA binding|telomeric DNA binding|protein binding	nucleotide binding|RNA binding|telomeric DNA binding|DNA binding|protein binding
NCR1	GTGGGAGAACTACATGCTAAA	107.867	3.94439	receptor signaling protein activity	receptor activity|receptor signaling protein activity
MRPS23	CCCTAGCTGCTTATAAAGTAA	107.674	3.34978		structural constituent of ribosome
SFRP1	AAGGGCCATTTAGATTAGGAA	107.498	8.42638	drug binding|identical protein binding|heparin binding|cysteine-type endopeptidase activity|Wnt-protein binding|frizzled binding	drug binding|PDZ domain binding|cysteine-type endopeptidase activity|identical protein binding|heparin binding|Wnt-protein binding|Wnt-activated receptor activity|frizzled binding
LRRC15	AACGAAGTGTAACGGAATCTA	107.287	2.02559
MRPS23	CTGGCTGAATGTTGAGCTATT	107.132	7.08933		structural constituent of ribosome
CHN2	ATGCAGTATTATCTTGACATA	107.085	4.28682	SH3/SH2 adaptor activity	Rac GTPase activator activity|metal ion binding|SH3/SH2 adaptor activity|GTPase activator activity
LRRC15	CACATGGCGCTCAAGAAGTTA	106.895	3.22742
SNTG2	CTCCAGGTTAATGGCATACAT	106.683	6.64487	PDZ domain binding	PDZ domain binding|actin binding
HNRNPD	GGGAAGGTGATTGATCCTAAA	106.151	6.71665	RNA binding|telomeric DNA binding|protein binding	nucleotide binding|RNA binding|telomeric DNA binding|DNA binding|protein binding
UBN1	ATCGTCTACCTCCTTGTCAAA	105.966	8.08604	sequence-specific DNA binding transcription factor activity	DNA binding|sequence-specific DNA binding transcription factor activity
COL9A3	CACAGTTAGCCGCGCACCTAA	105.899	12.2182	extracellular matrix structural constituent conferring tensile strength	extracellular matrix structural constituent conferring tensile strength
TLR6	CTCACTTGCATCTAAGTTATA	105.896	3.97416	lipopeptide binding	lipopeptide binding|diacyl lipopeptide binding|protein heterodimerization activity|receptor activity|transmembrane signaling receptor activity
RPS24	CCGGCGAATCGTGGTTCTCTT	105.566	4.01102	translation initiation factor binding|structural constituent of ribosome	nucleotide binding|translation initiation factor binding|structural constituent of ribosome
GPR84	CTGCCCAAGGAGTATTATTAA	105.447	10.9145		receptor activity|signal transducer activity|G-protein coupled receptor activity
SLC22A5	TAGCTCACTTTAGTCCTGTAA	105.395	7.93079	protein binding|PDZ domain binding|drug transmembrane transporter activity|quaternary ammonium group transmembrane transporter activity|carnitine transporter activity	PDZ domain binding|quaternary ammonium group transmembrane transporter activity|symporter activity|protein binding|carnitine transporter activity|drug transmembrane transporter activity|ATP binding|antibiotic transporter activity|ion transmembrane transporter activity|nucleotide binding
HS3ST5	ATGGAGGGCCATGCTATTCAA	105.383	9.33116	3'-phosphoadenosine 5'-phosphosulfate binding|protein binding|[heparan sulfate]-glucosamine 3-sulfotransferase 1 activity	3'-phosphoadenosine 5'-phosphosulfate binding|sulfotransferase activity|[heparan sulfate]-glucosamine 3-sulfotransferase 1 activity|transferase activity|protein binding
GSG2	CAGTCTGTTTAAGTAAGCTAA	105.33	6.05724	histone kinase activity (H3-T3 specific)|protein kinase activity|ATP binding	DNA binding|protein kinase activity|ATP binding|histone kinase activity (H3-T3 specific)|protein serine/threonine kinase activity|nucleotide binding
DPEP1	CCCGCCCATCCCAGGACTCCA	105.32	7.45591	protein binding|metalloexopeptidase activity	peptidase activity|protein binding|dipeptidyl-peptidase activity|metal ion binding|dipeptidase activity|metalloexopeptidase activity
GSG2	TTCGGGCAGATGGGAAGAATA	105.225	10.1409	histone kinase activity (H3-T3 specific)|protein kinase activity|ATP binding	DNA binding|protein kinase activity|ATP binding|histone kinase activity (H3-T3 specific)|protein serine/threonine kinase activity|nucleotide binding
PTK2B	CTGGATCATCATGGAATTGTA	105.155	2.20674	protein binding|protein tyrosine kinase activity|non-membrane spanning protein tyrosine kinase activity	protein binding|non-membrane spanning protein tyrosine kinase activity|protein tyrosine kinase activity|3-phosphoinositide-dependent protein kinase binding|signal transducer activity|ATP binding|nucleotide binding
CXCR3	CCCTTCTCATTTGGAAACTAA	104.964	6.45784	chemokine binding|chemokine receptor activity	chemokine binding|signal transducer activity|chemokine receptor activity|receptor activity|C-X-C chemokine receptor activity|G-protein coupled receptor activity
TLR6	TAGGGTGCTTACAACTGACTA	104.819	9.16519	lipopeptide binding	lipopeptide binding|diacyl lipopeptide binding|protein heterodimerization activity|receptor activity|transmembrane signaling receptor activity
NCR1	CACAGACTCTTTGAAGAATGA	104.71	5.21896	receptor signaling protein activity	receptor activity|receptor signaling protein activity
CDK5R1	CAGCCGGATCTTGGAGACAAT	104.645	7.53311	calcium ion binding|protein kinase binding|protein binding|cadherin binding|protein kinase activity|kinase activity|protein serine/threonine kinase activator activity	calcium ion binding|protein kinase binding|protein binding|cadherin binding|protein kinase activity|kinase activity|protein serine/threonine kinase activator activity|cyclin-dependent protein kinase 5 activator activity
GALNT9	CCACGTGTACATGGCCTGGAA	104.613	8.9535	polypeptide N-acetylgalactosaminyltransferase activity	transferase activity, transferring glycosyl groups|polypeptide N-acetylgalactosaminyltransferase activity|sugar binding
GALNT9	CAACAACGACATTGACTACTA	104.578	5.26642	polypeptide N-acetylgalactosaminyltransferase activity	transferase activity, transferring glycosyl groups|polypeptide N-acetylgalactosaminyltransferase activity|sugar binding
SLC25A45	GCGCTTCTTCAGAGTCATTAA	104.456	6.49963		binding
LRRC15	TCTCGCCTAAGTATTATGTAA	104.347	3.14266
ZNF28	GCGCTTCATACTGCAGACAAA	104.307	12.7675		DNA binding|metal ion binding|zinc ion binding
GALNS	CGGGAGATTGATGACAGCATT	104.249	6.25285	sulfuric ester hydrolase activity|N-acetylgalactosamine-4-sulfatase activity	N-acetylgalactosamine-6-sulfatase activity|hydrolase activity|N-acetylgalactosamine-4-sulfatase activity|metal ion binding|sulfuric ester hydrolase activity
CDK5R1	TGAGCTGGTTTGACTCATTAA	104.201	12.6504	calcium ion binding|protein kinase binding|protein binding|cadherin binding|protein kinase activity|kinase activity|protein serine/threonine kinase activator activity	calcium ion binding|protein kinase binding|protein binding|cadherin binding|protein kinase activity|kinase activity|protein serine/threonine kinase activator activity|cyclin-dependent protein kinase 5 activator activity
HHLA3	TTCGGTGCATGTTATAAACAA	103.692	9.59251	protein binding	protein binding
ZNF630	TCAGCCCTCTTCACAGAATAA	103.062	1.73996		DNA binding|metal ion binding|zinc ion binding
USP33	CTGCAAGTAGTGGACACTATA	102.908	4.37146	protein binding|ubiquitin-specific protease activity|G-protein coupled receptor binding|ubiquitin thiolesterase activity|cysteine-type endopeptidase activity|ubiquitin binding|zinc ion binding	peptidase activity|protein binding|ubiquitin-specific protease activity|G-protein coupled receptor binding|ubiquitin thiolesterase activity|cysteine-type endopeptidase activity|metal ion binding|ubiquitin binding|zinc ion binding
UBC	AACGTCAAAGCAAAGATCCAA	102.848	3.30879	protein binding|ubiquitin-protein ligase activity	protein binding|ubiquitin-protein ligase activity
CDK5R1	CCGGAAGGCCACGCTGTTTGA	102.669	2.98969	calcium ion binding|protein kinase binding|protein binding|cadherin binding|protein kinase activity|kinase activity|protein serine/threonine kinase activator activity	calcium ion binding|protein kinase binding|protein binding|cadherin binding|protein kinase activity|kinase activity|protein serine/threonine kinase activator activity|cyclin-dependent protein kinase 5 activator activity
RALB	CAAGGTGTTCTTTGACCTAAT	102.495	8.09058	protein binding|GTPase activity|GTP binding	protein binding|nucleotide binding|GTPase activity|GTP binding
SPRR3	CTCTCTTATTTGTATCCTAAA	102.29	9.00827	protein binding|structural molecule activity	protein binding|structural molecule activity
BAMBI	CTGAGGATGCTTCGAAGTGAA	102.255	5.0516	type II transforming growth factor beta receptor binding|frizzled binding	type II transforming growth factor beta receptor binding|frizzled binding
PTK2B	AAGCTGATCGGCATCATTGAA	101.717	3.49221	protein binding|protein tyrosine kinase activity|non-membrane spanning protein tyrosine kinase activity	protein binding|non-membrane spanning protein tyrosine kinase activity|protein tyrosine kinase activity|3-phosphoinositide-dependent protein kinase binding|signal transducer activity|ATP binding|nucleotide binding
INPP5E	CACGTACGACAGCACCTCCAA	101.624	7.57753	inositol-polyphosphate 5-phosphatase activity	hydrolase activity|phosphatidylinositol-4,5-bisphosphate 5-phosphatase activity|inositol-polyphosphate 5-phosphatase activity
KRTAP1-1	TACCTATAACTGGGCTTGCAA	100.73	7.09267
OR5M1	TTCCAGGATGTCCAAGAACAT	100.189	15.034		olfactory receptor activity|receptor activity|signal transducer activity|G-protein coupled receptor activity
TESK1	CAGGACCGCCCTGACACACAA	99.9055	3.11539	protein binding	protein binding|protein tyrosine kinase activity|ATP binding|metal ion binding|protein serine/threonine kinase activity|nucleotide binding|protein serine/threonine/tyrosine kinase activity
MRPL34	AAACGTGTAATAAATGTTCAA	99.8627	7.26986	structural constituent of ribosome	structural constituent of ribosome
GALNT9	CCCGGAGATGAGGGTCTACAA	99.5193	4.71905	polypeptide N-acetylgalactosaminyltransferase activity	transferase activity, transferring glycosyl groups|polypeptide N-acetylgalactosaminyltransferase activity|sugar binding
RPS4X	AAGGGTCGCTTTGCTGTACAT	99.3984	11.7107	structural constituent of ribosome	rRNA binding|structural constituent of ribosome
MAP3K15	GGCCGAGATCTGAGCAATCAA	99.306	1.71269		ATP binding|protein serine/threonine kinase activity|nucleotide binding|metal ion binding|MAP kinase kinase kinase activity
OPRK1	CAGATGCTTTAGTTACTACAA	99.228	11.4454	protein binding	opioid receptor activity|receptor activity|signal transducer activity|G-protein coupled receptor activity|protein binding
CD163L1	AGGCTCTACAGTGAAACTGAA	98.9676	7.68569		scavenger receptor activity
DBT	ATGACTGTTCCTATACTAGTA	98.6797	4.56818		cofactor binding|dihydrolipoyllysine-residue (2-methylpropanoyl)transferase activity|transferase activity, transferring acyl groups
TPST1	GCCGGGCATCAGTACATTCAA	98.5927	7.76821		transferase activity|protein-tyrosine sulfotransferase activity
COL9A3	CCCTAGCTAATAAACCTGTAA	98.3261	5.42843	extracellular matrix structural constituent conferring tensile strength	extracellular matrix structural constituent conferring tensile strength
SFRP1	CAGCCTGCAGGGAATAACATA	98.261	10.4878	drug binding|identical protein binding|heparin binding|cysteine-type endopeptidase activity|Wnt-protein binding|frizzled binding	drug binding|PDZ domain binding|cysteine-type endopeptidase activity|identical protein binding|heparin binding|Wnt-protein binding|Wnt-activated receptor activity|frizzled binding
TBC1D22A	TACGTTCAGGGTATAAATGAT	96.8026	4.2036	protein homodimerization activity	Rab GTPase activator activity|protein homodimerization activity|GTPase activator activity
INPP5E	CTCGGATCTTGCAGACTACAA	93.6316	1.68437	inositol-polyphosphate 5-phosphatase activity	hydrolase activity|phosphatidylinositol-4,5-bisphosphate 5-phosphatase activity|inositol-polyphosphate 5-phosphatase activity
DTNB	CTCCCACTGACTTGAGCTTTA	92.9278	7.89862		calcium ion binding|zinc ion binding
PAFAH1B2	CCGATGGATGTCTCAGCACAA	92.1063	5.77272		1-alkyl-2-acetylglycerophosphocholine esterase activity|hydrolase activity, acting on ester bonds
BPNT1	TCCGCATATTCTATTGCTCAA	92.0283	5.97175		3'(2'),5'-bisphosphate nucleotidase activity|hydrolase activity|magnesium ion binding
POLE	CCGCATCATCCTCTGTACAAA	92.0241	3.57306	DNA binding|chromatin binding|DNA-directed DNA polymerase activity	DNA-directed DNA polymerase activity|transferase activity|DNA binding|zinc ion binding|nucleotidyltransferase activity|metal ion binding|nucleotide binding|chromatin binding
NCR1	AAGCATGTTCTTACTGCTCAA	87.9788	1.98683	receptor signaling protein activity	receptor activity|receptor signaling protein activity
USP33	AAGAAGATCCGCAAACCATAA	87.1173	2.87732	protein binding|ubiquitin-specific protease activity|G-protein coupled receptor binding|ubiquitin thiolesterase activity|cysteine-type endopeptidase activity|ubiquitin binding|zinc ion binding	peptidase activity|protein binding|ubiquitin-specific protease activity|G-protein coupled receptor binding|ubiquitin thiolesterase activity|cysteine-type endopeptidase activity|metal ion binding|ubiquitin binding|zinc ion binding
TESK1	CTGCACGCTCTTACAGAGTAT	85.9649	3.54663	protein binding	protein binding|protein tyrosine kinase activity|ATP binding|metal ion binding|protein serine/threonine kinase activity|nucleotide binding|protein serine/threonine/tyrosine kinase activity

## Sheet: Sheet2
Supplementary Table 7
Conversion table for the gene symbols in the primary and secondary screen
Primary Screen (Dharmacon)	Secondary screen (Qiagen)
BAMBI	BAMBI
BPNT1	BPNT1
C13ORF22	USPL1
C22ORF4	TBC1D22A
CAMK2G	CAMK2G
CD163L1	CD163L1
CDK5R1	CDK5R1
CHN2	CHN2
COL9A3	COL9A3
CXCR3	CXCR3
DBT	DBT
DKFZP564M182	RSL1D1
DPEP1	DPEP1
DTNB	DTNB
EIF3S5	EIF3F
FBXL22	FBXL22
GALNS	GALNS
GALNT9	GALNT9
GPR84	GPR84
GSG2	GSG2
HHLA3	HHLA3
HNRPD	HNRNPD
HS3ST5	HS3ST5
INPP5E	INPP5E
KIF26B	KIF26B
KRTAP1-1	KRTAP1-1
LBR	LBR
LCN6	LCN6
LOC283130	SLC25A45
LRRC15	LRRC15
MAP3K15	MAP3K15
MRPL34	MRPL34
MRPS23	MRPS23
MT3	MT3
MTIF3	MTIF3
NCR1	NCR1
NHP2L1	NHP2L1
OPRK1	OPRK1
OR5M1	OR5M1
PAFAH1B2	PAFAH1B2
PCP2	PCP2
POLE	POLE
PSMC4	PSMC4
PSMD1	PSMD1
PTK2B	PTK2B
RALB	RALB
RDH10	RDH10
RNASE7	RNASE7
RPS13	RPS13
RPS24	RPS24
RPS28	RPS28
RPS4X	RPS4X
RPS8	RPS8
SDS	SDS
SERPINA13	SERPINA13
SFRP1	SFRP1
SLC12A1	SLC12A1
SLC22A5	SLC22A5
SLC25A29	SLC25A29
SNTG2	SNTG2
SPEC1	CDC42SE1
SPRR3	SPRR3
TESK1	TESK1
TLR6	TLR6
TPST1	TPST1
UBC	UBC
UBN1	UBN1
UGDH	UGDH
USP33	USP33
ZNF28	ZNF28
ZNF630	ZNF630
